# Supplementary material for: Reconfiguring hydrogel assemblies using a photocontrolled metallopolymer adhesive for multiple customized functions
Source: Nat Chem. 2024 Mar 8;16(6):1024–33. doi: 10.1038/s41557-024-01476-2 (PMC11164683; doi:10.1038/s41557-024-01476-2)
Supplement: Supplementary file 2 — Source data for supplementary figures. [file 41557_2024_1476_MOESM2_ESM.xlsx]

## Sheet: SI Fig.5
UV-vis absorption spectrum of [Ru(tpy)(bpy)(Cl)]Cl in acetone
Wavelength (nm)	Absorbance
700	0.02812
699	0.02911
698	0.03009
697	0.03104
696	0.032
695	0.033
694	0.03405
693	0.03514
692	0.03625
691	0.03734
690	0.03846
689	0.03945
688	0.04072
687	0.04179
686	0.043
685	0.04422
684	0.0454
683	0.04667
682	0.0479
681	0.04905
680	0.05034
679	0.05157
678	0.05286
677	0.05404
676	0.0552
675	0.05645
674	0.05762
673	0.0588
672	0.05991
671	0.06115
670	0.06226
669	0.06336
668	0.06452
667	0.06559
666	0.06667
665	0.06775
664	0.06874
663	0.06979
662	0.07079
661	0.07175
660	0.07269
659	0.07361
658	0.07452
657	0.07538
656	0.07627
655	0.0771
654	0.07788
653	0.07875
652	0.07955
651	0.0804
650	0.08118
649	0.08198
648	0.0828
647	0.08362
646	0.08446
645	0.08527
644	0.08615
643	0.08693
642	0.08782
641	0.08862
640	0.0895
639	0.09046
638	0.09141
637	0.09234
636	0.09334
635	0.09437
634	0.09544
633	0.0965
632	0.09766
631	0.0988
630	0.09999
629	0.10119
628	0.10248
627	0.10376
626	0.10511
625	0.10643
624	0.10779
623	0.10916
622	0.11056
621	0.11196
620	0.11345
619	0.11496
618	0.11644
617	0.11792
616	0.11944
615	0.12094
614	0.12251
613	0.12408
612	0.1256
611	0.12719
610	0.1288
609	0.13039
608	0.13204
607	0.13363
606	0.1353
605	0.13702
604	0.13869
603	0.14039
602	0.14218
601	0.14396
600	0.14576
599	0.14764
598	0.14955
597	0.1515
596	0.15351
595	0.1556
594	0.15785
593	0.16008
592	0.16246
591	0.1649
590	0.16743
589	0.17009
588	0.17285
587	0.17566
586	0.17862
585	0.18173
584	0.1849
583	0.18807
582	0.19137
581	0.19497
580	0.1987
579	0.20259
578	0.20663
577	0.21079
576	0.21506
575	0.21948
574	0.22405
573	0.22879
572	0.23367
571	0.23865
570	0.24379
569	0.24908
568	0.25451
567	0.26004
566	0.26571
565	0.27153
564	0.27747
563	0.28346
562	0.28955
561	0.29629
560	0.30317
559	0.3098
558	0.31652
557	0.32342
556	0.3305
555	0.33772
554	0.34471
553	0.35205
552	0.35981
551	0.36749
550	0.37535
549	0.38314
548	0.39092
547	0.39881
546	0.40678
545	0.415
544	0.42323
543	0.43127
542	0.43929
541	0.44745
540	0.45576
539	0.46412
538	0.47223
537	0.48017
536	0.48821
535	0.49652
534	0.50474
533	0.51278
532	0.52067
531	0.5286
530	0.53664
529	0.54429
528	0.55162
527	0.559
526	0.56649
525	0.57364
524	0.5799
523	0.58664
522	0.59348
521	0.60002
520	0.60635
519	0.61207
518	0.6174
517	0.62224
516	0.62688
515	0.63153
514	0.63512
513	0.63866
512	0.64065
511	0.64359
510	0.64565
509	0.64725
508	0.64769
507	0.64799
506	0.64741
505	0.64702
504	0.64557
503	0.64335
502	0.6407
501	0.63767
500	0.63368
499	0.62991
498	0.62391
497	0.61904
496	0.61411
495	0.60774
494	0.60117
493	0.59452
492	0.58691
491	0.57936
490	0.57199
489	0.56463
488	0.55663
487	0.54879
486	0.54035
485	0.53171
484	0.52312
483	0.51458
482	0.50608
481	0.49768
480	0.48912
479	0.4814
478	0.47334
477	0.4657
476	0.45779
475	0.45022
474	0.44256
473	0.43516
472	0.4278
471	0.42052
470	0.41343
469	0.40651
468	0.39977
467	0.39316
466	0.38677
465	0.38039
464	0.37417
463	0.36832
462	0.3626
461	0.35684
460	0.35142
459	0.34518
458	0.34094
457	0.33621
456	0.3315
455	0.32703
454	0.32258
453	0.31851
452	0.31453
451	0.31059
450	0.30684
449	0.30327
448	0.29969
447	0.29618
446	0.29283
445	0.2893
444	0.28563
443	0.28206
442	0.27807
441	0.27492
440	0.27127
439	0.26773
438	0.26414
437	0.26044
436	0.25686
435	0.25333
434	0.24997
433	0.24665
432	0.24382
431	0.24081
430	0.23822
429	0.2359
428	0.23394
427	0.23202
426	0.23065
425	0.22942
424	0.22849
423	0.22794
422	0.22755
421	0.22746
420	0.22768
419	0.22791
418	0.22835
417	0.22895
416	0.2296
415	0.23055
414	0.23151
413	0.23249
412	0.23367
411	0.23496
410	0.2363
409	0.23783
408	0.23944
407	0.24108
406	0.24299
405	0.24518
404	0.24773
403	0.25025
402	0.25321
401	0.25641
400	0.25999
399	0.26406
398	0.26815
397	0.27273
396	0.27744
395	0.28282
394	0.28813
393	0.29372
392	0.29959
391	0.30582
390	0.31228
389	0.31875
388	0.32534
387	0.33206
386	0.33898
385	0.3463
384	0.35365
383	0.36105
382	0.36842
381	0.37579
380	0.38364
379	0.3913
378	0.40075
377	0.40518
376	0.41175
375	0.41774
374	0.42371
373	0.42852
372	0.43385
371	0.43814
370	0.44232
369	0.4462
368	0.44885
367	0.45217
366	0.45392
365	0.4558
364	0.4577
363	0.45894
362	0.45941
361	0.46059
360	0.46114
359	0.46201
358	0.46261
357	0.46374
356	0.46412
355	0.46486
354	0.46557
353	0.46578
352	0.46709
351	0.46824
350	0.46951

## Sheet: SI Fig.10
UV-vis absorption spectrum of Ru-H2O in water
Wavelength (nm)	Absorbance
700	0.00767
699	0.00965
698	0.01215
697	0.01007
696	0.00937
695	0.01081
694	0.01027
693	0.01026
692	0.01124
691	0.01076
690	0.01179
689	0.01156
688	0.0109
687	0.0113
686	0.01237
685	0.01061
684	0.00855
683	0.01094
682	0.01053
681	0.01212
680	0.01118
679	0.01136
678	0.01017
677	0.01146
676	0.01208
675	0.01097
674	0.01258
673	0.01111
672	0.01261
671	0.01203
670	0.01042
669	0.01177
668	0.01213
667	0.01162
666	0.01438
665	0.01435
664	0.01402
663	0.01421
662	0.01513
661	0.01561
660	0.01749
659	0.01657
658	0.01672
657	0.01695
656	0.01812
655	0.01872
654	0.01971
653	0.02022
652	0.02094
651	0.02259
650	0.02351
649	0.02309
648	0.0241
647	0.02395
646	0.02586
645	0.02785
644	0.02875
643	0.02923
642	0.03151
641	0.03205
640	0.0335
639	0.035
638	0.03613
637	0.03853
636	0.03995
635	0.04012
634	0.0423
633	0.04362
632	0.04522
631	0.04709
630	0.04884
629	0.04972
628	0.05152
627	0.05327
626	0.05505
625	0.05639
624	0.05806
623	0.06018
622	0.06099
621	0.06242
620	0.06392
619	0.06467
618	0.06688
617	0.06725
616	0.0685
615	0.07115
614	0.07288
613	0.07379
612	0.07373
611	0.0754
610	0.07748
609	0.07842
608	0.07819
607	0.07911
606	0.08034
605	0.08218
604	0.08237
603	0.08435
602	0.08482
601	0.0853
600	0.08597
599	0.08688
598	0.08805
597	0.08951
596	0.08978
595	0.09134
594	0.09322
593	0.09365
592	0.09433
591	0.09487
590	0.09636
589	0.09817
588	0.09882
587	0.10008
586	0.10164
585	0.10337
584	0.10461
583	0.10583
582	0.10661
581	0.10724
580	0.10769
579	0.10862
578	0.10993
577	0.11255
576	0.11631
575	0.12045
574	0.12408
573	0.12643
572	0.12841
571	0.13116
570	0.13385
569	0.13557
568	0.13723
567	0.13989
566	0.14248
565	0.14458
564	0.14693
563	0.1492
562	0.15096
561	0.1537
560	0.15628
559	0.15842
558	0.16004
557	0.16141
556	0.16356
555	0.16563
554	0.16693
553	0.16831
552	0.17089
551	0.17313
550	0.17556
549	0.17783
548	0.17926
547	0.18158
546	0.1846
545	0.18735
544	0.19041
543	0.19259
542	0.19505
541	0.19843
540	0.20173
539	0.20522
538	0.20846
537	0.21274
536	0.2172
535	0.22184
534	0.22662
533	0.23181
532	0.23757
531	0.24362
530	0.24917
529	0.25606
528	0.26282
527	0.27022
526	0.27801
525	0.28537
524	0.29335
523	0.30181
522	0.31144
521	0.32204
520	0.3322
519	0.34292
518	0.35383
517	0.36406
516	0.3763
515	0.38964
514	0.40278
513	0.41581
512	0.42854
511	0.4426
510	0.45684
509	0.47169
508	0.48497
507	0.49968
506	0.51524
505	0.53048
504	0.5452
503	0.56062
502	0.57484
501	0.58987
500	0.60509
499	0.61967
498	0.63356
497	0.64668
496	0.66162
495	0.67655
494	0.68918
493	0.70169
492	0.71466
491	0.72659
490	0.73795
489	0.74916
488	0.75845
487	0.76792
486	0.77563
485	0.78363
484	0.79152
483	0.79788
482	0.80511
481	0.81047
480	0.81489
479	0.81921
478	0.82305
477	0.82548
476	0.82628
475	0.82632
474	0.8273
473	0.82612
472	0.82374
471	0.82158
470	0.8184
469	0.81523
468	0.81093
467	0.80575
466	0.79918
465	0.79359
464	0.78632
463	0.77868
462	0.77186
461	0.76409
460	0.75535
459	0.74854
458	0.74031
457	0.72951
456	0.7197
455	0.71239
454	0.70142
453	0.6918
452	0.68133
451	0.66945
450	0.65934
449	0.64993
448	0.64004
447	0.62793
446	0.61832
445	0.60545
444	0.59498
443	0.5821
442	0.57163
441	0.56123
440	0.55033
439	0.53971
438	0.52801
437	0.51729
436	0.50665
435	0.49562
434	0.48595
433	0.47642
432	0.46665
431	0.4562
430	0.44626
429	0.43861
428	0.42932
427	0.42129
426	0.41361
425	0.40431
424	0.39578
423	0.38763
422	0.38141
421	0.37304
420	0.36546
419	0.35669
418	0.35048
417	0.34031
416	0.33283
415	0.32601
414	0.31818
413	0.3102
412	0.30348
411	0.2968
410	0.28996
409	0.28337
408	0.27609
407	0.26784
406	0.26216
405	0.25716
404	0.2538
403	0.24815
402	0.24404
401	0.23957
400	0.23423
399	0.23058
398	0.2251
397	0.22234
396	0.21967
395	0.21694
394	0.21587
393	0.21308
392	0.21243
391	0.21028
390	0.20905
389	0.20837
388	0.20738
387	0.20747
386	0.2084
385	0.20912
384	0.21039
383	0.20947
382	0.21257
381	0.21465
380	0.2163
379	0.21647
378	0.21967
377	0.23049
376	0.23112
375	0.23477
374	0.24196
373	0.24772
372	0.25249
371	0.25843
370	0.26635
369	0.27459
368	0.27921
367	0.28816
366	0.29509
365	0.3034
364	0.31389
363	0.3206
362	0.33008
361	0.33744
360	0.34662
359	0.35699
358	0.36629
357	0.37376
356	0.38283
355	0.39188
354	0.39831
353	0.40638
352	0.41203
351	0.42001
350	0.42613

## Sheet: SI Fig.19
UV-vis absorption spectrum of Ru-SL in water
Wavelength (nm)	Absorbance
700	0.006
699	0.00601
698	0.00611
697	0.0061
696	0.00598
695	0.00602
694	0.00607
693	0.00606
692	0.00601
691	0.00608
690	0.00615
689	0.00607
688	0.00611
687	0.00609
686	0.00608
685	0.00612
684	0.00621
683	0.00616
682	0.00619
681	0.00617
680	0.00613
679	0.00622
678	0.00621
677	0.0062
676	0.00618
675	0.00617
674	0.00618
673	0.00628
672	0.0062
671	0.00628
670	0.00627
669	0.00629
668	0.0063
667	0.00633
666	0.00633
665	0.00632
664	0.0063
663	0.00632
662	0.00641
661	0.0064
660	0.00636
659	0.00638
658	0.00643
657	0.00643
656	0.00647
655	0.00644
654	0.00653
653	0.0065
652	0.00653
651	0.00654
650	0.00653
649	0.00658
648	0.00663
647	0.00663
646	0.00663
645	0.00667
644	0.00669
643	0.00673
642	0.00675
641	0.0067
640	0.00669
639	0.0068
638	0.00684
637	0.00687
636	0.00684
635	0.0069
634	0.00697
633	0.00702
632	0.00696
631	0.00706
630	0.00714
629	0.00718
628	0.00728
627	0.00733
626	0.00738
625	0.00744
624	0.00755
623	0.00757
622	0.00766
621	0.00778
620	0.0079
619	0.00803
618	0.00811
617	0.0082
616	0.00839
615	0.00856
614	0.00871
613	0.00886
612	0.00906
611	0.00924
610	0.00945
609	0.00972
608	0.01002
607	0.01026
606	0.01056
605	0.01087
604	0.01119
603	0.01157
602	0.01193
601	0.01231
600	0.01267
599	0.01306
598	0.01351
597	0.01395
596	0.01446
595	0.01501
594	0.01553
593	0.01607
592	0.01658
591	0.01717
590	0.01779
589	0.01836
588	0.01895
587	0.01954
586	0.02016
585	0.0208
584	0.02142
583	0.02204
582	0.02269
581	0.02333
580	0.02395
579	0.02451
578	0.02511
577	0.02571
576	0.02633
575	0.02691
574	0.02746
573	0.02806
572	0.02865
571	0.02915
570	0.02965
569	0.03015
568	0.03062
567	0.03109
566	0.03154
565	0.03201
564	0.03245
563	0.03288
562	0.03332
561	0.03374
560	0.03417
559	0.0346
558	0.03504
557	0.03547
556	0.03594
555	0.03648
554	0.03702
553	0.03752
552	0.03805
551	0.03865
550	0.0393
549	0.03996
548	0.04068
547	0.04146
546	0.04222
545	0.04305
544	0.04398
543	0.04498
542	0.04598
541	0.04697
540	0.04808
539	0.0493
538	0.05058
537	0.0519
536	0.05323
535	0.05465
534	0.05612
533	0.05764
532	0.05923
531	0.06086
530	0.06254
529	0.06432
528	0.06612
527	0.0679
526	0.06974
525	0.07167
524	0.07363
523	0.07557
522	0.07753
521	0.07952
520	0.0815
519	0.08356
518	0.08555
517	0.08758
516	0.08962
515	0.09168
514	0.09375
513	0.09582
512	0.09792
511	0.10002
510	0.10212
509	0.10424
508	0.10644
507	0.10869
506	0.11098
505	0.11336
504	0.1158
503	0.11834
502	0.12097
501	0.12383
500	0.12682
499	0.12998
498	0.13334
497	0.13698
496	0.14088
495	0.14492
494	0.14929
493	0.15407
492	0.15905
491	0.1645
490	0.17024
489	0.17627
488	0.18281
487	0.18966
486	0.19692
485	0.20452
484	0.21245
483	0.22072
482	0.22923
481	0.23786
480	0.24667
479	0.25517
478	0.26392
477	0.27279
476	0.28178
475	0.29066
474	0.29921
473	0.30794
472	0.31623
471	0.32438
470	0.33195
469	0.33922
468	0.34592
467	0.35244
466	0.3582
465	0.36349
464	0.36839
463	0.37272
462	0.37638
461	0.37963
460	0.38245
459	0.38471
458	0.38652
457	0.38802
456	0.389
455	0.38961
454	0.38999
453	0.39005
452	0.38989
451	0.38972
450	0.38931
449	0.38888
448	0.38824
447	0.38745
446	0.38673
445	0.38551
444	0.38445
443	0.38321
442	0.38161
441	0.38022
440	0.37847
439	0.3769
438	0.37518
437	0.37324
436	0.37135
435	0.36948
434	0.36751
433	0.36515
432	0.36261
431	0.36013
430	0.35719
429	0.35465
428	0.35149
427	0.34838
426	0.34509
425	0.34161
424	0.33797
423	0.33434
422	0.33049
421	0.32662
420	0.32271
419	0.31864
418	0.31472
417	0.3106
416	0.30637
415	0.30234
414	0.29829
413	0.29426
412	0.29001
411	0.28615
410	0.28212
409	0.27872
408	0.2745
407	0.27063
406	0.26671
405	0.2629
404	0.25911
403	0.25516
402	0.25118
401	0.24708
400	0.24283
399	0.23894
398	0.23458
397	0.23026
396	0.22574
395	0.22107
394	0.21667
393	0.21191
392	0.207
391	0.20197
390	0.19715
389	0.19228
388	0.1873
387	0.18261
386	0.17788
385	0.17306
384	0.1687
383	0.16434
382	0.15984
381	0.15591
380	0.15208
379	0.1482
378	0.14326
377	0.14013
376	0.13712
375	0.1346
374	0.13216
373	0.12973
372	0.12786
371	0.12606
370	0.12435
369	0.12307
368	0.12195
367	0.12116
366	0.12042
365	0.12023
364	0.12029
363	0.12038
362	0.12104
361	0.12173
360	0.12289
359	0.12442
358	0.12609
357	0.12805
356	0.13045
355	0.13299
354	0.13569
353	0.13896
352	0.14229
351	0.14585
350	0.1501

## Sheet: SI Fig.20
UV-vis absorption spectra of Ru-SL in water before and after being diluted 5, 10 and 20 times
Wavelength (nm)	Absorbance
	0.0002 M	0.00004 M	0.00002 M	0.00001 M
700	0.01856	0.00402	0.00109	0.000648
699	0.01859	0.00413	0.000802	0.000332
698	0.01888	0.00441	0.00128	0.000797
697	0.01887	0.00408	0.00104	0.000674
696	0.01848	0.00409	0.00085	0.000487
695	0.01862	0.00391	0.000672	0.000468
694	0.01877	0.00389	0.000815	0.00045
693	0.01874	0.00396	0.00064	0.000235
692	0.01857	0.00412	0.00104	0.00035
691	0.0188	0.00418	0.000913	0.000632
690	0.01901	0.00407	0.00109	0.000567
689	0.01877	0.00424	0.0012	0.000556
688	0.0189	0.00424	0.00102	0.000533
687	0.01884	0.00415	0.00107	0.000653
686	0.01879	0.00409	0.000698	0.000356
685	0.01892	0.00421	0.000952	0.000494
684	0.01919	0.00455	0.00122	0.000683
683	0.01905	0.00433	0.00116	0.000609
682	0.01912	0.00436	0.0012	0.000502
681	0.01906	0.00433	0.00122	0.000751
680	0.01894	0.00429	0.000842	0.000595
679	0.01923	0.00429	0.000919	0.000515
678	0.0192	0.00438	0.00109	0.000555
677	0.01915	0.00444	0.00102	0.000495
676	0.01909	0.00431	0.00105	0.00056
675	0.01907	0.00435	0.00101	0.000374
674	0.01911	0.00442	0.000833	0.000248
673	0.01942	0.00443	0.000947	0.000376
672	0.01916	0.00442	0.000931	0.000384
671	0.01942	0.00449	0.00128	0.000622
670	0.01939	0.0044	0.000865	0.00038
669	0.01944	0.00443	0.00105	0.000461
668	0.01948	0.00433	0.000955	0.000369
667	0.01956	0.00447	0.00116	0.000531
666	0.01956	0.00456	0.00112	0.000583
665	0.01953	0.00432	0.000882	0.000466
664	0.01948	0.00445	0.00112	0.000493
663	0.01953	0.00443	0.000939	0.000403
662	0.0198	0.0046	0.00107	0.000537
661	0.01978	0.00442	0.00104	0.000402
660	0.01966	0.00438	0.000848	0.000303
659	0.01972	0.00463	0.00123	0.00058
658	0.01989	0.0046	0.00121	0.000531
657	0.01988	0.00443	0.00121	0.000497
656	0.02001	0.00459	0.00113	0.000459
655	0.01992	0.00452	0.0011	0.000451
654	0.02017	0.00457	0.00107	0.000536
653	0.02009	0.00468	0.00116	0.000601
652	0.02018	0.00478	0.00124	0.000763
651	0.02021	0.00471	0.00104	0.000646
650	0.0202	0.00468	0.000871	0.00047
649	0.02035	0.00459	0.00105	0.000375
648	0.02049	0.00466	0.00114	0.000509
647	0.02049	0.00469	0.00125	0.00058
646	0.02049	0.00476	0.0011	0.000603
645	0.02061	0.00487	0.00107	0.000485
644	0.02069	0.00483	0.00121	0.000597
643	0.02079	0.00492	0.00107	0.000555
642	0.02086	0.005	0.00133	0.000749
641	0.0207	0.00486	0.00117	0.000606
640	0.02067	0.00472	0.000976	0.000447
639	0.02101	0.00502	0.00112	0.000547
638	0.02115	0.00503	0.00114	0.000604
637	0.02123	0.00513	0.00133	0.000561
636	0.02113	0.00498	0.00114	0.000508
635	0.02133	0.00507	0.00107	0.000585
634	0.02155	0.00524	0.00109	0.000644
633	0.0217	0.00513	0.00118	0.000429
632	0.02151	0.00507	0.00111	0.000414
631	0.02182	0.005	0.00112	0.00033
630	0.02208	0.00519	0.00118	0.000413
629	0.02218	0.00529	0.00113	0.000464
628	0.02249	0.00535	0.00143	0.000552
627	0.02265	0.00534	0.00131	0.000434
626	0.0228	0.00529	0.0012	0.000509
625	0.02299	0.00537	0.00134	0.00076
624	0.02333	0.00555	0.0014	0.000716
623	0.0234	0.00556	0.00139	0.000592
622	0.02367	0.00568	0.00122	0.000555
621	0.02405	0.00586	0.00144	0.000558
620	0.02442	0.00588	0.0016	0.000608
619	0.02483	0.00584	0.00157	0.000694
618	0.02506	0.0058	0.00141	0.000594
617	0.02535	0.00582	0.00158	0.000646
616	0.02595	0.00605	0.00147	0.00054
615	0.02646	0.00625	0.00152	0.000699
614	0.02692	0.0062	0.00151	0.000654
613	0.02739	0.00628	0.00159	0.000591
612	0.028	0.00658	0.00184	0.000708
611	0.02855	0.00669	0.00178	0.000685
610	0.02922	0.00678	0.00199	0.000728
609	0.03005	0.00687	0.00199	0.000825
608	0.03097	0.00715	0.00216	0.000954
607	0.03172	0.00733	0.00217	0.000976
606	0.03263	0.00749	0.0021	0.000934
605	0.03359	0.00785	0.0023	0.000916
604	0.0346	0.00807	0.00242	0.00108
603	0.03576	0.00818	0.00246	0.0011
602	0.03689	0.00845	0.00264	0.00117
601	0.03804	0.00861	0.0028	0.00122
600	0.03917	0.00885	0.0028	0.0012
599	0.04038	0.00903	0.00285	0.0011
598	0.04175	0.00947	0.00318	0.0012
597	0.04312	0.00969	0.00327	0.00138
596	0.0447	0.01001	0.00344	0.00154
595	0.04641	0.01048	0.00372	0.00173
594	0.048	0.01087	0.00384	0.00176
593	0.04967	0.0113	0.00406	0.00179
592	0.05126	0.01162	0.00406	0.00176
591	0.05307	0.0119	0.00422	0.00184
590	0.055	0.01229	0.00455	0.00191
589	0.05675	0.0128	0.00481	0.00209
588	0.05857	0.01314	0.00496	0.00222
587	0.0604	0.01352	0.00509	0.00229
586	0.06233	0.014	0.00533	0.0024
585	0.06429	0.01432	0.00546	0.00236
584	0.06621	0.01458	0.00552	0.00246
583	0.06813	0.01504	0.00573	0.00259
582	0.07013	0.01552	0.00604	0.00264
581	0.07212	0.0158	0.00624	0.00273
580	0.07402	0.01613	0.00637	0.00284
579	0.07577	0.01662	0.00647	0.0028
578	0.07762	0.01708	0.0067	0.00294
577	0.07946	0.0175	0.00695	0.00301
576	0.08139	0.01798	0.00719	0.00314
575	0.08319	0.01838	0.00746	0.00329
574	0.08489	0.01873	0.00763	0.00332
573	0.08673	0.01909	0.00776	0.0034
572	0.08855	0.01947	0.00802	0.00359
571	0.09012	0.01984	0.00817	0.00362
570	0.09166	0.02014	0.00829	0.00368
569	0.09319	0.0205	0.00858	0.00381
568	0.09465	0.0208	0.00862	0.00382
567	0.09609	0.02108	0.00863	0.00379
566	0.09749	0.02141	0.00885	0.00395
565	0.09894	0.02173	0.00902	0.00405
564	0.10031	0.02198	0.00918	0.00406
563	0.10163	0.02229	0.00934	0.00409
562	0.103	0.02259	0.00945	0.00409
561	0.10429	0.0228	0.00953	0.00409
560	0.10562	0.02318	0.00973	0.00419
559	0.10696	0.02356	0.00995	0.00444
558	0.10831	0.02374	0.01001	0.00454
557	0.10964	0.0239	0.01007	0.00437
556	0.1111	0.0242	0.0102	0.00445
555	0.11276	0.02464	0.01045	0.00464
554	0.11443	0.02508	0.01072	0.00459
553	0.11598	0.02527	0.01072	0.0046
552	0.11762	0.02566	0.01089	0.00474
551	0.11948	0.02604	0.01104	0.00478
550	0.12147	0.0264	0.01132	0.00496
549	0.12351	0.02691	0.01151	0.00512
548	0.12576	0.02738	0.01163	0.00517
547	0.12815	0.0278	0.01184	0.00519
546	0.1305	0.0283	0.01213	0.00523
545	0.13307	0.02892	0.0125	0.00544
544	0.13595	0.02953	0.01278	0.00563
543	0.13903	0.03015	0.01304	0.00574
542	0.14212	0.03092	0.0134	0.00603
541	0.1452	0.03162	0.01368	0.00615
540	0.14863	0.03228	0.01403	0.00619
539	0.1524	0.03309	0.01448	0.00642
538	0.15635	0.03398	0.01495	0.00666
537	0.16044	0.03478	0.01541	0.00696
536	0.16453	0.03561	0.01577	0.00703
535	0.16892	0.03652	0.01624	0.00723
534	0.17347	0.03756	0.01675	0.00744
533	0.17816	0.03857	0.01727	0.00766
532	0.18309	0.03963	0.0177	0.00793
531	0.18812	0.04069	0.01814	0.0082
530	0.19332	0.04183	0.01872	0.00838
529	0.19883	0.04303	0.01946	0.00873
528	0.2044	0.04421	0.02015	0.00909
527	0.20988	0.04539	0.02074	0.00928
526	0.21557	0.04658	0.02131	0.00949
525	0.22154	0.04784	0.02183	0.00974
524	0.2276	0.04921	0.02252	0.01009
523	0.23359	0.05051	0.02317	0.01044
522	0.23967	0.05173	0.02376	0.01066
521	0.24581	0.05306	0.02439	0.01092
520	0.25193	0.05443	0.02498	0.01127
519	0.25828	0.05573	0.02565	0.01156
518	0.26446	0.05693	0.02625	0.01184
517	0.27072	0.05832	0.02689	0.0121
516	0.27704	0.05978	0.02771	0.0125
515	0.2834	0.06111	0.02834	0.01275
514	0.2898	0.06249	0.02904	0.01295
513	0.2962	0.06377	0.02967	0.01331
512	0.30268	0.06516	0.03028	0.01369
511	0.30917	0.06655	0.03099	0.014
510	0.31568	0.06789	0.03179	0.01433
509	0.32222	0.06933	0.03247	0.01462
508	0.32902	0.07086	0.03311	0.01488
507	0.33596	0.07232	0.03382	0.01513
506	0.34306	0.07365	0.03448	0.01559
505	0.3504	0.07509	0.0353	0.01593
504	0.35796	0.07681	0.03631	0.01632
503	0.36581	0.07859	0.03696	0.01666
502	0.37393	0.08036	0.03779	0.01701
501	0.38276	0.0822	0.0386	0.0175
500	0.39203	0.08424	0.03973	0.01788
499	0.4018	0.08627	0.04084	0.01831
498	0.41216	0.08848	0.04172	0.01861
497	0.42343	0.09099	0.04294	0.01935
496	0.43547	0.09345	0.0443	0.01995
495	0.44796	0.09591	0.04559	0.0206
494	0.46147	0.09882	0.04691	0.02123
493	0.47625	0.10203	0.04853	0.02201
492	0.49163	0.10536	0.0501	0.02267
491	0.50848	0.10894	0.05192	0.02357
490	0.52623	0.11268	0.05377	0.02441
489	0.54487	0.11659	0.05564	0.02521
488	0.56508	0.12097	0.05794	0.02634
487	0.58625	0.12545	0.06019	0.02728
486	0.6087	0.13023	0.06263	0.02839
485	0.6322	0.13509	0.06505	0.02957
484	0.6567	0.14044	0.06772	0.03079
483	0.68226	0.14598	0.07039	0.03199
482	0.70858	0.1514	0.07322	0.03333
481	0.73526	0.15704	0.07618	0.03456
480	0.76249	0.16268	0.07907	0.03582
479	0.78875	0.16854	0.08189	0.03726
478	0.81582	0.17418	0.08471	0.03854
477	0.84324	0.17997	0.08772	0.03988
476	0.87101	0.18579	0.0907	0.04133
475	0.89846	0.19141	0.09332	0.04253
474	0.92489	0.19705	0.09628	0.04389
473	0.95187	0.20263	0.0991	0.04531
472	0.97752	0.20794	0.10152	0.04649
471	1.00269	0.21328	0.10447	0.04772
470	1.0261	0.21815	0.10685	0.04894
469	1.04858	0.22306	0.1093	0.05026
468	1.06929	0.22714	0.11147	0.05112
467	1.08945	0.23121	0.11353	0.05201
466	1.10725	0.23507	0.11547	0.05295
465	1.1236	0.23845	0.11731	0.05374
464	1.13874	0.24165	0.11877	0.0546
463	1.15213	0.24416	0.11987	0.05505
462	1.16344	0.24667	0.12116	0.05572
461	1.17348	0.24884	0.12251	0.0563
460	1.18219	0.25054	0.12324	0.05657
459	1.18918	0.25198	0.12394	0.05703
458	1.19477	0.25309	0.12471	0.05738
457	1.19941	0.25396	0.12497	0.05734
456	1.20245	0.25477	0.12542	0.0577
455	1.20432	0.25537	0.12569	0.05794
454	1.20551	0.25555	0.1257	0.05791
453	1.2057	0.25544	0.12572	0.05781
452	1.2052	0.25557	0.12589	0.05787
451	1.20467	0.25554	0.12585	0.05782
450	1.20342	0.25522	0.12551	0.05781
449	1.20209	0.25487	0.12534	0.05776
448	1.20009	0.25405	0.12501	0.05746
447	1.19766	0.25408	0.12505	0.05743
446	1.19542	0.2531	0.12471	0.05732
445	1.19167	0.2522	0.12401	0.05712
444	1.18837	0.25143	0.12377	0.05695
443	1.18455	0.25062	0.12335	0.05688
442	1.1796	0.24982	0.12272	0.05635
441	1.17532	0.24912	0.12237	0.0565
440	1.1699	0.24782	0.12172	0.05611
439	1.16506	0.24702	0.1215	0.05598
438	1.15973	0.24568	0.12087	0.05584
437	1.15374	0.24431	0.12017	0.05519
436	1.14789	0.24337	0.11967	0.05501
435	1.1421	0.24156	0.11872	0.05449
434	1.13602	0.24068	0.11841	0.05477
433	1.12873	0.239	0.11734	0.05422
432	1.12088	0.23766	0.11681	0.05397
431	1.1132	0.23594	0.11595	0.05328
430	1.10413	0.23401	0.11489	0.05279
429	1.09628	0.23229	0.11426	0.05232
428	1.0865	0.22992	0.11286	0.05179
427	1.07689	0.22846	0.11196	0.05158
426	1.06673	0.22631	0.11092	0.05109
425	1.05597	0.2239	0.1098	0.05054
424	1.04471	0.22157	0.1086	0.05021
423	1.03348	0.21948	0.10762	0.04932
422	1.02159	0.2168	0.10632	0.04897
421	1.00964	0.21422	0.1048	0.04822
420	0.99755	0.21171	0.10361	0.04787
419	0.98497	0.20931	0.10272	0.04721
418	0.97285	0.20659	0.10113	0.04675
417	0.96009	0.20397	0.09971	0.04592
416	0.94702	0.20118	0.09809	0.0452
415	0.93458	0.19889	0.09741	0.04491
414	0.92206	0.19583	0.09552	0.04427
413	0.90961	0.1934	0.09459	0.04359
412	0.89647	0.19085	0.09329	0.04316
411	0.88454	0.18814	0.09173	0.0422
410	0.87208	0.18563	0.0902	0.04179
409	0.86156	0.18341	0.08945	0.0412
408	0.8485	0.18063	0.08798	0.04057
407	0.83655	0.17803	0.08669	0.04012
406	0.82444	0.17539	0.08519	0.03923
405	0.81266	0.17283	0.08386	0.03875
404	0.80095	0.17063	0.08306	0.03829
403	0.78872	0.16828	0.08168	0.03758
402	0.77644	0.16566	0.08065	0.03711
401	0.76376	0.16325	0.07907	0.03648
400	0.75061	0.16032	0.0776	0.03584
399	0.7386	0.15754	0.07596	0.03506
398	0.72511	0.15443	0.07476	0.03412
397	0.71176	0.15171	0.07343	0.03391
396	0.69779	0.14887	0.07203	0.03321
395	0.68337	0.1461	0.07066	0.03241
394	0.66977	0.14309	0.06878	0.03166
393	0.65505	0.14018	0.06729	0.03091
392	0.63986	0.13683	0.06582	0.03004
391	0.62432	0.13368	0.06397	0.02939
390	0.60941	0.13038	0.06226	0.02851
389	0.59436	0.12728	0.06075	0.02764
388	0.57898	0.12417	0.05913	0.02718
387	0.56446	0.12102	0.05726	0.02606
386	0.54985	0.11819	0.05607	0.02592
385	0.53495	0.11486	0.05432	0.02473
384	0.52147	0.11225	0.05316	0.02422
383	0.50801	0.10909	0.05163	0.02345
382	0.4941	0.10645	0.05006	0.02287
381	0.48194	0.10427	0.04909	0.02243
380	0.47011	0.10157	0.04769	0.02195
379	0.4581	0.09914	0.04634	0.02128
378	0.44283	0.09611	0.04468	0.02049
377	0.43317	0.09427	0.0435	0.01977
376	0.42386	0.09246	0.04268	0.01947
375	0.41608	0.09047	0.04203	0.01969
374	0.40853	0.08919	0.04105	0.01838
373	0.40102	0.08714	0.04028	0.01773
372	0.39524	0.08605	0.03958	0.01797
371	0.38966	0.08491	0.03917	0.01775
370	0.38437	0.08402	0.03854	0.01744
369	0.38042	0.08337	0.03794	0.01711
368	0.37697	0.08246	0.03756	0.01716
367	0.37452	0.08169	0.03737	0.01678
366	0.37222	0.08174	0.03708	0.01687
365	0.37166	0.08154	0.03709	0.01688
364	0.37183	0.08135	0.03723	0.01671
363	0.37212	0.08169	0.03726	0.01677
362	0.37416	0.0821	0.03739	0.01691
361	0.37628	0.0824	0.03772	0.01729
360	0.37987	0.08343	0.038	0.01727
359	0.38461	0.08453	0.0384	0.0177
358	0.38977	0.08514	0.03891	0.01761
357	0.39581	0.08661	0.03948	0.01808
356	0.40324	0.08825	0.04041	0.01863
355	0.4111	0.09003	0.0413	0.01871
354	0.41942	0.09181	0.04191	0.01883
353	0.42954	0.09405	0.0432	0.01952
352	0.43983	0.09607	0.04432	0.01997
351	0.45083	0.09874	0.04526	0.02059
350	0.46367	0.10139	0.04663	0.02156

## Sheet: SI Fig.38
GPC trace of P-Ru
MWDstart :	--	--	--
Molar mass	PSS SECcurity UV 270 nm	Integral[%]	PSS SECcurity RI
--	--	--	--
708.86	0.01323	0.00481	0.03799
714.823	0.0134	0.00969	0.03661
720.837	0.0136	0.01464	0.0352
726.901	0.01381	0.01966	0.03372
733.017	0.01403	0.02476	0.03229
739.183	0.01426	0.02995	0.03112
745.402	0.01449	0.03522	0.02995
751.673	0.01475	0.04059	0.0287
757.997	0.015	0.04605	0.02729
764.374	0.01525	0.05159	0.02628
770.804	0.01549	0.05723	0.02517
777.289	0.01572	0.06295	0.02386
783.828	0.01596	0.06875	0.02266
790.422	0.01623	0.07465	0.02173
797.072	0.0165	0.08066	0.02103
803.778	0.01676	0.08675	0.02032
810.54	0.01704	0.09295	0.01978
817.359	0.01732	0.09925	0.01925
824.235	0.01764	0.10567	0.01853
831.169	0.01798	0.11221	0.01822
838.162	0.01836	0.11889	0.01804
845.213	0.01872	0.1257	0.01796
852.324	0.01909	0.13265	0.01724
859.494	0.01948	0.13973	0.01681
866.725	0.01989	0.14697	0.0166
874.017	0.02029	0.15435	0.01635
881.37	0.02066	0.16187	0.01604
888.785	0.02099	0.1695	0.01583
896.262	0.02139	0.17728	0.01586
903.802	0.02181	0.18522	0.01578
911.405	0.02224	0.19331	0.01567
919.073	0.02265	0.20155	0.01557
926.805	0.02306	0.20994	0.0156
934.602	0.02347	0.21848	0.01554
942.465	0.02388	0.22716	0.01566
950.394	0.02432	0.23601	0.01623
958.389	0.02477	0.24502	0.01618
966.452	0.02522	0.2542	0.01616
974.583	0.02562	0.26352	0.01625
982.782	0.02604	0.27299	0.01666
991.05	0.0265	0.28263	0.01679
999.387	0.027	0.29245	0.01678
1007.79	0.02745	0.30244	0.01668
1016.27	0.0279	0.31259	0.01684
1024.82	0.02837	0.32291	0.01693
1033.44	0.0288	0.33339	0.01709
1042.14	0.02924	0.34403	0.01767
1050.91	0.0297	0.35483	0.0179
1059.75	0.03019	0.36581	0.01827
1068.66	0.03066	0.37697	0.01885
1077.65	0.0311	0.38828	0.01931
1086.72	0.03154	0.39976	0.01933
1095.86	0.03202	0.41141	0.01943
1105.08	0.03247	0.42322	0.0199
1114.38	0.03294	0.4352	0.02037
1123.75	0.03345	0.44737	0.02056
1133.21	0.03398	0.45974	0.02076
1142.74	0.03452	0.4723	0.02133
1152.35	0.03504	0.48505	0.0214
1162.05	0.03553	0.49797	0.02178
1171.83	0.03601	0.51107	0.02236
1181.68	0.03651	0.52435	0.02284
1191.63	0.037	0.53781	0.02305
1201.65	0.03748	0.55145	0.02348
1211.76	0.03802	0.56528	0.024
1221.95	0.03854	0.57931	0.02419
1232.23	0.03903	0.59351	0.02476
1242.6	0.03949	0.60787	0.02529
1253.05	0.03999	0.62242	0.02576
1263.6	0.04051	0.63716	0.02626
1274.23	0.04102	0.65208	0.02688
1284.95	0.04149	0.66718	0.02734
1295.76	0.04192	0.68243	0.02767
1306.66	0.0424	0.69785	0.028
1317.65	0.04293	0.71347	0.02836
1328.74	0.0435	0.7293	0.02889
1339.91	0.0441	0.74534	0.0295
1351.19	0.04467	0.76159	0.02997
1362.55	0.04519	0.77804	0.03062
1374.02	0.04565	0.79464	0.03099
1385.58	0.04611	0.81142	0.03141
1397.23	0.04662	0.82838	0.03236
1408.99	0.04716	0.84554	0.03274
1420.84	0.04772	0.8629	0.03278
1432.79	0.04824	0.88045	0.03314
1444.85	0.04876	0.89819	0.03422
1457	0.04928	0.91612	0.03457
1469.26	0.04978	0.93423	0.03495
1481.62	0.05026	0.95251	0.03546
1494.09	0.05069	0.97095	0.03611
1506.66	0.05115	0.98956	0.03679
1519.33	0.05162	1.00834	0.03654
1532.11	0.05212	1.0273	0.03688
1545	0.05259	1.04644	0.03762
1558	0.05298	1.06571	0.03813
1571.11	0.05335	1.08512	0.03834
1584.33	0.05375	1.10467	0.03845
1597.65	0.05426	1.12441	0.0388
1611.1	0.05479	1.14435	0.03948
1624.65	0.05529	1.16446	0.04003
1638.32	0.05581	1.18476	0.04056
1652.1	0.05634	1.20526	0.04111
1666	0.0569	1.22596	0.04182
1680.01	0.05743	1.24685	0.04278
1694.15	0.05792	1.26792	0.04285
1708.4	0.0584	1.28917	0.04344
1722.77	0.0589	1.3106	0.04398
1737.27	0.05946	1.33223	0.04442
1751.88	0.06001	1.35406	0.045
1766.62	0.06055	1.37609	0.04573
1781.48	0.06105	1.3983	0.0462
1796.47	0.06152	1.42068	0.04637
1811.58	0.06202	1.44325	0.04659
1826.82	0.06252	1.46599	0.0478
1842.19	0.06307	1.48894	0.0484
1857.69	0.06366	1.5121	0.04897
1873.32	0.06422	1.53546	0.04954
1889.08	0.06476	1.55902	0.05021
1904.97	0.06535	1.5828	0.05113
1921	0.06594	1.60679	0.05189
1937.16	0.06654	1.63099	0.05239
1953.46	0.06717	1.65543	0.05298
1969.89	0.06775	1.68008	0.05369
1986.46	0.06831	1.70493	0.05427
2003.18	0.06896	1.73001	0.05505
2020.03	0.06968	1.75536	0.05541
2037.02	0.07043	1.78099	0.05587
2054.16	0.07112	1.80686	0.05661
2071.44	0.07176	1.83297	0.05747
2088.87	0.07242	1.85931	0.05773
2106.44	0.0731	1.88591	0.05847
2124.16	0.07382	1.91276	0.05938
2142.03	0.07455	1.93988	0.06027
2160.05	0.07525	1.96726	0.06094
2178.22	0.07593	1.99488	0.06122
2196.55	0.07658	2.02274	0.06203
2215.03	0.07719	2.05083	0.06298
2233.66	0.07778	2.07912	0.06396
2252.46	0.07842	2.10765	0.06474
2271.41	0.07919	2.13646	0.06528
2290.51	0.07996	2.16555	0.06627
2309.78	0.08069	2.19491	0.0671
2329.22	0.08141	2.22452	0.06751
2348.81	0.08214	2.25441	0.06811
2368.57	0.08289	2.28456	0.06887
2388.5	0.08364	2.31499	0.06959
2408.59	0.0844	2.34569	0.07078
2428.86	0.08511	2.37666	0.0713
2449.29	0.0858	2.40787	0.07221
2469.89	0.08652	2.43935	0.07334
2490.67	0.08728	2.4711	0.07454
2511.63	0.08803	2.50313	0.07568
2532.76	0.08883	2.53544	0.07655
2554.06	0.08966	2.56806	0.07742
2575.55	0.09051	2.60099	0.0781
2597.22	0.09133	2.63421	0.07867
2619.07	0.0921	2.66772	0.07926
2641.1	0.09291	2.70152	0.08017
2663.32	0.09378	2.73564	0.0815
2685.73	0.09468	2.77008	0.08199
2708.32	0.09556	2.80485	0.08356
2731.11	0.09642	2.83992	0.08418
2754.08	0.09724	2.8753	0.08485
2777.25	0.09803	2.91096	0.08573
2800.62	0.09893	2.94695	0.08669
2824.18	0.09986	2.98328	0.08781
2847.94	0.10074	3.01993	0.08909
2871.9	0.10156	3.05688	0.08984
2896.06	0.10239	3.09413	0.09088
2920.42	0.10332	3.13172	0.09199
2944.99	0.10429	3.16966	0.0931
2969.77	0.10519	3.20792	0.09422
2994.75	0.10616	3.24655	0.09527
3019.95	0.1072	3.28555	0.09599
3045.35	0.10825	3.32493	0.09694
3070.97	0.10924	3.36467	0.09772
3096.81	0.11018	3.40475	0.09891
3122.86	0.11109	3.44517	0.0999
3149.13	0.11206	3.48593	0.10102
3175.63	0.11302	3.52705	0.10229
3202.34	0.11393	3.5685	0.10315
3229.29	0.11485	3.61028	0.10451
3256.45	0.11584	3.65242	0.10506
3283.85	0.11687	3.69494	0.10583
3311.48	0.11789	3.73783	0.10722
3339.33	0.11892	3.78109	0.10828
3367.43	0.11995	3.82473	0.10939
3395.76	0.12102	3.86876	0.1107
3424.33	0.12217	3.9132	0.11195
3453.13	0.12324	3.95803	0.11324
3482.18	0.12418	4.00321	0.11402
3511.48	0.12512	4.04873	0.11523
3541.02	0.12617	4.09463	0.11609
3570.81	0.12729	4.14093	0.11723
3600.85	0.12842	4.18765	0.11801
3631.15	0.12955	4.23478	0.11922
3661.69	0.13067	4.28232	0.12049
3692.5	0.13175	4.33025	0.12159
3723.56	0.13277	4.37855	0.12317
3754.89	0.13382	4.42724	0.12436
3786.48	0.13492	4.47632	0.12516
3818.33	0.13607	4.52582	0.12601
3850.46	0.13722	4.57574	0.1278
3882.85	0.13834	4.62607	0.12918
3915.52	0.13949	4.67682	0.1303
3948.46	0.14069	4.728	0.13176
3981.67	0.14188	4.77962	0.13312
4015.17	0.14303	4.83165	0.13449
4048.95	0.14424	4.88413	0.13609
4083.01	0.14551	4.93707	0.13738
4117.36	0.14681	4.99048	0.13868
4152	0.14804	5.04434	0.14001
4186.93	0.14926	5.09864	0.14153
4222.16	0.15054	5.1534	0.14326
4257.68	0.15185	5.20865	0.145
4293.5	0.15311	5.26435	0.14623
4329.62	0.15439	5.32052	0.14751
4366.04	0.15573	5.37717	0.1493
4402.77	0.15705	5.43431	0.15105
4439.81	0.15838	5.49193	0.15226
4477.16	0.15983	5.55007	0.15335
4514.83	0.16125	5.60873	0.15481
4552.81	0.16266	5.66791	0.15648
4591.12	0.16407	5.7276	0.15819
4629.74	0.16548	5.7878	0.1596
4668.69	0.16691	5.84852	0.16119
4707.97	0.16833	5.90976	0.16279
4747.57	0.16972	5.97151	0.16418
4787.51	0.17119	6.03379	0.16605
4827.79	0.17274	6.09663	0.16725
4868.41	0.17429	6.16004	0.16885
4909.36	0.17583	6.22401	0.17102
4950.67	0.17735	6.28853	0.17304
4992.31	0.17891	6.35362	0.17477
5034.31	0.18049	6.41928	0.17656
5076.67	0.18203	6.4855	0.17832
5119.38	0.18359	6.55229	0.18025
5162.45	0.18529	6.6197	0.18229
5205.88	0.18698	6.68772	0.18421
5249.67	0.18863	6.75635	0.18616
5293.84	0.19026	6.82556	0.18792
5338.37	0.19192	6.89538	0.18939
5383.28	0.19354	6.96579	0.19105
5428.57	0.19514	7.03679	0.19306
5474.24	0.19678	7.10838	0.1946
5520.3	0.19845	7.18057	0.19641
5566.74	0.20018	7.2534	0.19843
5613.57	0.20195	7.32687	0.20085
5660.8	0.20373	7.40099	0.20259
5708.42	0.20554	7.47576	0.20434
5756.44	0.20737	7.5512	0.2061
5804.87	0.20917	7.6273	0.20838
5853.71	0.21095	7.70404	0.21017
5902.95	0.21271	7.78143	0.21216
5952.62	0.21455	7.85948	0.21396
6002.69	0.21651	7.93825	0.21644
6053.19	0.21848	8.01773	0.21812
6104.12	0.22042	8.09792	0.22035
6155.47	0.22237	8.17882	0.22284
6207.26	0.22431	8.26042	0.22458
6259.48	0.22622	8.34272	0.22699
6312.14	0.22819	8.42573	0.22897
6365.24	0.23023	8.50949	0.23143
6418.79	0.23232	8.59401	0.23386
6472.79	0.23444	8.6793	0.23565
6527.25	0.23652	8.76534	0.23782
6582.16	0.23856	8.85213	0.24003
6637.53	0.24063	8.93967	0.24252
6693.37	0.24276	9.02799	0.24481
6749.68	0.245	9.11712	0.24714
6806.47	0.24732	9.2071	0.24956
6863.73	0.24966	9.29793	0.2516
6921.47	0.25191	9.38957	0.25387
6979.7	0.25406	9.482	0.25614
7038.42	0.25629	9.57524	0.25851
7097.64	0.25863	9.66933	0.26036
7157.35	0.26098	9.76427	0.26305
7217.56	0.2633	9.86006	0.26503
7278.28	0.26556	9.95667	0.26776
7339.51	0.2679	10.0541	0.27038
7401.26	0.27032	10.1525	0.27311
7463.53	0.27271	10.2517	0.27605
7526.31	0.27513	10.3518	0.27845
7589.63	0.27759	10.4528	0.2814
7653.48	0.28	10.5546	0.28396
7717.87	0.2824	10.6574	0.28653
7782.8	0.28488	10.761	0.28904
7848.28	0.2874	10.8656	0.29265
7914.3	0.28999	10.9711	0.29522
7980.88	0.29262	11.0775	0.29701
8048.03	0.29518	11.1849	0.29988
8115.73	0.2977	11.2932	0.30276
8184.01	0.30031	11.4025	0.30561
8252.86	0.30301	11.5127	0.30823
8322.29	0.30566	11.6239	0.31118
8392.31	0.3083	11.7361	0.31441
8462.91	0.31095	11.8492	0.3176
8534.11	0.31365	11.9633	0.3204
8605.9	0.3164	12.0784	0.32402
8678.3	0.3191	12.1945	0.32666
8751.31	0.32187	12.3116	0.32966
8824.94	0.3247	12.4297	0.33294
8899.18	0.32748	12.5489	0.33577
8974.05	0.33022	12.669	0.3389
9049.54	0.33313	12.7902	0.34184
9125.68	0.33603	12.9124	0.34476
9202.45	0.33885	13.0357	0.34788
9279.87	0.34164	13.16	0.35127
9357.94	0.34457	13.2853	0.3544
9436.66	0.34766	13.4118	0.35812
9516.05	0.35082	13.5395	0.36104
9596.11	0.35392	13.6682	0.36382
9676.84	0.35697	13.7981	0.36688
9758.25	0.36004	13.9291	0.37075
9840.35	0.36311	14.0612	0.37414
9923.13	0.36621	14.1944	0.3777
10006.6	0.36927	14.3287	0.38087
10090.8	0.37243	14.4642	0.38442
10175.7	0.37576	14.6009	0.38769
10261.3	0.37906	14.7388	0.39023
10347.6	0.38223	14.8779	0.39378
10434.7	0.38544	15.0181	0.39734
10522.5	0.38866	15.1595	0.40078
10611	0.39189	15.3021	0.40423
10700.3	0.39526	15.4459	0.40769
10790.3	0.39867	15.5909	0.41138
10881.1	0.40197	15.7371	0.41514
10972.6	0.4051	15.8845	0.41865
11064.9	0.40834	16.0331	0.42186
11158	0.41178	16.1829	0.42503
11251.9	0.41523	16.334	0.42819
11346.5	0.41861	16.4862	0.43214
11442	0.422	16.6398	0.43541
11538.2	0.42558	16.7946	0.43863
11635.3	0.42914	16.9507	0.44264
11733.2	0.43256	17.1081	0.44676
11831.9	0.43608	17.2667	0.45018
11931.4	0.43972	17.4267	0.4544
12031.8	0.44339	17.588	0.45757
12133	0.44704	17.7506	0.46172
12235.1	0.45063	17.9146	0.46541
12338.1	0.45421	18.0798	0.46967
12441.8	0.45771	18.2463	0.473
12546.5	0.46135	18.4142	0.47655
12652.1	0.46519	18.5834	0.48021
12758.5	0.46889	18.754	0.48471
12865.8	0.47269	18.926	0.48881
12974.1	0.47655	19.0993	0.49306
13083.2	0.48032	19.2741	0.49666
13193.3	0.48406	19.4502	0.50112
13304.3	0.48789	19.6277	0.50426
13416.2	0.49179	19.8066	0.5079
13529.1	0.49568	19.9869	0.51147
13642.9	0.49956	20.1687	0.51558
13757.7	0.50348	20.3518	0.51932
13873.4	0.50752	20.5365	0.52296
13990.1	0.51165	20.7226	0.52699
14107.8	0.51562	20.9102	0.53126
14226.5	0.51936	21.0991	0.5356
14346.2	0.52313	21.2894	0.53917
14466.9	0.52715	21.4812	0.54367
14588.6	0.53124	21.6745	0.5474
14711.3	0.53518	21.8692	0.55205
14835.1	0.53927	22.0654	0.55612
14959.9	0.54336	22.2631	0.56024
15085.8	0.54742	22.4622	0.56475
15212.7	0.55151	22.6628	0.5689
15340.7	0.55561	22.865	0.57363
15469.7	0.55974	23.0686	0.57775
15599.9	0.56398	23.2738	0.58187
15731.1	0.56805	23.4805	0.586
15863.5	0.57218	23.6886	0.59032
15996.9	0.57643	23.8983	0.59462
16131.5	0.58074	24.1096	0.59876
16267.2	0.58497	24.3224	0.60292
16404.1	0.5891	24.5367	0.60763
16542.1	0.59322	24.7525	0.61173
16681.2	0.59738	24.9699	0.61531
16821.6	0.60159	25.1887	0.61931
16963.1	0.60566	25.4091	0.62404
17105.8	0.60978	25.6309	0.62837
17249.7	0.614	25.8543	0.63273
17394.8	0.61826	26.0792	0.6373
17541.2	0.62252	26.3057	0.64113
17688.7	0.62679	26.5337	0.645
17837.5	0.63129	26.7634	0.6494
17987.6	0.63561	26.9946	0.65346
18138.9	0.63975	27.2273	0.658
18291.5	0.64393	27.4616	0.6626
18445.4	0.64808	27.6974	0.66626
18600.6	0.65223	27.9347	0.6711
18757.1	0.65661	28.1735	0.67553
18914.9	0.66094	28.414	0.68033
19074	0.665	28.6559	0.68439
19234.5	0.6692	28.8994	0.68841
19396.3	0.67339	29.1444	0.69266
19559.5	0.67758	29.3909	0.69659
19724	0.68185	29.6389	0.70043
19890	0.68623	29.8886	0.70525
20057.3	0.6906	30.1398	0.70956
20226	0.69486	30.3926	0.71327
20396.2	0.69893	30.6469	0.71734
20567.8	0.70298	30.9026	0.72222
20740.8	0.70708	31.1599	0.7265
20915.3	0.71114	31.4186	0.73053
21091.3	0.71508	31.6787	0.7339
21268.7	0.71907	31.9403	0.73765
21447.6	0.72316	32.2034	0.74159
21628.1	0.7272	32.468	0.74527
21810	0.73132	32.734	0.75011
21993.5	0.73543	33.0016	0.75405
22178.5	0.73928	33.2705	0.75762
22365.1	0.74314	33.5409	0.76101
22553.3	0.74701	33.8126	0.76516
22743	0.75072	34.0857	0.76866
22934.3	0.75428	34.3602	0.77192
23127.3	0.75794	34.6359	0.77606
23321.9	0.76168	34.913	0.77989
23518.1	0.76536	35.1914	0.78348
23715.9	0.76906	35.4712	0.78747
23915.4	0.77266	35.7523	0.79157
24116.6	0.77611	36.0347	0.79508
24319.5	0.77963	36.3183	0.79785
24524.1	0.78332	36.6033	0.80176
24730.4	0.78682	36.8895	0.80537
24938.5	0.79015	37.177	0.80856
25148.3	0.79345	37.4656	0.81156
25359.9	0.79682	37.7555	0.81508
25573.2	0.80015	38.0466	0.81842
25788.4	0.80344	38.3389	0.8209
26005.3	0.80653	38.6323	0.82411
26224.1	0.80956	38.9268	0.82729
26444.7	0.81259	39.2225	0.82927
26667.2	0.81542	39.5191	0.83199
26891.5	0.81833	39.8168	0.83455
27117.8	0.82121	40.1156	0.83739
27345.9	0.82402	40.4154	0.84022
27576	0.82681	40.7162	0.84326
27808	0.82946	41.0179	0.84493
28041.9	0.83205	41.3206	0.84741
28277.8	0.83443	41.6242	0.8503
28515.7	0.83682	41.9286	0.85313
28755.6	0.83938	42.234	0.85575
28997.5	0.84193	42.5403	0.85746
29241.5	0.84439	42.8475	0.86003
29487.5	0.84652	43.1555	0.86208
29735.6	0.84867	43.4642	0.864
29985.7	0.85093	43.7738	0.86605
30238	0.85311	44.0841	0.86864
30492.4	0.85506	44.3952	0.8705
30748.9	0.85697	44.707	0.87256
31007.6	0.85887	45.0194	0.87471
31268.4	0.86069	45.3326	0.87685
31531.5	0.86248	45.6463	0.8783
31796.8	0.86431	45.9608	0.87992
32064.3	0.86614	46.2759	0.88121
32334	0.86764	46.5915	0.88247
32606	0.86917	46.9077	0.88382
32880.4	0.87076	47.2245	0.88486
33157	0.87221	47.5418	0.88609
33435.9	0.87356	47.8596	0.88769
33717.2	0.87485	48.1779	0.88893
34000.9	0.87604	48.4966	0.8901
34286.9	0.87721	48.8157	0.89129
34575.4	0.87846	49.1353	0.89227
34866.2	0.87952	49.4553	0.89359
35159.6	0.88059	49.7756	0.8951
35455.4	0.88154	50.0964	0.8962
35753.6	0.88242	50.4174	0.89682
36054.4	0.88337	50.7388	0.898
36357.8	0.88431	51.0605	0.89862
36663.6	0.88511	51.3825	0.89866
36972.1	0.88571	51.7047	0.89934
37283.1	0.88657	52.0272	0.89947
37596.8	0.88756	52.3501	0.89999
37913.1	0.88835	52.6733	0.90094
38232	0.88897	52.9967	0.90172
38553.7	0.88953	53.3203	0.90256
38878	0.89	53.6441	0.90373
39205.1	0.89036	53.968	0.90367
39534.9	0.89079	54.2921	0.90451
39867.5	0.89122	54.6163	0.90442
40202.9	0.89149	54.9406	0.90461
40541.1	0.89176	55.2651	0.90472
40882.2	0.89211	55.5896	0.90418
41226.1	0.89255	55.9143	0.90442
41573	0.89302	56.2392	0.90528
41922.7	0.89323	56.5642	0.90541
42275.4	0.89325	56.8891	0.90527
42631.1	0.89327	57.2141	0.90481
42989.7	0.89328	57.5391	0.90475
43351.4	0.89305	57.864	0.90529
43716.1	0.89306	58.1889	0.9051
44083.9	0.89319	58.5138	0.90489
44454.7	0.89305	58.8387	0.90444
44828.7	0.89295	59.1636	0.90405
45205.9	0.89285	59.4884	0.90367
45586.2	0.89266	59.8131	0.9036
45969.7	0.89252	60.1378	0.90314
46356.4	0.89233	60.4625	0.90255
46746.4	0.89196	60.787	0.90243
47139.7	0.89158	61.1113	0.90216
47536.3	0.89127	61.4356	0.90176
47936.2	0.89088	61.7597	0.90092
48339.5	0.89042	62.0836	0.90079
48746.1	0.89009	62.4074	0.90024
49156.2	0.88975	62.7311	0.90007
49569.8	0.88938	63.0547	0.89949
49986.8	0.88883	63.378	0.89835
50407.3	0.88824	63.7012	0.89763
50831.4	0.88757	64.0241	0.89697
51259	0.88684	64.3467	0.89579
51690.3	0.88614	64.6691	0.89469
52125.1	0.88556	64.9913	0.89454
52563.7	0.88484	65.3132	0.89399
53005.9	0.88409	65.6348	0.89324
53451.8	0.88334	65.9562	0.89254
53901.5	0.88247	66.2772	0.89167
54355	0.88147	66.5979	0.88997
54812.2	0.88049	66.9182	0.88857
55273.4	0.87948	67.2382	0.88785
55738.4	0.87851	67.5578	0.88712
56207.3	0.87758	67.877	0.88538
56680.2	0.87685	68.196	0.88407
57157	0.87602	68.5147	0.8829
57637.8	0.87491	68.833	0.88146
58122.7	0.87369	69.1509	0.88082
58611.7	0.87238	69.4683	0.87956
59104.8	0.87107	69.7852	0.879
59602.1	0.86974	70.1016	0.87748
60103.5	0.8682	70.4174	0.87587
60609.1	0.86678	70.7328	0.87447
61119	0.86562	71.0477	0.8726
61633.2	0.8643	71.3621	0.87024
62151.7	0.86288	71.676	0.86931
62674.6	0.86148	71.9894	0.86799
63201.9	0.86008	72.3023	0.86621
63733.6	0.85852	72.6147	0.86414
64269.8	0.8568	72.9264	0.86267
64810.4	0.85513	73.2375	0.86049
65355.7	0.85348	73.548	0.85855
65905.5	0.85184	73.8579	0.85735
66460	0.85032	74.1672	0.85577
67019.1	0.84857	74.4759	0.85366
67582.9	0.84665	74.7839	0.85134
68151.5	0.84484	75.0913	0.84951
68724.8	0.84294	75.398	0.84735
69303	0.841	75.7039	0.84557
69886	0.83911	76.0092	0.84289
70474	0.83715	76.3137	0.84106
71066.9	0.83507	76.6175	0.83947
71664.7	0.83304	76.9206	0.83745
72267.6	0.83091	77.2229	0.83541
72875.6	0.82875	77.5244	0.83233
73488.7	0.82664	77.8251	0.83041
74107	0.82446	78.1251	0.8282
74730.4	0.8221	78.4242	0.82509
75359.1	0.81962	78.7223	0.82246
75993.1	0.81721	79.0196	0.81994
76632.4	0.81479	79.3161	0.81789
77277.1	0.81215	79.6115	0.81449
77927.2	0.80946	79.906	0.81149
78582.8	0.80685	80.1995	0.80844
79243.9	0.80411	80.4921	0.80527
79910.6	0.80118	80.7835	0.80249
80582.9	0.79824	81.0739	0.79962
81260.8	0.79521	81.3632	0.79667
81944.4	0.79203	81.6514	0.79346
82633.8	0.78873	81.9383	0.78962
83329	0.78548	82.2241	0.78633
84030.1	0.78219	82.5087	0.78252
84737	0.77894	82.792	0.77927
85449.9	0.77529	83.0741	0.77564
86168.8	0.77137	83.3547	0.77228
86893.7	0.76768	83.634	0.76923
87624.7	0.76402	83.9119	0.76457
88361.9	0.7602	84.1885	0.76051
89105.3	0.75617	84.4636	0.75583
89854.9	0.75203	84.7372	0.75113
90610.8	0.74777	85.0092	0.74542
91373.1	0.74326	85.2796	0.74044
92141.8	0.73869	85.5484	0.73604
92917	0.73423	85.8155	0.73154
93698.7	0.72955	86.0809	0.72704
94487	0.72463	86.3445	0.72227
95281.9	0.71967	86.6063	0.71754
96083.5	0.71459	86.8663	0.71229
96891.8	0.70933	87.1244	0.70724
97706.9	0.70403	87.3805	0.7015
98528.9	0.69847	87.6346	0.69584
99357.9	0.69273	87.8866	0.68995
100194	0.68698	88.1365	0.68393
101037	0.68099	88.3843	0.6776
101887	0.67496	88.6298	0.67109
102744	0.6688	88.8732	0.66494
103608	0.66246	89.1142	0.65828
104480	0.65607	89.3528	0.65171
105359	0.64945	89.5891	0.64392
106245	0.64269	89.8229	0.63704
107139	0.63578	90.0542	0.63053
108040	0.62881	90.283	0.62348
108949	0.62179	90.5092	0.61588
109866	0.61459	90.7328	0.60841
110790	0.60729	90.9537	0.60054
111722	0.59997	91.172	0.59332
112662	0.5925	91.3875	0.58542
113610	0.58488	91.6003	0.57778
114566	0.57701	91.8102	0.57033
115530	0.5691	92.0173	0.56259
116501	0.56117	92.2214	0.55458
117482	0.55322	92.4227	0.54633
118470	0.54517	92.621	0.53791
119467	0.53706	92.8164	0.52975
120472	0.52901	93.0089	0.52115
121485	0.52097	93.1984	0.51303
122507	0.51281	93.385	0.50429
123538	0.50445	93.5685	0.49639
124577	0.49595	93.7489	0.48766
125625	0.48742	93.9262	0.47872
126682	0.47891	94.1005	0.47045
127748	0.47035	94.2716	0.46214
128823	0.46175	94.4396	0.45322
129906	0.45306	94.6044	0.44455
130999	0.44439	94.7661	0.43573
132101	0.43588	94.9246	0.42721
133213	0.42734	95.0801	0.41887
134333	0.41874	95.2324	0.40978
135463	0.41021	95.3817	0.40195
136603	0.40172	95.5278	0.39258
137752	0.39323	95.6709	0.38395
138911	0.38476	95.8108	0.37497
140080	0.37622	95.9477	0.36626
141258	0.36771	96.0815	0.35775
142447	0.35921	96.2122	0.34884
143645	0.35089	96.3398	0.34004
144854	0.34255	96.4644	0.33184
146072	0.33437	96.5861	0.32351
147301	0.32622	96.7048	0.31538
148540	0.31801	96.8205	0.30705
149790	0.30991	96.9332	0.29889
151050	0.30194	97.0431	0.29056
152321	0.2941	97.1501	0.28232
153602	0.28633	97.2542	0.27435
154895	0.27863	97.3556	0.26693
156198	0.27099	97.4542	0.25943
157512	0.26334	97.55	0.25192
158837	0.25581	97.643	0.2442
160173	0.24856	97.7335	0.23648
161521	0.24145	97.8213	0.22958
162879	0.23436	97.9066	0.22278
164250	0.22734	97.9893	0.21614
165632	0.22044	98.0695	0.20909
167025	0.21369	98.1472	0.20235
168430	0.20703	98.2225	0.19552
169847	0.20042	98.2954	0.18857
171276	0.19393	98.366	0.18192
172717	0.18755	98.4342	0.17553
174170	0.18136	98.5002	0.1692
175635	0.17526	98.564	0.16313
177113	0.16923	98.6255	0.15716
178603	0.16338	98.685	0.15118
180105	0.15776	98.7424	0.14498
181621	0.15232	98.7978	0.13953
183149	0.14691	98.8512	0.13445
184689	0.14163	98.9027	0.12898
186243	0.13657	98.9524	0.12418
187810	0.1315	99.0003	0.11936
189390	0.12645	99.0463	0.11437
190983	0.12161	99.0905	0.10943
192590	0.11703	99.1331	0.10461
194210	0.11248	99.174	0.1006
195844	0.10793	99.2133	0.09632
197492	0.10359	99.251	0.09182
199153	0.09947	99.2871	0.08736
200829	0.09549	99.3219	0.08318
202518	0.09157	99.3552	0.07949
204222	0.08775	99.3871	0.07597
205940	0.08403	99.4177	0.07221
207673	0.08044	99.4469	0.06845
209420	0.07694	99.4749	0.0656
211182	0.07364	99.5017	0.06266
212958	0.07045	99.5274	0.05917
214750	0.06726	99.5518	0.05608
216556	0.06426	99.5752	0.05317
218378	0.06144	99.5976	0.05036
220216	0.05874	99.6189	0.04771
222068	0.05621	99.6394	0.04515
223936	0.05371	99.6589	0.04277
225820	0.05129	99.6776	0.04044
227720	0.04886	99.6954	0.03844
229636	0.04656	99.7123	0.03637
231568	0.04432	99.7284	0.03413
233516	0.0422	99.7438	0.03212
235480	0.04017	99.7584	0.03052
237462	0.03821	99.7723	0.0287
239459	0.03634	99.7855	0.02718
241474	0.03469	99.7981	0.02545
243505	0.03314	99.8102	0.02373
245554	0.03151	99.8216	0.02193
247620	0.02982	99.8325	0.02114
249703	0.0282	99.8427	0.01944
251804	0.02673	99.8525	0.01803
253922	0.02539	99.8617	0.01706
256058	0.02411	99.8705	0.01544
258212	0.02287	99.8788	0.01444
260385	0.02169	99.8867	0.01329
262575	0.02057	99.8942	0.01255
264784	0.01945	99.9012	0.01166
267012	0.01837	99.9079	0.01054
269258	0.01742	99.9143	0.01006
271523	0.01654	99.9203	0.00889
273808	0.01564	99.926	0.00772
276111	0.01471	99.9313	0.00707
278434	0.01384	99.9364	0.0065
280777	0.01305	99.9411	0.00603
283139	0.01237	99.9456	0.00579
285521	0.01172	99.9499	0.00551
287923	0.01105	99.9539	0.00496
290345	0.01047	99.9577	0.00396
292788	0.00988	99.9613	0.0028
295251	0.0093	99.9647	0.00263
297735	0.00872	99.9679	0.00284
300239	0.00817	99.9708	0.00174
302765	0.00765	99.9736	0.00169
305312	0.00717	99.9762	0.000923757
307881	0.00674	99.9787	0.000593844
310471	0.00632	99.981	0.000447286
313083	0.00586	99.9831	0.000237145
315717	0.00537	99.9851	0.000491811
318373	0.00498	99.9869	0.000903839
321052	0.00466	99.9886	0.00101
323753	0.00428	99.9901	0.000984315
326476	0.00391	99.9915	0.00118
329223	0.00362	99.9929	0.00201
331993	0.00332	99.9941	0.0026
334786	0.003	99.9952	0.00258
337602	0.00272	99.9961	0.00236
340442	0.0025	99.9971	0.00231
343306	0.0023	99.9979	0.00294
346195	0.00209	99.9987	0.00316
349107	0.00195	99.9994	0.00313
352044	0.00175	100	0.00334
MWDstop :

## Sheet: SI Fig.41
GPC trace of P-S
MWDstart :	--	--
Molar mass	PSS SECcurity RI	Integral[%]
--	--	--
3339.78	0.13623	0.0471
3366.49	0.13709	0.09449
3393.41	0.13812	0.14224
3420.55	0.13901	0.19029
3447.9	0.14022	0.23877
3475.48	0.1417	0.28776
3503.27	0.14224	0.33693
3531.29	0.14333	0.38648
3559.53	0.1445	0.43644
3587.99	0.14504	0.48658
3616.69	0.14649	0.53722
3645.61	0.14822	0.58846
3674.77	0.14986	0.64027
3704.15	0.15071	0.69237
3733.78	0.15306	0.74529
3763.64	0.15406	0.79855
3793.73	0.15515	0.85219
3824.07	0.15624	0.9062
3854.66	0.15695	0.96046
3885.48	0.1583	1.01519
3916.56	0.15936	1.07028
3947.88	0.16044	1.12574
3979.45	0.16181	1.18168
4011.27	0.1629	1.238
4043.35	0.16449	1.29487
4075.69	0.16649	1.35242
4108.28	0.16787	1.41046
4141.14	0.1692	1.46895
4174.25	0.17014	1.52777
4207.64	0.17174	1.58714
4241.29	0.17363	1.64717
4275.2	0.1754	1.70781
4309.39	0.17679	1.76893
4343.86	0.17809	1.83049
4378.6	0.17949	1.89254
4413.61	0.18107	1.95514
4448.91	0.18234	2.01818
4484.49	0.18378	2.08171
4520.35	0.18574	2.14592
4556.5	0.18737	2.2107
4592.94	0.18883	2.27598
4629.67	0.19043	2.34181
4666.7	0.19264	2.40841
4704.02	0.19517	2.47588
4741.64	0.19717	2.54405
4779.56	0.1991	2.61288
4817.78	0.20087	2.68232
4856.31	0.20235	2.75228
4895.14	0.20475	2.82306
4934.29	0.20705	2.89464
4973.75	0.20845	2.9667
5013.53	0.21083	3.03959
5053.62	0.21362	3.11344
5094.04	0.21572	3.18802
5134.78	0.21724	3.26312
5175.84	0.21964	3.33905
5217.23	0.22191	3.41577
5258.95	0.22439	3.49334
5301.01	0.22639	3.57161
5343.4	0.2282	3.6505
5386.14	0.2309	3.73033
5429.21	0.23332	3.81099
5472.63	0.2366	3.89278
5516.4	0.23989	3.97572
5560.51	0.24309	4.05975
5604.98	0.24597	4.14479
5649.8	0.24891	4.23084
5694.99	0.25157	4.31781
5740.53	0.25371	4.40552
5786.44	0.25708	4.49439
5832.71	0.26095	4.58461
5879.36	0.26522	4.6763
5926.38	0.26762	4.76882
5973.77	0.27073	4.86241
6021.55	0.2735	4.95696
6069.7	0.2768	5.05266
6118.24	0.28028	5.14955
6167.17	0.28449	5.24791
6216.49	0.28776	5.34739
6266.21	0.29123	5.44807
6316.32	0.29505	5.55007
6366.83	0.29826	5.65318
6417.75	0.30215	5.75764
6469.07	0.30579	5.86336
6520.81	0.31023	5.97061
6572.95	0.31381	6.07909
6625.52	0.31831	6.18914
6678.5	0.32296	6.30079
6731.91	0.3271	6.41387
6785.75	0.33179	6.52857
6840.02	0.33687	6.64503
6894.72	0.34088	6.76288
6949.86	0.34571	6.88239
7005.44	0.35019	7.00346
7061.46	0.35423	7.12592
7117.93	0.3593	7.25013
7174.86	0.36453	7.37616
7232.23	0.3692	7.50379
7290.07	0.37439	7.63322
7348.37	0.37945	7.7644
7407.14	0.38456	7.89735
7466.38	0.39002	8.03219
7526.09	0.39523	8.16882
7586.27	0.40054	8.30729
7646.94	0.40669	8.44789
7708.1	0.41361	8.59088
7769.74	0.41972	8.73598
7831.88	0.42572	8.88315
7894.51	0.43264	9.03272
7957.64	0.43934	9.18461
8021.28	0.44591	9.33876
8085.43	0.45291	9.49534
8150.09	0.45971	9.65427
8215.27	0.46605	9.81538
8280.97	0.47295	9.97889
8347.19	0.47986	10.1448
8413.95	0.487	10.3131
8481.23	0.49451	10.4841
8549.06	0.50235	10.6578
8617.43	0.5106	10.8343
8686.34	0.51876	11.0136
8755.81	0.52729	11.1959
8825.83	0.53582	11.3812
8896.41	0.54431	11.5693
8967.56	0.5527	11.7604
9039.28	0.56121	11.9544
9111.57	0.57005	12.1515
9184.43	0.57954	12.3518
9257.88	0.58928	12.5556
9331.92	0.59902	12.7627
9406.55	0.60825	12.9729
9481.78	0.61782	13.1865
9557.6	0.62757	13.4035
9634.04	0.6376	13.6239
9711.08	0.64778	13.8479
9788.74	0.65726	14.0751
9867.03	0.6682	14.3061
9945.94	0.67948	14.541
10025.5	0.69107	14.7799
10105.7	0.70271	15.0228
10186.5	0.7137	15.2696
10267.9	0.72528	15.5203
10350	0.73693	15.7751
10432.8	0.74823	16.0337
10516.3	0.75803	16.2958
10600.4	0.77187	16.5626
10685.1	0.78469	16.8339
10770.6	0.79822	17.1099
10856.7	0.81171	17.3905
10943.5	0.82489	17.6757
11031.1	0.83921	17.9658
11119.3	0.85337	18.2608
11208.2	0.86689	18.5605
11297.8	0.88047	18.8649
11388.2	0.89443	19.1741
11479.2	0.90904	19.4884
11571.1	0.92464	19.808
11663.6	0.93976	20.1329
11756.9	0.95525	20.4632
11850.9	0.9712	20.7989
11945.7	0.9877	21.1404
12041.2	1.00411	21.4875
12137.5	1.02048	21.8403
12234.6	1.03832	22.1993
12332.4	1.0557	22.5642
12431	1.07061	22.9343
12530.4	1.08759	23.3103
12630.6	1.1052	23.6924
12731.7	1.1235	24.0808
12833.5	1.1419	24.4756
12936.1	1.15931	24.8764
13039.6	1.17751	25.2835
13143.8	1.19599	25.6969
13248.9	1.21437	26.1168
13354.9	1.23311	26.5431
13461.7	1.25093	26.9755
13569.4	1.26879	27.4141
13677.9	1.28711	27.8591
13787.3	1.30592	28.3106
13897.5	1.32419	28.7684
14008.7	1.34232	29.2324
14120.7	1.36061	29.7028
14233.6	1.38023	30.18
14347.4	1.39784	30.6632
14462.2	1.41921	31.1539
14577.8	1.43845	31.6511
14694.4	1.45665	32.1547
14811.9	1.47607	32.665
14930.4	1.49514	33.1819
15049.8	1.51348	33.7051
15170.2	1.53296	34.2351
15291.5	1.55027	34.771
15413.8	1.5687	35.3134
15537	1.58716	35.8621
15661.3	1.605	36.4169
15786.5	1.62271	36.9779
15912.8	1.64006	37.5449
16040	1.65781	38.118
16168.3	1.6747	38.697
16297.6	1.69203	39.2819
16427.9	1.70836	39.8725
16559.3	1.72337	40.4683
16691.8	1.74112	41.0703
16825.2	1.75657	41.6775
16959.8	1.77237	42.2903
17095.4	1.78669	42.9079
17232.1	1.80121	43.5306
17369.9	1.81537	44.1582
17508.9	1.82934	44.7907
17648.9	1.8423	45.4276
17790	1.85506	46.0689
17932.3	1.86786	46.7146
18075.7	1.87976	47.3645
18220.3	1.89077	48.0181
18366	1.9014	48.6755
18512.8	1.91175	49.3364
18660.9	1.92166	50.0007
18810.1	1.93034	50.6681
18960.6	1.93849	51.3382
19112.2	1.94655	52.0112
19265	1.95314	52.6864
19419.1	1.95932	53.3638
19574.4	1.96561	54.0433
19730.9	1.97133	54.7248
19888.7	1.97564	55.4078
20047.8	1.97884	56.0919
20208.1	1.98194	56.7771
20369.7	1.98453	57.4632
20532.6	1.98614	58.1498
20696.8	1.98738	58.8369
20862.3	1.9875	59.524
21029.2	1.98686	60.2108
21197.4	1.98526	60.8972
21366.9	1.98293	61.5827
21537.8	1.9794	62.267
21710	1.97531	62.9499
21883.6	1.97047	63.6311
22058.6	1.96456	64.3103
22235	1.95858	64.9874
22412.8	1.9503	65.6616
22592.1	1.9411	66.3327
22772.8	1.93277	67.0009
22954.9	1.92147	67.6651
23138.5	1.9109	68.3258
23323.5	1.89983	68.9825
23510	1.88777	69.6352
23698	1.87425	70.2831
23887.6	1.86025	70.9262
24078.6	1.84512	71.5641
24271.1	1.8287	72.1963
24465.2	1.81238	72.8229
24660.9	1.79607	73.4438
24858.1	1.77842	74.0586
25056.9	1.76048	74.6672
25257.3	1.7408	75.269
25459.3	1.72094	75.864
25662.9	1.69921	76.4514
25868.1	1.67697	77.0312
26075	1.65431	77.6031
26283.5	1.63145	78.1671
26493.7	1.60943	78.7235
26705.6	1.58428	79.2712
26919.2	1.55999	79.8105
27134.4	1.53358	80.3407
27351.4	1.50985	80.8627
27570.2	1.48486	81.376
27790.7	1.45838	81.8802
28012.9	1.4315	82.3751
28236.9	1.40454	82.8606
28462.7	1.37706	83.3367
28690.4	1.3502	83.8035
28919.8	1.32214	84.2606
29151.1	1.29455	84.7081
29384.2	1.26765	85.1463
29619.2	1.23985	85.575
29856.1	1.21112	85.9937
30094.8	1.18421	86.4031
30335.5	1.15504	86.8024
30578.1	1.12472	87.1912
30822.7	1.09794	87.5708
31069.2	1.07087	87.941
31317.6	1.04237	88.3013
31568.1	1.01583	88.6525
31820.5	0.98975	88.9947
32075	0.96239	89.3274
32331.5	0.93518	89.6507
32590.1	0.90865	89.9648
32850.7	0.88253	90.2699
33113.4	0.85722	90.5663
33378.2	0.83278	90.8542
33645.2	0.80885	91.1338
33914.2	0.7859	91.4055
34185.5	0.76361	91.6695
34458.8	0.74188	91.926
34734.4	0.72088	92.1752
35012.2	0.70061	92.4174
35292.2	0.68107	92.6529
35574.4	0.66125	92.8815
35858.9	0.64136	93.1032
36145.7	0.62207	93.3182
36434.8	0.60403	93.5271
36726.1	0.58616	93.7297
37019.9	0.56762	93.9259
37315.9	0.55147	94.1166
37614.3	0.53519	94.3016
37915.1	0.51808	94.4807
38218.4	0.50218	94.6543
38524	0.48776	94.8229
38832.1	0.47299	94.9865
39142.6	0.45872	95.145
39455.7	0.44539	95.299
39771.2	0.4328	95.4486
40089.3	0.42087	95.5941
40409.9	0.40926	95.7356
40733	0.39844	95.8734
41058.8	0.3884	96.0077
41387.1	0.37682	96.1379
41718.1	0.36526	96.2642
42051.7	0.35547	96.3871
42388	0.34761	96.5073
42727	0.33889	96.6244
43068.7	0.33134	96.739
43413.1	0.32333	96.8507
43760.3	0.31557	96.9598
44110.3	0.30871	97.0666
44463	0.30004	97.1703
44818.6	0.29318	97.2716
45177	0.28633	97.3706
45538.3	0.27956	97.4673
45902.5	0.27339	97.5618
46269.6	0.26718	97.6542
46639.6	0.2613	97.7445
47012.6	0.25532	97.8328
47388.6	0.2498	97.9191
47767.6	0.2447	98.0037
48149.6	0.23945	98.0865
48534.6	0.23407	98.1674
48922.8	0.22905	98.2466
49314	0.22402	98.324
49708.4	0.2182	98.3995
50105.9	0.21401	98.4735
50506.6	0.20962	98.5459
50910.5	0.20488	98.6168
51317.7	0.20055	98.6861
51728.1	0.19504	98.7535
52141.8	0.18928	98.819
52558.8	0.18414	98.8826
52979.1	0.17963	98.9447
53402.8	0.17551	99.0054
53829.8	0.17169	99.0648
54260.3	0.16731	99.1226
54694.3	0.16366	99.1792
55131.7	0.15926	99.2342
55572.6	0.15518	99.2879
56017	0.151	99.3401
56465	0.14757	99.3911
56916.5	0.14375	99.4408
57371.7	0.14035	99.4893
57830.5	0.13698	99.5367
58293	0.13207	99.5823
58759.2	0.12799	99.6266
59229.1	0.12489	99.6697
59702.7	0.12108	99.7116
60180.2	0.1178	99.7523
60661.5	0.11325	99.7915
61146.6	0.10917	99.8292
61635.6	0.1036	99.865
62128.5	0.10201	99.9003
62625.4	0.09887	99.9345
63126.2	0.09611	99.9677
63631	0.09341	100
MWDstop :

## Sheet: SI Fig.44
GPC trace of the fluorescently labeled P-S
MWDstart :
Molar mass	PSS SECcurity UV 514nm	Integral[%]	PSS SECcurity RI
--
3672.69	0.03409	0.011	0.00316
3700.08	0.03487	0.02225	0.00242
3727.69	0.03548	0.0337	0.00185
3755.49	0.03479	0.04493	0.00154
3783.51	0.03531	0.05633	0.001
3811.73	0.03643	0.06808	0.000989305
3840.17	0.03743	0.08016	0.0012
3868.81	0.03727	0.09219	0.00105
3897.67	0.037	0.10413	0.000233312
3926.75	0.03735	0.11618	0.000106414
3956.04	0.03777	0.12837	0.000233128
3985.55	0.03754	0.14049	0.00018102
4015.28	0.0383	0.15285	0.000108459
4045.24	0.03859	0.1653	0.000372823
4075.41	0.03815	0.17761	0.000397869
4105.81	0.0378	0.18981	0.000708947
4136.44	0.03903	0.2024	0.000714898
4167.3	0.04122	0.2157	0.000473692
4198.38	0.04178	0.22918	0.000512101
4229.7	0.04289	0.24302	0.0012
4261.25	0.0449	0.25751	0.00115
4293.04	0.0467	0.27258	0.000688927
4325.07	0.04595	0.28741	0.000314689
4357.33	0.04538	0.30206	0.00061765
4389.84	0.04589	0.31687	0.000343479
4422.58	0.04682	0.33198	0.000548659
4455.57	0.04661	0.34702	0.000538212
4488.81	0.04547	0.36169	0.000360233
4522.3	0.04535	0.37632	0.000358031
4556.03	0.04637	0.39129	7.90749e-05
4590.02	0.04725	0.40653	0.000490029
4624.26	0.04683	0.42165	0.000468346
4658.75	0.04644	0.43663	0.000638991
4693.51	0.04784	0.45207	0.00143
4728.52	0.04872	0.4678	0.00177
4763.79	0.04936	0.48373	0.0015
4799.33	0.05033	0.49997	0.00145
4835.13	0.05194	0.51673	0.00111
4871.2	0.0519	0.53348	0.00075604
4907.53	0.05293	0.55056	0.00114
4944.14	0.05551	0.56847	0.00188
4981.02	0.05868	0.5874	0.00169
5018.18	0.06066	0.60698	0.00207
5055.62	0.05937	0.62614	0.00227
5093.33	0.05843	0.64499	0.00207
5131.32	0.05898	0.66402	0.00219
5169.6	0.05986	0.68334	0.00319
5208.17	0.06051	0.70287	0.00397
5247.02	0.06065	0.72244	0.00468
5286.16	0.06011	0.74184	0.00503
5325.59	0.05968	0.7611	0.00496
5365.32	0.05983	0.7804	0.00463
5405.34	0.06042	0.7999	0.00401
5445.66	0.06141	0.81972	0.00526
5486.29	0.06281	0.83999	0.00535
5527.21	0.0644	0.86077	0.00607
5568.44	0.06502	0.88175	0.00682
5609.98	0.06406	0.90243	0.0069
5651.83	0.06388	0.92304	0.00825
5693.99	0.06461	0.94389	0.00905
5736.47	0.06528	0.96496	0.00918
5779.26	0.06573	0.98617	0.0097
5822.37	0.06773	1.00803	0.01006
5865.8	0.07108	1.03097	0.00997
5909.56	0.07199	1.0542	0.01006
5953.64	0.07215	1.07748	0.01154
5998.06	0.07196	1.1007	0.01262
6042.8	0.07137	1.12373	0.01247
6087.88	0.07065	1.14653	0.01326
6133.29	0.07066	1.16933	0.01398
6179.04	0.07108	1.19227	0.01471
6225.14	0.07227	1.21559	0.01588
6271.58	0.07352	1.23932	0.0168
6318.36	0.07448	1.26335	0.0165
6365.49	0.07606	1.2879	0.01872
6412.98	0.07791	1.31304	0.01913
6460.82	0.07847	1.33836	0.02
6509.01	0.07704	1.36323	0.02037
6557.57	0.07676	1.388	0.02068
6606.48	0.077	1.41285	0.02184
6655.77	0.07738	1.43782	0.02306
6705.42	0.0797	1.46354	0.02418
6755.44	0.08245	1.49015	0.02388
6805.83	0.08458	1.51744	0.02625
6856.6	0.08645	1.54534	0.0273
6907.75	0.08867	1.57396	0.02847
6959.28	0.09099	1.60332	0.02968
7011.19	0.09306	1.63335	0.03087
7063.49	0.09663	1.66453	0.03229
7116.18	0.0995	1.69664	0.03329
7169.27	0.10155	1.72941	0.03531
7222.75	0.10439	1.7631	0.03697
7276.63	0.10705	1.79765	0.03787
7330.91	0.10861	1.8327	0.03871
7385.6	0.10965	1.86808	0.04041
7440.69	0.11005	1.90359	0.04181
7496.2	0.1129	1.94003	0.04312
7552.11	0.11763	1.97799	0.04465
7608.45	0.12163	2.01724	0.04613
7665.21	0.12423	2.05732	0.04817
7722.39	0.1259	2.09795	0.04993
7779.99	0.12694	2.13892	0.05205
7838.03	0.12817	2.18028	0.05418
7896.5	0.1305	2.22239	0.05555
7955.41	0.13391	2.26561	0.05722
8014.75	0.13761	2.31001	0.05899
8074.54	0.14146	2.35566	0.06178
8134.77	0.14483	2.4024	0.0641
8195.45	0.14849	2.45032	0.06545
8256.59	0.15314	2.49974	0.06755
8318.18	0.15895	2.55103	0.07051
8380.23	0.16567	2.6045	0.07273
8442.75	0.17126	2.65976	0.07654
8505.73	0.1757	2.71646	0.07955
8569.18	0.1794	2.77436	0.08179
8633.1	0.1832	2.83348	0.08491
8697.5	0.18698	2.89381	0.08871
8762.38	0.19118	2.95551	0.09203
8827.74	0.198	3.01941	0.09545
8893.6	0.20712	3.08625	0.1002
8959.94	0.21436	3.15542	0.10445
9026.78	0.21873	3.22601	0.10872
9094.12	0.22531	3.29872	0.11322
9161.96	0.23302	3.37391	0.11732
9230.3	0.24124	3.45176	0.12172
9299.16	0.2492	3.53218	0.1268
9368.52	0.25676	3.61504	0.13221
9438.41	0.26452	3.7004	0.13779
9508.82	0.27175	3.7881	0.14387
9579.75	0.27965	3.87834	0.15142
9651.21	0.28936	3.97172	0.15787
9723.21	0.29893	4.06818	0.16516
9795.74	0.30794	4.16756	0.17207
9868.81	0.31846	4.27033	0.17939
9942.43	0.33066	4.37703	0.188
10016.6	0.34303	4.48773	0.19563
10091.3	0.35506	4.60231	0.20341
10166.6	0.36694	4.72073	0.21205
10242.4	0.37951	4.8432	0.22156
10318.8	0.39333	4.97013	0.23136
10395.8	0.40735	5.10158	0.24119
10473.4	0.41981	5.23706	0.25245
10551.5	0.43264	5.37668	0.26364
10630.2	0.44735	5.52104	0.27509
10709.5	0.46383	5.67072	0.2876
10789.4	0.4836	5.82678	0.30079
10869.9	0.50213	5.98883	0.31454
10951	0.51754	6.15584	0.32778
11032.7	0.53268	6.32774	0.3418
11115	0.55053	6.5054	0.35753
11197.9	0.57104	6.68968	0.3726
11281.4	0.59303	6.88105	0.38851
11365.6	0.61532	7.07962	0.40558
11450.3	0.63693	7.28516	0.42328
11535.8	0.65932	7.49793	0.4421
11621.8	0.68256	7.7182	0.46178
11708.5	0.70545	7.94585	0.48186
11795.8	0.72979	8.18136	0.50415
11883.8	0.75351	8.42452	0.52522
11972.5	0.77732	8.67537	0.54783
12061.8	0.80363	8.93471	0.57083
12151.8	0.83206	9.20322	0.59543
12242.4	0.86195	9.48138	0.62138
12333.8	0.89425	9.76996	0.64629
12425.8	0.92717	10.0692	0.67234
12518.5	0.95901	10.3786	0.70088
12611.8	0.98994	10.6981	0.72986
12705.9	1.02154	11.0278	0.75868
12800.7	1.05283	11.3675	0.78876
12896.2	1.08577	11.7179	0.82053
12992.4	1.1227	12.0802	0.85268
13089.3	1.1593	12.4543	0.88561
13186.9	1.1936	12.8395	0.91918
13285.3	1.23039	13.2366	0.95457
13384.4	1.26562	13.645	0.99112
13484.3	1.29993	14.0645	1.02878
13584.9	1.33899	14.4966	1.06761
13686.2	1.38241	14.9427	1.10713
13788.3	1.4258	15.4028	1.14687
13891.1	1.46594	15.8759	1.18744
13994.8	1.50323	16.361	1.22834
14099.2	1.54203	16.8586	1.27086
14204.3	1.58495	17.3701	1.31358
14310.3	1.62853	17.8956	1.35703
14417.1	1.67168	18.4351	1.40103
14524.6	1.7145	18.9884	1.44578
14632.9	1.75952	19.5562	1.49097
14742.1	1.80276	20.1379	1.53649
14852.1	1.84324	20.7328	1.58216
14962.9	1.88478	21.341	1.62915
15074.5	1.92646	21.9627	1.67688
15186.9	1.96638	22.5972	1.72479
15300.2	2.00829	23.2453	1.77241
15414.4	2.05191	23.9075	1.82022
15529.3	2.09533	24.5837	1.86897
15645.2	2.13595	25.273	1.91525
15761.9	2.17377	25.9745	1.96284
15879.5	2.21276	26.6885	2.0096
15997.9	2.25417	27.416	2.05615
16117.3	2.29496	28.1566	2.10187
16237.5	2.33136	28.9089	2.14859
16358.6	2.36456	29.672	2.19388
16480.7	2.39621	30.4453	2.23886
16603.6	2.4279	31.2288	2.28528
16727.5	2.46005	32.0226	2.32813
16852.2	2.49162	32.8267	2.37101
16978	2.52001	33.6399	2.41461
17104.6	2.54512	34.4613	2.45475
17232.2	2.57092	35.2909	2.49398
17360.7	2.59549	36.1285	2.53336
17490.2	2.61762	36.9732	2.56976
17620.7	2.63903	37.8249	2.60504
17752.2	2.65986	38.6832	2.63892
17884.6	2.67998	39.5481	2.67082
18018	2.69571	40.418	2.70129
18152.4	2.7063	41.2913	2.72942
18287.8	2.71542	42.1676	2.75545
18424.2	2.72338	43.0465	2.77962
18561.7	2.73044	43.9276	2.80112
18700.1	2.7365	44.8107	2.82022
18839.6	2.73846	45.6944	2.83701
18980.2	2.73677	46.5776	2.85137
19121.8	2.73359	47.4597	2.86248
19264.4	2.72906	48.3404	2.87303
19408.1	2.72107	49.2185	2.88195
19552.9	2.70765	50.0923	2.88631
19698.8	2.6946	50.9619	2.88979
19845.7	2.68474	51.8283	2.89014
19993.7	2.66968	52.6898	2.88744
20142.9	2.64846	53.5445	2.88215
20293.2	2.62826	54.3926	2.87442
20444.5	2.60961	55.2348	2.86485
20597	2.58905	56.0703	2.85232
20750.7	2.5658	56.8983	2.83884
20905.5	2.53974	57.7179	2.82245
21061.4	2.51242	58.5286	2.80452
21218.5	2.48587	59.3309	2.78462
21376.8	2.45832	60.1242	2.76087
21536.3	2.4282	60.9078	2.73659
21696.9	2.39635	61.6811	2.70998
21858.8	2.3605	62.4428	2.68152
22021.9	2.3228	63.1924	2.65088
22186.1	2.28684	63.9304	2.61998
22351.6	2.25325	64.6575	2.5889
22518.4	2.21919	65.3737	2.5553
22686.4	2.18453	66.0787	2.52034
22855.6	2.14878	66.7721	2.48551
23026.1	2.11399	67.4543	2.44795
23197.8	2.07964	68.1254	2.41019
23370.9	2.04239	68.7845	2.372
23545.2	2.00403	69.4312	2.33374
23720.9	1.96637	70.0658	2.29424
23897.8	1.92862	70.6882	2.25699
24076.1	1.8919	71.2987	2.21961
24255.7	1.85766	71.8982	2.18117
24436.6	1.82358	72.4866	2.14326
24618.9	1.78951	73.0641	2.1064
24802.6	1.75633	73.6309	2.06967
24987.6	1.72392	74.1872	2.03384
25174	1.69076	74.7329	1.9976
25361.8	1.65736	75.2677	1.96072
25551	1.62439	75.7919	1.92485
25741.6	1.59352	76.3061	1.88865
25933.6	1.56421	76.8109	1.85416
26127.1	1.53743	77.3071	1.82026
26322	1.51129	77.7948	1.7861
26518.3	1.48531	78.2741	1.75313
26716.1	1.45735	78.7444	1.72095
26915.4	1.43151	79.2063	1.69072
27116.2	1.4091	79.6611	1.66089
27318.5	1.38722	80.1087	1.63232
27522.3	1.36626	80.5496	1.60519
27727.6	1.34499	80.9837	1.58034
27934.4	1.32229	81.4104	1.55618
28142.8	1.30055	81.8301	1.53161
28352.7	1.27827	82.2426	1.50797
28564.2	1.25989	82.6492	1.48249
28777.3	1.24337	83.0504	1.45923
28992	1.22416	83.4455	1.43733
29208.3	1.20376	83.8339	1.41604
29426.1	1.18655	84.2168	1.39491
29645.7	1.17246	84.5952	1.37326
29866.8	1.15903	84.9692	1.35203
30089.6	1.1425	85.3379	1.33222
30314.1	1.12401	85.7006	1.31351
30540.2	1.10574	86.0575	1.29534
30768	1.08982	86.4092	1.27735
30997.5	1.07615	86.7564	1.25977
31228.8	1.05965	87.0984	1.24093
31461.7	1.04341	87.4351	1.22228
31696.4	1.02676	87.7665	1.20426
31932.9	1.00886	88.092	1.18634
32171.1	0.99274	88.4124	1.16739
32411.1	0.97861	88.7282	1.14927
32652.8	0.96489	89.0396	1.13033
32896.4	0.95152	89.3466	1.112
33141.8	0.9359	89.6487	1.09355
33389	0.92014	89.9456	1.07495
33638.1	0.90534	90.2378	1.05552
33889	0.88777	90.5242	1.03637
34141.8	0.86832	90.8045	1.0167
34396.5	0.84786	91.0781	0.99836
34653.1	0.82877	91.3455	0.97815
34911.6	0.81097	91.6072	0.96065
35172	0.79568	91.864	0.94278
35434.4	0.78026	92.1158	0.92356
35698.7	0.76305	92.362	0.90541
35965	0.74633	92.6029	0.88589
36233.3	0.72701	92.8375	0.866
36503.6	0.70765	93.0658	0.84724
36775.9	0.69051	93.2887	0.82795
37050.3	0.67454	93.5064	0.80908
37326.6	0.66094	93.7197	0.79143
37605.1	0.64813	93.9288	0.77119
37885.6	0.62958	94.132	0.75301
38168.2	0.60912	94.3285	0.73406
38453	0.59099	94.5193	0.71519
38739.8	0.57449	94.7047	0.69777
39028.8	0.55816	94.8848	0.67907
39319.9	0.54346	95.0602	0.66226
39613.2	0.53001	95.2312	0.64476
39908.7	0.51375	95.397	0.62657
40206.5	0.49793	95.5577	0.60946
40506.4	0.4837	95.7138	0.59315
40808.5	0.46918	95.8652	0.5763
41113	0.45391	96.0116	0.55994
41419.7	0.43608	96.1524	0.54304
41728.6	0.41971	96.2878	0.52658
42039.9	0.40468	96.4184	0.50992
42353.5	0.39361	96.5454	0.49345
42669.5	0.38215	96.6688	0.47805
42987.8	0.36831	96.7876	0.46319
43308.4	0.35444	96.902	0.44827
43631.5	0.34414	97.013	0.43463
43957	0.33464	97.121	0.42087
44284.9	0.32195	97.2249	0.40706
44615.2	0.30832	97.3244	0.39419
44948.1	0.29607	97.42	0.38031
45283.4	0.28727	97.5127	0.36684
45621.2	0.2776	97.6023	0.35514
45961.5	0.26753	97.6886	0.34399
46304.3	0.25927	97.7723	0.33193
46649.7	0.25048	97.8531	0.32127
46997.7	0.24179	97.9311	0.30986
47348.3	0.23308	98.0063	0.29871
47701.5	0.22422	98.0787	0.28744
48057.4	0.21574	98.1483	0.27803
48415.9	0.20826	98.2155	0.26806
48777	0.20141	98.2805	0.2602
49140.9	0.194	98.3431	0.25056
49507.5	0.18767	98.4037	0.2416
49876.8	0.18313	98.4628	0.2329
50248.8	0.1758	98.5195	0.2232
50623.7	0.16661	98.5733	0.21497
51001.3	0.15967	98.6248	0.20605
51381.8	0.15478	98.6748	0.19827
51765.1	0.15116	98.7235	0.19111
52151.2	0.1457	98.7706	0.1847
52540.2	0.14082	98.816	0.17748
52932.2	0.13741	98.8603	0.17074
53327	0.1309	98.9026	0.16487
53724.8	0.12294	98.9423	0.15655
54125.6	0.11829	98.9804	0.15146
54529.4	0.11847	99.0187	0.14484
54936.1	0.11792	99.0567	0.13978
55345.9	0.11078	99.0925	0.13432
55758.8	0.10352	99.1259	0.12901
56174.8	0.10046	99.1583	0.12342
56593.8	0.09794	99.1899	0.11769
57016	0.09616	99.2209	0.1131
57441.3	0.0976	99.2524	0.10794
57869.8	0.09743	99.2839	0.1041
58301.5	0.094	99.3142	0.0986
58736.4	0.08846	99.3427	0.09351
59174.5	0.0823	99.3693	0.08904
59616	0.07689	99.3941	0.08472
60060.7	0.07499	99.4183	0.07979
60508.7	0.07604	99.4429	0.07505
60960.1	0.07686	99.4677	0.0714
61414.8	0.07388	99.4915	0.06764
61873	0.06839	99.5136	0.06305
62334.5	0.06581	99.5348	0.05961
62799.5	0.06567	99.556	0.05521
63268	0.06456	99.5768	0.05123
63739.9	0.06329	99.5973	0.04747
64215.4	0.06376	99.6178	0.04458
64694.4	0.06309	99.6382	0.04192
65177.1	0.06017	99.6576	0.03864
65663.3	0.05805	99.6763	0.03567
66153.1	0.05677	99.6947	0.0334
66646.6	0.05566	99.7126	0.02967
67143.7	0.05382	99.73	0.02593
67644.6	0.04976	99.7461	0.02358
68149.2	0.04602	99.7609	0.02148
68657.6	0.04529	99.7755	0.01665
69169.7	0.04672	99.7906	0.0149
69685.7	0.0465	99.8056	0.01331
70205.6	0.04462	99.82	0.01129
70729.3	0.04499	99.8345	0.00827
71256.9	0.04473	99.849	0.00681
71788.4	0.04155	99.8624	0.00527
72324	0.0403	99.8754	0.00381
72863.5	0.04126	99.8887	0.00249
73407	0.03905	99.9013	0.00166
73954.6	0.03676	99.9131	0.000328438
74506.3	0.03529	99.9245	0.00132
75062.1	0.03196	99.9348	0.00334
75622	0.02937	99.9443	0.00481
76186.1	0.03083	99.9543	0.00599
76754.5	0.03441	99.9654	0.0075
77327	0.03703	99.9773	0.00745
77903.9	0.03546	99.9888	0.00826
78485	0.0348	100	0.00887
MWDstop :

## Sheet: SI Fig.48a
Representative adhesion strength curves of two P1 gels glued by P-Ru/P-S adhesives with 2 wt% concentration
Sample 1				Sample 2				Sample 3
Displacement (mm)	Adhesion strength (kPa)			Displacement (mm)	Adhesion strength (kPa)			Displacement (mm)	Adhesion strength (kPa)
0	-0.0017			0	-0.0012			0	-0.0006
0	-0.0017			0	-0.0012			0	-0.0006
0	-0.0008			0	-0.0011			0	-0.0005
0	-0.0012			0.001	-0.0013			0	0.0031
0.0001	-0.0014			0.001	-0.001			0.0033	0.0074
0.0044	-0.0005			0.001	-0.001			0.0075	0.0188
0.0116	-0.0002			0.0011	-0.0002			0.0161	0.0271
0.022	0.0007			0.0053	0.0043			0.0274	0.0341
0.0326	0.0144			0.0135	0.0149			0.0389	0.0441
0.0439	0.0249			0.0241	0.0245			0.0506	0.0559
0.0551	0.0326			0.0355	0.0353			0.0618	0.0618
0.0651	0.0465			0.047	0.0436			0.0719	0.0821
0.0758	0.0555			0.0581	0.0516			0.083	0.0888
0.087	0.0619			0.0701	0.0642			0.0954	0.1015
0.097	0.0682			0.081	0.0752			0.1057	0.1107
0.1077	0.0806			0.0933	0.085			0.1164	0.1286
0.1189	0.091			0.1036	0.0959			0.1274	0.1368
0.1303	0.0992			0.1145	0.1217			0.1388	0.1396
0.142	0.108			0.1256	0.1274			0.1516	0.1657
0.1545	0.1217			0.1367	0.1392			0.1646	0.1722
0.1647	0.1256			0.1494	0.1426			0.1779	0.1786
0.1748	0.133			0.1627	0.1526			0.1904	0.1947
0.1879	0.1455			0.1728	0.168			0.2006	0.2157
0.2008	0.1619			0.1858	0.1885			0.211	0.2235
0.2144	0.1764			0.1985	0.1954			0.2213	0.24
0.2248	0.1859			0.209	0.2093			0.2342	0.2513
0.2349	0.1837			0.2192	0.2262			0.2471	0.2649
0.2479	0.1981			0.2325	0.2368			0.2573	0.274
0.2607	0.2149			0.2454	0.2423			0.2678	0.2839
0.2713	0.2252			0.2585	0.252			0.2778	0.2936
0.2816	0.2293			0.2688	0.2646			0.2879	0.3107
0.2918	0.2399			0.2794	0.2791			0.3007	0.3358
0.3047	0.2522			0.2924	0.2909			0.3108	0.3522
0.3176	0.2612			0.3051	0.2984			0.3212	0.3605
0.3281	0.2708			0.3151	0.3074			0.3315	0.3734
0.3382	0.2788			0.3259	0.3188			0.3415	0.3924
0.3514	0.2902			0.3359	0.3445			0.3543	0.408
0.3614	0.3035			0.3492	0.3555			0.3675	0.4163
0.374	0.3183			0.362	0.3656			0.378	0.4271
0.3848	0.3231			0.3722	0.3788			0.3881	0.4486
0.395	0.3351			0.3826	0.3934			0.4012	0.4589
0.4082	0.3437			0.3928	0.3983			0.4138	0.471
0.4212	0.3591			0.406	0.4063			0.4241	0.4865
0.4343	0.3714			0.4186	0.4216			0.4345	0.5119
0.4448	0.3792			0.429	0.4342			0.4446	0.5228
0.4549	0.3868			0.4392	0.4439			0.4546	0.5285
0.4682	0.396			0.4495	0.4538			0.4675	0.5359
0.4809	0.4113			0.4623	0.4804			0.4808	0.5526
0.4909	0.4227			0.4751	0.4945			0.4911	0.5668
0.501	0.4326			0.4854	0.5028			0.5013	0.5707
0.5115	0.4372			0.4958	0.513			0.5143	0.5879
0.5216	0.4503			0.506	0.5235			0.5271	0.5978
0.5342	0.4685			0.5191	0.5369			0.5374	0.613
0.5475	0.4785			0.5319	0.549			0.5478	0.6162
0.558	0.4864			0.5422	0.5596			0.5579	0.6395
0.5683	0.4943			0.5526	0.5679			0.5712	0.6487
0.5815	0.5066			0.5656	0.5937			0.5838	0.6584
0.5943	0.5205			0.5757	0.6059			0.5941	0.6789
0.6045	0.5309			0.5884	0.6115			0.6048	0.6877
0.6148	0.5441			0.5989	0.6239			0.6181	0.6992
0.6251	0.5481			0.6092	0.6351			0.631	0.7205
0.6383	0.5598			0.6226	0.6508			0.6439	0.7253
0.6509	0.5748			0.6354	0.6611			0.6546	0.7273
0.6614	0.5892			0.6485	0.6742			0.6649	0.7508
0.6716	0.5967			0.6592	0.6805			0.678	0.7588
0.6817	0.6051			0.6693	0.6929			0.6908	0.771
0.6947	0.6217			0.6826	0.7098			0.7042	0.7976
0.7074	0.629			0.6954	0.7168			0.7144	0.8038
0.718	0.6426			0.7089	0.7283			0.7247	0.8203
0.7281	0.6478			0.7194	0.7381			0.7379	0.8283
0.7383	0.6625			0.7295	0.7493			0.7506	0.8407
0.7514	0.676			0.7425	0.7613			0.7607	0.8488
0.7642	0.6893			0.7551	0.7763			0.7712	0.8768
0.7747	0.6983			0.7657	0.7847			0.7845	0.8895
0.7848	0.709			0.7758	0.7904			0.7976	0.8982
0.7948	0.7149			0.7861	0.8051			0.8105	0.9081
0.808	0.7312			0.799	0.8313			0.8212	0.922
0.8206	0.7463			0.8118	0.8372			0.8313	0.9293
0.8313	0.7565			0.8222	0.8472			0.8445	0.9381
0.8414	0.7664			0.8325	0.8579			0.8574	0.9495
0.8515	0.7728			0.8425	0.8867			0.8705	0.9652
0.8644	0.7985			0.8556	0.8948			0.8811	0.9778
0.8773	0.8021			0.8685	0.9048			0.8911	0.9936
0.888	0.8124			0.8791	0.9162			0.9043	0.9945
0.8982	0.8186			0.8926	0.9317			0.9173	0.9995
0.9083	0.8291			0.9058	0.9421			0.9273	1.0336
0.9215	0.8441			0.9186	0.9521			0.9379	1.039
0.9343	0.8625			0.9321	0.9577			0.948	1.0623
0.9449	0.8788			0.9424	0.9741			0.9612	1.0691
0.9551	0.8778			0.9525	0.9907			0.974	1.0773
0.9651	0.8865			0.9657	0.9989			0.9842	1.0871
0.9781	0.9046			0.9783	1.0059			0.9946	1.1044
0.9908	0.9209			0.9887	1.0115			1.0047	1.1058
1.0015	0.925			0.9993	1.0444			1.0178	1.1332
1.015	0.9358			1.0094	1.055			1.0306	1.1488
1.0279	0.9508			1.0226	1.0607			1.041	1.1563
1.0409	0.9665			1.0352	1.0714			1.0513	1.1694
1.051	0.9792			1.0457	1.0875			1.0615	1.1813
1.0614	0.9837			1.0561	1.0974			1.0746	1.1905
1.0717	0.9934			1.0693	1.1177			1.0871	1.2107
1.0848	1.0077			1.0824	1.1318			1.0975	1.2187
1.0976	1.0265			1.0952	1.144			1.1079	1.2248
1.1079	1.0361			1.1059	1.1563			1.1211	1.2402
1.1182	1.0399			1.116	1.1677			1.1311	1.2606
1.1283	1.0581			1.1291	1.1736			1.1439	1.2684
1.1414	1.0708			1.142	1.1825			1.1543	1.3034
1.1541	1.0811			1.1553	1.2031			1.1644	1.3094
1.1645	1.0902			1.1657	1.2132			1.1746	1.3122
1.1746	1.1045			1.176	1.2241			1.1879	1.3271
1.1848	1.1124			1.1891	1.2462			1.2004	1.3362
1.1979	1.1302			1.2019	1.2622			1.2109	1.3448
1.2106	1.1387			1.2122	1.2803			1.221	1.3696
1.2212	1.1565			1.2225	1.2858			1.2312	1.381
1.2315	1.1609			1.2326	1.2911			1.2443	1.3931
1.2416	1.1754			1.2457	1.3222			1.257	1.4139
1.2548	1.185			1.2584	1.3441			1.2678	1.432
1.2676	1.2026			1.2688	1.3509			1.2779	1.4401
1.278	1.2119			1.279	1.3633			1.288	1.4538
1.2884	1.225			1.2892	1.3797			1.3012	1.4588
1.2984	1.2318			1.3023	1.3917			1.314	1.4705
1.3113	1.2439			1.315	1.4008			1.3247	1.4882
1.3243	1.269			1.3256	1.4058			1.3347	1.4975
1.3348	1.2749			1.3359	1.4183			1.348	1.5085
1.3484	1.2787			1.3461	1.4319			1.3608	1.516
1.3616	1.2975			1.3592	1.4458			1.3741	1.5351
1.3742	1.3116			1.372	1.4576			1.3845	1.549
1.3842	1.3234			1.3826	1.4686			1.3948	1.5636
1.3948	1.3333			1.3928	1.4826			1.4079	1.5813
1.405	1.3434			1.406	1.4957			1.4205	1.5909
1.4181	1.3569			1.4189	1.5082			1.4306	1.6145
1.4309	1.3756			1.4319	1.5138			1.4411	1.6197
1.4411	1.3865			1.4426	1.5249			1.4512	1.6391
1.4514	1.3905			1.4527	1.5448			1.4646	1.6421
1.4649	1.3963			1.4657	1.5548			1.4772	1.6497
1.4782	1.4335			1.4786	1.5656			1.4875	1.6607
1.4907	1.433			1.4886	1.5754			1.4978	1.6681
1.5012	1.4592			1.4991	1.5859			1.508	1.6778
1.5113	1.4511			1.5092	1.6021			1.5211	1.691
1.5215	1.4719			1.5226	1.6255			1.5338	1.7079
1.5346	1.4857			1.5353	1.6315			1.5442	1.7266
1.5472	1.4973			1.5453	1.6477			1.5544	1.737
1.5579	1.5082			1.5558	1.6642			1.5647	1.7397
1.5682	1.5148			1.5659	1.6743			1.5777	1.7525
1.5784	1.5272			1.5759	1.6843			1.5904	1.7608
1.5914	1.5461			1.5887	1.691			1.6009	1.7801
1.6044	1.5579			1.602	1.7064			1.6113	1.7868
1.6149	1.5695			1.6124	1.7229			1.6214	1.8073
1.625	1.5807			1.6226	1.7312			1.6346	1.8093
1.635	1.5858			1.6356	1.7488			1.6473	1.8106
1.6479	1.6089			1.6484	1.7624			1.6577	1.8205
1.6608	1.6229			1.6588	1.7772			1.6681	1.8361
1.6715	1.6374			1.6691	1.7892			1.6812	1.8452
1.6817	1.6346			1.6794	1.8016			1.6942	1.8558
1.6947	1.6545			1.6925	1.8083			1.7073	1.8629
1.7076	1.6656			1.7053	1.8221			1.7178	1.8864
1.721	1.6876			1.7156	1.8383			1.728	1.8993
1.7315	1.6957			1.7261	1.8484			1.7411	1.9081
1.7415	1.7031			1.7393	1.8556			1.754	1.9235
1.7515	1.7166			1.7522	1.8633			1.7674	1.9292
1.7644	1.7261			1.7652	1.8795			1.7779	1.9375
1.7778	1.7403			1.7758	1.8929			1.7912	1.9589
1.7881	1.7531			1.7893	1.9163			1.8044	1.9653
1.7983	1.7607			1.8023	1.9224			1.8173	1.9842
1.8115	1.7784			1.8152	1.9345			1.8277	1.9907
1.8241	1.7876			1.8253	1.953			1.8379	2.0052
1.8344	1.8053			1.8359	1.9621			1.8479	2.0116
1.8446	1.8147			1.846	1.9716			1.8608	2.0191
1.855	1.8303			1.8592	1.9765			1.8738	2.0297
1.8679	1.8396			1.8719	1.9963			1.8843	2.0397
1.8806	1.8454			1.8821	2.0083			1.8945	2.0526
1.8912	1.8611			1.8925	2.021			1.9077	2.0694
1.9015	1.8752			1.9027	2.0285			1.9205	2.0815
1.9116	1.8819			1.9158	2.0411			1.9341	2.0856
1.9248	1.9			1.9285	2.0608			1.9445	2.1029
1.9375	1.9151			1.9387	2.0703			1.9547	2.1132
1.948	1.9249			1.949	2.0815			1.9679	2.123
1.9584	1.93			1.9593	2.1058			1.9806	2.1404
1.9716	1.9447			1.9723	2.1213			1.9909	2.1533
1.9845	1.9666			1.985	2.1317			2.0014	2.1592
1.9975	1.9785			1.9955	2.1392			2.0115	2.1821
2.0081	1.9916			2.0058	2.1489			2.0246	2.1938
2.0183	1.9934			2.016	2.1634			2.0372	2.2021
2.0314	2.0077			2.0292	2.1826			2.0477	2.2202
2.0442	2.0361			2.0419	2.1977			2.0579	2.2258
2.0577	2.0404			2.0524	2.2056			2.068	2.2404
2.0683	2.0512			2.0628	2.2361			2.0811	2.2481
2.0816	2.061			2.0728	2.2428			2.0937	2.2596
2.0947	2.0835			2.0858	2.2559			2.1042	2.2806
2.1074	2.0957			2.0986	2.2672			2.1146	2.2864
2.118	2.1086			2.1092	2.2763			2.1276	2.2888
2.1282	2.1134			2.1226	2.287			2.1378	2.3126
2.1382	2.1255			2.1357	2.31			2.1505	2.3237
2.1511	2.1384			2.1486	2.3181			2.161	2.3372
2.164	2.1555			2.1621	2.3319			2.1712	2.3395
2.1746	2.164			2.1724	2.3589			2.1845	2.3703
2.1848	2.1732			2.1827	2.3644			2.1975	2.3781
2.1981	2.1893			2.1958	2.3739			2.2104	2.3989
2.2109	2.2055			2.2086	2.3865			2.221	2.4133
2.2243	2.2276			2.2189	2.4168			2.2314	2.4159
2.2347	2.2192			2.2292	2.4233			2.2445	2.4339
2.2449	2.2362			2.2392	2.4316			2.2572	2.4482
2.2549	2.2448			2.2523	2.4461			2.2708	2.4613
2.2678	2.2673			2.265	2.4618			2.2812	2.4696
2.2812	2.2787			2.2756	2.4726			2.2913	2.4753
2.2915	2.2885			2.2857	2.479			2.3014	2.4749
2.3018	2.2996			2.2959	2.4878			2.314	2.4985
2.3149	2.3128			2.309	2.5043			2.3242	2.5096
2.3275	2.3284			2.3217	2.5186			2.3345	2.512
2.3379	2.3399			2.3324	2.524			2.3448	2.5252
2.3483	2.3502			2.3426	2.5307			2.3578	2.5362
2.3615	2.3586			2.3528	2.5398			2.3706	2.5384
2.3745	2.3774			2.3659	2.5621			2.3808	2.5665
2.3874	2.3964			2.3786	2.567			2.3913	2.5809
2.3982	2.4072			2.3891	2.5796			2.4013	2.5896
2.4116	2.4085			2.3995	2.586			2.4145	2.5983
2.4248	2.4271			2.4126	2.5991			2.4271	2.6097
2.4376	2.4438			2.4254	2.6144			2.4374	2.6185
2.4478	2.4554			2.4388	2.6284			2.4478	2.6249
2.4581	2.4645			2.4492	2.6447			2.4579	2.6445
2.4682	2.4745			2.4593	2.6612			2.4712	2.6459
2.4814	2.4871			2.4723	2.6692			2.4839	2.6565
2.494	2.5058			2.4851	2.6873			2.4941	2.6551
2.5042	2.519			2.4952	2.7111			2.5045	2.6759
2.5147	2.5237			2.5059	2.725			2.5147	2.6933
2.525	2.534			2.5192	2.7347			2.5277	2.6896
2.538	2.5461			2.5325	2.7416			2.5405	2.6941
2.5507	2.5621			2.5452	2.7677			2.5509	2.7156
2.5612	2.5782			2.5557	2.779			2.561	2.7383
2.5715	2.5906			2.566	2.7893			2.5713	2.7438
2.5816	2.5954			2.576	2.7967			2.5844	2.7452
2.5949	2.608			2.589	2.8045			2.5971	2.7511
2.6076	2.6216			2.6016	2.8246			2.6077	2.76
2.618	2.6391			2.6123	2.8352			2.6179	2.7722
2.6282	2.6438			2.6223	2.8454			2.628	2.7802
2.6383	2.6568			2.6325	2.8486			2.6411	2.7897
2.6514	2.6664			2.6456	2.8602			2.6539	2.795
2.6642	2.6826			2.6583	2.8836			2.6644	2.8115
2.6747	2.6953			2.669	2.904			2.6746	2.8221
2.6848	2.707			2.6793	2.9154			2.6847	2.8298
2.695	2.7127			2.6894	2.9254			2.6977	2.8334
2.708	2.7278			2.7023	2.9395			2.7105	2.8535
2.7206	2.7411			2.7152	2.9495			2.7212	2.8733
2.7313	2.7581			2.7258	2.9547			2.7348	2.8765
2.7415	2.7631			2.736	2.9655			2.7479	2.8978
2.7515	2.773			2.7493	2.9788			2.7607	2.9085
2.7616	2.7766			2.762	2.9941			2.7707	2.9188
2.7743	2.8042			2.7756	3.0025			2.781	2.9184
2.7845	2.8109			2.786	3.0128			2.7913	2.9247
2.7948	2.8191			2.7961	3.031			2.8046	2.9421
2.8051	2.8283			2.8092	3.0401			2.8173	2.9493
2.818	2.8464			2.8218	3.0456			2.8274	2.9645
2.8307	2.8552			2.832	3.0536			2.8378	2.9757
2.8411	2.8693			2.8426	3.0656			2.8511	2.9786
2.8513	2.8787			2.8526	3.0838			2.8643	2.9899
2.8615	2.8901			2.8658	3.0929			2.8771	2.999
2.8745	2.8998			2.8786	3.1011			2.8876	3.0085
2.8873	2.9187			2.8887	3.1072			2.8977	3.0179
2.8978	2.9276			2.8992	3.1217			2.9077	3.0243
2.9082	2.9345			2.9093	3.1364			2.9177	3.0335
2.9183	2.9516			2.9224	3.1499			2.9303	3.0431
2.9314	2.9612			2.935	3.1569			2.9407	3.0506
2.9442	2.9803			2.9454	3.1617			2.9513	3.0564
2.9547	2.9845			2.9557	3.1764			2.9614	3.0714
2.965	2.9986			2.9658	3.1921			2.9714	3.0803
2.9751	3.003			2.979	3.2023			2.9841	3.082
2.988	3.0219			2.9916	3.2088			2.9942	3.0853
3.0008	3.032			3.0022	3.2118			3.0047	3.0925
3.0115	3.0481			3.0126	3.2278			3.0148	3.1066
3.0217	3.0543			3.0227	3.2385			3.0279	3.1092
3.0317	3.0638			3.036	3.2495			3.0406	3.1165
3.0447	3.082			3.0487	3.2555			3.0507	3.1301
3.0574	3.0941			3.0593	3.2772			3.0612	3.14
3.068	3.1107			3.0694	3.2872			3.0714	3.1448
3.0782	3.1142			3.0826	3.3029			3.0844	3.148
3.0916	3.13			3.0955	3.3081			3.0972	3.1662
3.1044	3.1456			3.1086	3.3223			3.1074	3.1704
3.1177	3.1545			3.1193	3.3389			3.1178	3.1764
3.1281	3.1658			3.1326	3.3454			3.1279	3.1858
3.1383	3.1719			3.1458	3.3572			3.1411	3.1943
3.1515	3.192			3.1584	3.3667			3.1539	3.1988
3.1641	3.2038			3.1689	3.3757			3.1641	3.2062
3.1743	3.2172			3.1791	3.3909			3.1745	3.2256
3.1847	3.2223			3.1893	3.398			3.1846	3.2432
3.1947	3.2296			3.2024	3.4063			3.1946	3.2432
3.208	3.2478			3.2151	3.4175			3.2073	3.2461
3.2207	3.264			3.2256	3.4326			3.2208	3.2644
3.231	3.2761			3.2359	3.4398			3.2311	3.2681
3.2415	3.2814			3.2492	3.4435			3.2414	3.2731
3.2517	3.2929			3.2623	3.4524			3.2543	3.2818
3.265	3.3073			3.2751	3.479			3.267	3.2937
3.2776	3.3223			3.2858	3.4871			3.2775	3.305
3.2881	3.3318			3.296	3.4908			3.2878	3.3065
3.2984	3.3377			3.3089	3.4994			3.2981	3.3216
3.3117	3.3563			3.3219	3.5091			3.3112	3.3224
3.3246	3.3613			3.3355	3.5268			3.324	3.338
3.3374	3.39			3.3457	3.535			3.3345	3.343
3.3482	3.3842			3.3561	3.5474			3.3447	3.3672
3.3584	3.4047			3.3693	3.5572			3.3581	3.3715
3.3715	3.4114			3.382	3.573			3.3709	3.3763
3.3844	3.4341			3.3924	3.5836			3.3839	3.3898
3.3978	3.4426			3.4027	3.588			3.3946	3.4096
3.4082	3.453			3.4127	3.592			3.4047	3.417
3.4182	3.4599			3.4257	3.6057			3.4178	3.416
3.4314	3.4715			3.4385	3.615			3.4306	3.4329
3.4442	3.4866			3.449	3.6257			3.4442	3.4417
3.4544	3.499			3.4591	3.6347			3.4546	3.4421
3.4647	3.5084			3.4694	3.6397			3.468	3.4539
3.475	3.5101			3.4824	3.6521			3.4811	3.4634
3.4882	3.5291			3.4951	3.6589			3.494	3.4738
3.5008	3.5416			3.5056	3.6738			3.5043	3.4869
3.5111	3.5565			3.5159	3.682			3.5145	3.493
3.5213	3.5649			3.5259	3.693			3.5278	3.499
3.5317	3.5737			3.536	3.7019			3.5407	3.512
3.5447	3.5805			3.5486	3.7133			3.5538	3.5155
3.5572	3.5962			3.5587	3.72			3.5644	3.5199
3.5677	3.6077			3.5691	3.7243			3.5746	3.5278
3.5782	3.6144			3.5791	3.745			3.5876	3.5389
3.5914	3.6313			3.5924	3.7514			3.6004	3.5498
3.6014	3.6397			3.605	3.7564			3.6108	3.5627
3.6144	3.6486			3.6155	3.7691			3.6211	3.5668
3.6247	3.6553			3.6258	3.7791			3.6313	3.5709
3.6351	3.6671			3.6358	3.7878			3.6414	3.5798
3.6484	3.679			3.6489	3.7968			3.6541	3.5873
3.6612	3.6927			3.6617	3.8028			3.6676	3.5979
3.6741	3.7043			3.6722	3.8247			3.6781	3.6144
3.6847	3.7089			3.6825	3.8357			3.6882	3.6212
3.6951	3.7142			3.6927	3.8361			3.7013	3.6266
3.7081	3.7301			3.7059	3.8437			3.7139	3.6347
3.7209	3.7456			3.7186	3.8534			3.7244	3.6488
3.7345	3.7526			3.7292	3.8647			3.7345	3.6621
3.7449	3.7576			3.7395	3.8752			3.7446	3.6684
3.755	3.7678			3.7527	3.8813			3.7577	3.6731
3.765	3.7808			3.7656	3.8834			3.7705	3.6756
3.7777	3.7925			3.7786	3.8899			3.7809	3.6923
3.7877	3.8012			3.7893	3.9087			3.7912	3.6964
3.7981	3.807			3.8027	3.913			3.8046	3.7033
3.8082	3.8181			3.8158	3.9184			3.8177	3.7157
3.8215	3.8271			3.8284	3.9219			3.8305	3.7141
3.8341	3.8445			3.8386	3.9419			3.8411	3.7326
3.8442	3.8583			3.849	3.9514			3.8512	3.7436
3.8547	3.8636			3.8592	3.9583			3.8644	3.7502
3.8649	3.86			3.8693	3.9633			3.8772	3.753
3.8779	3.8812			3.882	3.9724			3.8907	3.7596
3.8907	3.8966			3.892	3.9872			3.901	3.7697
3.9011	3.8999			3.9024	3.992			3.9114	3.7808
3.9114	3.9052			3.9126	3.9996			3.9246	3.7864
3.9216	3.9169			3.9257	4.0102			3.9371	3.7976
3.9316	3.9249			3.9384	4.0115			3.9475	3.8044
3.9445	3.9321			3.9486	4.0241			3.9579	3.8149
3.9579	3.9475			3.9591	4.025			3.968	3.8244
3.9684	3.9554			3.9692	4.0294			3.9813	3.8273
3.9785	3.9618			3.9825	4.0519			3.9939	3.8306
3.9916	3.9723			3.9951	4.0586			4.0044	3.8416
4.0043	3.979			4.0054	4.0588			4.0147	3.8508
4.0147	3.991			4.0159	4.068			4.0248	3.86
4.0247	3.9969			4.0259	4.0786			4.0378	3.8642
4.035	4.0022			4.0359	4.0848			4.0506	3.8726
4.048	4.0085			4.0488	4.0918			4.061	3.8809
4.0608	4.0169			4.0623	4.0941			4.0712	3.9049
4.0712	4.0262			4.0727	4.1039			4.0813	3.9106
4.0815	4.028			4.0827	4.1175			4.0944	3.9179
4.0949	4.0363			4.0959	4.123			4.107	3.9243
4.1079	4.048			4.1086	4.1295			4.1178	3.9323
4.1208	4.0559			4.119	4.1332			4.1279	3.9453
4.1314	4.0629			4.1291	4.1381			4.1411	3.9505
4.1414	4.0654			4.1394	4.1467			4.1543	3.9665
4.1515	4.0697			4.1524	4.1464			4.1674	3.9685
4.1645	4.0802			4.1651	4.1586			4.1779	3.974
4.1774	4.0831			4.1755	4.1589			4.188	3.9828
4.188	4.0834			4.1857	4.1661			4.2012	3.9859
4.1982	4.088			4.196	4.1724			4.2139	3.9898
4.2114	4.094			4.2091	4.1756			4.2239	3.9922
4.2242	4.1			4.2218	4.1778			4.2343	4.0049
4.2342	4.0994			4.2323	4.1868			4.2447	4.0103
4.2447	4.1011			4.2426	4.1984			4.2576	4.009
4.255	4.0997			4.2527	4.1967			4.2704	4.0306
4.2682	4.0947			4.2657	4.2013			4.2806	4.0345
4.2811	4.0965			4.2783	4.2166			4.2912	4.0408
4.2911	4.1012			4.289	4.2186			4.3013	4.0494
4.3016	4.1008			4.2991	4.2271			4.3113	4.0511
4.3117	4.0967			4.3092	4.2293			4.3242	4.0552
4.3249	4.1019			4.3221	4.2341			4.3375	4.0646
4.3377	4.1082			4.335	4.2405			4.348	4.0761
4.3478	4.1084			4.3458	4.2426			4.3582	4.0827
4.3583	4.11			4.3559	4.2424			4.3712	4.0941
4.3683	4.1136			4.3692	4.2522			4.3839	4.096
4.3813	4.1206			4.3822	4.2554			4.3944	4.1033
4.3942	4.1259			4.3955	4.2524			4.4046	4.1106
4.4044	4.1324			4.406	4.2528			4.4148	4.1178
4.4149	4.1352			4.4161	4.2531			4.4276	4.1227
4.4282	4.133			4.4293	4.2538			4.4405	4.1289
4.4414	4.1386			4.442	4.2457			4.4508	4.1411
4.4542	4.1383			4.4522	4.2389			4.4611	4.1429
4.4648	4.1467			4.4626	4.2379			4.4713	4.1487
4.4748	4.1459			4.4728	4.2385			4.4844	4.1478
4.4849	4.144			4.4857	4.2405			4.4972	4.1679
4.4979	4.1481			4.4986	4.2409			4.5076	4.182
4.5108	4.1497			4.5086	4.2346			4.5178	4.1827
4.5212	4.1482			4.5191	4.2349			4.528	4.1917
4.5315	4.1554			4.5293	4.2368			4.5411	4.1942
4.5446	4.1536			4.5425	4.2357			4.5537	4.1957
4.5575	4.1587			4.5552	4.2315			4.5643	4.2057
4.5709	4.1487			4.5654	4.2286			4.5744	4.2115
4.5814	4.1498			4.5759	4.2246			4.5845	4.2149
4.5917	4.1478			4.586	4.2223			4.5975	4.2189
4.6049	4.1476			4.5991	4.2159			4.6104	4.2274
4.6176	4.1477			4.6118	4.2105			4.621	4.2326
4.6277	4.1426			4.6221	4.1944			4.6311	4.2463
4.6383	4.144			4.6324	4.1839			4.6415	4.2476
4.6517	4.1416			4.6425	4.1742			4.6545	4.2479
4.6647	4.143			4.6556	4.1696			4.6673	4.2439
4.6775	4.1389			4.6683	4.1613			4.6779	4.2519
4.6881	4.1391			4.679	4.1507			4.6881	4.2549
4.6983	4.1374			4.6892	4.1462			4.7014	4.2582
4.7115	4.136			4.6993	4.1313			4.7141	4.2627
4.7244	4.1414			4.7125	4.1323			4.7274	4.2658
4.7376	4.1359			4.7252	4.1257			4.7379	4.2777
4.7481	4.1315			4.7358	4.1231			4.748	4.2875
4.7582	4.1252			4.7461	4.1205			4.7613	4.2884
4.7716	4.1199			4.7592	4.1151			4.7738	4.2892
4.7843	4.1047			4.7722	4.1202			4.784	4.2994
4.7944	4.1006			4.7853	4.1158			4.7944	4.3061
4.8046	4.0896			4.7958	4.1112			4.8045	4.3103
4.815	4.0861			4.806	4.101			4.8146	4.3193
4.8281	4.0781			4.8192	4.1053			4.8274	4.3185
4.8408	4.0768			4.8319	4.102			4.8408	4.3253
4.8508	4.0838			4.842	4.0967			4.8512	4.3263
4.8612	4.0686			4.8523	4.0914			4.8612	4.3359
4.8715	4.0637			4.8626	4.0799			4.8746	4.3423
4.8845	4.053			4.8758	4.0707			4.8872	4.3418
4.8973	4.0553			4.8887	4.0672			4.8975	4.3459
4.9077	4.0413			4.8987	4.0567			4.9079	4.3473
4.9181	4.0341			4.9092	4.0468			4.9179	4.3498
4.9283	4.0184			4.9192	4.0403			4.9311	4.3493
4.9384	4.0153			4.9324	4.0313			4.9437	4.3491
4.951	4.0002			4.9451	4.0247			4.9541	4.3532
4.9646	3.9898			4.9554	4.0128			4.9645	4.3476
4.975	3.9764			4.9657	4.0038			4.9746	4.3582
4.9852	3.9653			4.976	4.0028			4.9878	4.3588
4.9981	3.9499			4.9889	3.9952			5.0007	4.3596
5.0108	3.9347			5.0019	3.9864			5.011	4.3618
5.0213	3.9256			5.012	3.9842			5.0213	4.3629
5.0315	3.9111			5.0225	3.9703			5.0346	4.3648
5.0417	3.8975			5.0327	3.9612			5.0475	4.3642
5.0548	3.8788			5.046	3.9563			5.0606	4.3641
5.0673	3.8557			5.0587	3.9543			5.071	4.3648
5.078	3.846			5.069	3.9432			5.0814	4.3712
5.0881	3.8237			5.0793	3.9384			5.0944	4.369
5.0981	3.8073			5.0894	3.9296			5.1073	4.3666
5.1082	3.7882			5.1024	3.9196			5.1209	4.3629
5.1208	3.7624			5.1152	3.9064			5.1313	4.3713
5.1311	3.7411			5.1256	3.8939			5.1414	4.3696
5.1414	3.7208			5.1359	3.8742			5.1545	4.3684
5.1515	3.7026			5.146	3.8495			5.1672	4.3663
5.1649	3.6778			5.1592	3.8349			5.1776	4.3725
5.1775	3.6466			5.1718	3.8187			5.1878	4.3661
5.1878	3.6349			5.1825	3.8175			5.1979	4.3612
5.198	3.6142			5.1959	3.8115			5.2111	4.3574
5.2082	3.5917			5.2091	3.8014			5.2238	4.3536
5.2212	3.5616			5.222	3.7937			5.2342	4.3499
5.234	3.527			5.2354	3.7923			5.2443	4.345
5.2445	3.5084			5.2459	3.7846			5.2546	4.347
5.2548	3.4867			5.256	3.7855			5.2677	4.3319
5.265	3.4629			5.2691	3.7814			5.2803	4.3303
5.278	3.4297			5.2817	3.7772			5.291	4.3222
5.2909	3.399			5.2921	3.7682			5.3011	4.3142
5.3013	3.3795			5.3023	3.765			5.3114	4.3024
5.3117	3.3615			5.3124	3.7629			5.3247	4.2999
5.325	3.3384			5.3257	3.7426			5.3373	4.2966
5.3379	3.3186			5.3383	3.7327			5.3479	4.2797
5.3509	3.2939			5.3488	3.7248			5.3582	4.2684
5.3614	3.2746			5.3593	3.7109			5.3714	4.2497
5.3717	3.2563			5.3695	3.7044			5.3842	4.2409
5.3849	3.2244			5.3826	3.6862			5.3974	4.2368
5.3975	3.1933			5.3953	3.6744			5.4079	4.225
5.4112	3.1638			5.4058	3.6637			5.418	4.2011
5.4216	3.1346			5.4161	3.6394			5.4312	4.1897
5.4318	3.1023			5.4261	3.632			5.4438	4.1442
5.4449	3.0627			5.439	3.625			5.454	4.1271
5.4575	3.0231			5.4519	3.6218			5.4645	4.1164
5.4679	2.9998			5.4625	3.6123			5.4747	4.0984
5.4783	2.9709			5.4759	3.6016			5.4879	4.0791
5.4883	2.9424			5.4891	3.5943			5.5007	4.0548
5.5015	2.9002			5.5019	3.5859			5.5108	4.0235
5.514	2.852			5.5155	3.5694			5.5211	4.008
5.5245	2.8081			5.5256	3.5548			5.5312	3.9855
5.5348	2.7657			5.536	3.5433			5.5445	3.9393
5.5449	2.7252			5.5491	3.5311			5.5572	3.8912
5.5578	2.6875			5.5618	3.5241			5.5673	3.8708
5.5706	2.643			5.5723	3.5138			5.5778	3.8486
5.5811	2.6159			5.5825	3.5029			5.5882	3.7764
5.5914	2.5777			5.5927	3.4769			5.6012	3.7135
5.6015	2.5391			5.6056	3.4691			5.6138	3.647
5.6116	2.4913			5.6184	3.4584			5.6242	3.6126
5.6243	2.44			5.6289	3.4444			5.6346	3.5135
5.6345	2.3921			5.6392	3.433			5.6447	3.4723
5.6451	2.3433			5.6494	3.421			5.6578	3.3885
5.6584	2.2768			5.6624	3.4029			5.6706	3.351
5.6715	2.2217			5.675	3.3895			5.681	3.2627
5.6842	2.1634			5.6857	3.3782			5.6913	3.2069
5.6949	2.1201			5.6958	3.3615			5.7015	3.1702
5.7084	2.0658			5.706	3.3557			5.7145	3.0682
5.7215	2.0102			5.716	3.3429			5.7272	2.9236
5.7342	1.9628			5.7286	3.3319			5.7378	2.8761
5.7443	1.9253			5.7388	3.3176			5.7512	2.8106
5.7548	1.8925			5.7494	3.3054			5.7612	2.6465
5.7649	1.862			5.7594	3.2917			5.7741	2.5295
5.7781	1.8208			5.7725	3.2707			5.7871	2.4954
5.7908	1.7734			5.7852	3.2452			5.7979	2.4246
5.8011	1.7442			5.7957	3.2212			5.8112	2.3795
5.8114	1.7046			5.8059	3.1875			5.8212	2.2366
5.8216	1.6656			5.8192	3.1613			5.8341	2.0795
5.8349	1.6132			5.8321	3.1429			5.8442	1.8525
5.8475	1.5688			5.8451	3.1151			5.8546	1.7315
5.8576	1.5258			5.8557	3.0902			5.868	1.5853
5.8681	1.4791			5.8659	3.0756			5.8812	1.4051
5.8783	1.4243			5.8792	3.0543			5.8938	1.3214
5.8913	1.3572			5.8922	3.0259			5.9042	1.1759
5.9042	1.2839			5.9055	2.9532			5.9143	1.1065
5.9145	1.2405			5.9159	2.9258			5.9245	0.9235
5.9247	1.1871			5.9291	2.8894			5.9376	0.8219
5.9351	1.1356			5.9423	2.8589			5.9504	0.7635
5.9483	1.0642			5.955	2.8071			5.9609	0.6757
5.9609	0.9875			5.9656	2.7655			5.9712	-0.0253
5.9713	0.9135			5.9758	2.7404			5.9815	-0.0554
5.9816	0.8211			5.9891	2.6892
5.9918	0.7095			6.0021	2.6596
6.0048	0.5246			6.0152	2.6167
6.0175	0.2338			6.0258	2.5854
6.0281	0.0812			6.0361	2.5528
6.0415	0.05			6.0492	2.524
6.0516	0			6.062	2.4463
				6.0757	2.4154
				6.086	2.379
				6.0993	2.344
				6.1124	2.3055
				6.1253	2.2622
				6.136	2.2289
				6.146	2.1784
				6.159	2.1324
				6.172	2.1006
				6.1854	2.0342
				6.1958	1.9931
				6.2059	1.9498
				6.219	1.909
				6.2318	1.8761
				6.2422	1.8142
				6.2525	1.7771
				6.2659	1.7345
				6.2789	1.698
				6.2917	1.6636
				6.3023	1.6304
				6.3125	1.5901
				6.3258	1.5485
				6.3386	1.5201
				6.3519	1.441
				6.3625	1.3918
				6.3728	1.3484
				6.386	1.3128
				6.3986	1.2743
				6.409	1.2336
				6.4193	1.188
				6.4294	1.149
				6.4426	1.1119
				6.4552	1.0699
				6.4656	1.0317
				6.4759	0.9715
				6.486	0.9027
				6.4991	0.8581
				6.5118	0.7641
				6.5219	0.6808
				6.5326	0.4589
				6.5458	0.2541
				6.5589	-0.0186

## Sheet: SI Fig.48b
Representative adhesion strength curves of two P1 gels glued by P-Ru/P-S adhesives with 4 wt% concentration
Sample 1				Sample 2				Sample 3
Displacement (mm)	Adhesion strength (kPa)			Displacement (mm)	Adhesion strength (kPa)			Displacement (mm)	Adhesion strength (kPa)
0	0.004			0	-0.0016			0	0.0004
0	0.0051			0	-0.0013			0	0.0003
0	0.0056			0	-0.0013			0	0.001
0	0.0037			0	-0.0014			0.001	-0.0008
0.0001	0.0052			0.0012	-0.0013			0.0052	0.0025
0.0039	0.049			0.0067	-0.0028			0.0134	0.0109
0.0119	0.0118			0.0165	0.0007			0.024	0.0167
0.0233	0.0221			0.0273	0.007			0.0354	0.0223
0.0344	0.0315			0.0374	0.0174			0.0469	0.0292
0.0458	0.0424			0.0474	0.0218			0.058	0.0388
0.0569	0.0517			0.0584	0.0364			0.07	0.0507
0.0688	0.063			0.0691	0.0458			0.0809	0.0661
0.08	0.0748			0.0803	0.0516			0.0932	0.0773
0.0923	0.0827			0.0924	0.0641			0.1035	0.0886
0.1028	0.0932			0.1026	0.0715			0.1144	0.1046
0.1135	0.1028			0.113	0.0839			0.1255	0.1142
0.1243	0.1127			0.1242	0.0913			0.1366	0.1234
0.136	0.1215			0.1361	0.101			0.1493	0.1388
0.1489	0.1349			0.1487	0.1108			0.1626	0.149
0.1618	0.1471			0.1613	0.1229			0.1727	0.1675
0.1747	0.1587			0.1741	0.1329			0.1857	0.1822
0.1876	0.1702			0.1844	0.1436			0.1984	0.1877
0.1982	0.1776			0.1946	0.1519			0.2089	0.1983
0.2115	0.1876			0.2048	0.1584			0.2191	0.2034
0.2247	0.1984			0.2181	0.1727			0.2324	0.2142
0.2375	0.2131			0.2306	0.1805			0.2453	0.2324
0.2513	0.2252			0.2411	0.1946			0.2584	0.2429
0.2615	0.2312			0.2512	0.1967			0.2687	0.2511
0.2717	0.2431			0.2616	0.2095			0.2793	0.2644
0.2848	0.2545			0.2748	0.2229			0.2923	0.2758
0.2976	0.2643			0.2877	0.2362			0.305	0.2849
0.3079	0.2735			0.2981	0.2459			0.315	0.2939
0.3182	0.2809			0.3084	0.2539			0.3258	0.3041
0.3283	0.2896			0.3184	0.2613			0.3358	0.3178
0.3414	0.304			0.3314	0.2744			0.3491	0.3257
0.3541	0.315			0.3441	0.2881			0.3619	0.3501
0.3645	0.3269			0.3548	0.2966			0.3721	0.3604
0.3749	0.3317			0.3682	0.3043			0.3825	0.3719
0.388	0.3443			0.3814	0.322			0.3927	0.3821
0.3981	0.3514			0.3942	0.3352			0.4059	0.3947
0.4108	0.3637			0.4043	0.3442			0.4185	0.4078
0.4215	0.3736			0.4148	0.3512			0.4289	0.4208
0.4316	0.3852			0.428	0.3597			0.4391	0.4411
0.4419	0.3925			0.4383	0.3759			0.4494	0.445
0.4548	0.4061			0.4509	0.3837			0.4622	0.4489
0.4676	0.4192			0.461	0.3978			0.475	0.4554
0.4783	0.4266			0.4714	0.4032			0.4853	0.4677
0.4885	0.436			0.4815	0.4173			0.4957	0.4916
0.5015	0.4461			0.4916	0.4234			0.5059	0.4998
0.5144	0.4605			0.5043	0.4332			0.519	0.5091
0.5278	0.4717			0.5176	0.4511			0.5318	0.5275
0.5383	0.4778			0.5279	0.4588			0.5421	0.5331
0.5517	0.4923			0.5382	0.4641			0.5525	0.5385
0.5647	0.5026			0.5514	0.4799			0.5655	0.5544
0.5774	0.5145			0.564	0.4974			0.5756	0.5668
0.588	0.532			0.5743	0.5048			0.5883	0.5814
0.5981	0.5342			0.5849	0.5105			0.5988	0.5864
0.6083	0.5437			0.5949	0.5199			0.6091	0.5965
0.6215	0.557			0.6081	0.535			0.6225	0.6184
0.6342	0.5708			0.6209	0.5479			0.6353	0.6365
0.6448	0.5783			0.6311	0.5611			0.6484	0.6407
0.6549	0.5898			0.6416	0.573			0.6591	0.6556
0.6682	0.6022			0.6517	0.5751			0.6692	0.6739
0.6812	0.6145			0.6645	0.5954			0.6825	0.6836
0.6943	0.625			0.6775	0.6053			0.6953	0.706
0.7046	0.6336			0.688	0.6151			0.7088	0.7127
0.7151	0.6432			0.6982	0.622			0.7193	0.7179
0.728	0.6533			0.7083	0.6362			0.7294	0.723
0.7408	0.6692			0.7212	0.6468			0.7424	0.7382
0.7509	0.6842			0.734	0.6613			0.755	0.7529
0.7614	0.6852			0.7446	0.6747			0.7656	0.7599
0.7718	0.6989			0.7547	0.6802			0.7757	0.7677
0.785	0.709			0.765	0.6872			0.786	0.7799
0.7976	0.7232			0.7781	0.7046			0.7989	0.7982
0.8079	0.7352			0.7907	0.7149			0.8117	0.8126
0.8184	0.7417			0.8014	0.7335			0.8221	0.8254
0.8285	0.7512			0.8115	0.7332			0.8324	0.8329
0.8416	0.7673			0.8217	0.7448			0.8424	0.8409
0.8542	0.7825			0.8345	0.7557			0.8555	0.848
0.8646	0.7918			0.8473	0.7749			0.8684	0.8714
0.8749	0.7997			0.858	0.7845			0.879	0.886
0.885	0.8041			0.8714	0.7921			0.8925	0.8995
0.8983	0.8198			0.8845	0.8102			0.9057	0.9119
0.9108	0.8336			0.8974	0.8267			0.9185	0.9288
0.9211	0.845			0.9109	0.8404			0.932	0.9452
0.9316	0.8557			0.9214	0.8512			0.9423	0.9565
0.9449	0.8684			0.9316	0.8574			0.9524	0.9748
0.9579	0.8821			0.9447	0.8701			0.9656	0.9803
0.971	0.8922			0.9575	0.8862			0.9782	0.9978
0.9814	0.9053			0.968	0.8964			0.9886	1.005
0.9914	0.9164			0.9782	0.9064			0.9992	1.0102
1.0016	0.9222			0.9884	0.9139			1.0093	1.0282
1.0146	0.9419			1.0013	0.9294			1.0225	1.0397
1.0274	0.9505			1.0141	0.9442			1.0351	1.0453
1.0381	0.9609			1.0247	0.9539			1.0456	1.0528
1.0482	0.9746			1.0348	0.9649			1.056	1.06
1.0613	0.9853			1.045	0.9711			1.0692	1.069
1.0743	1.0048			1.058	0.9918			1.0823	1.0884
1.0878	1.0149			1.0707	1.0016			1.0951	1.103
1.0981	1.0244			1.0814	1.0126			1.1058	1.1129
1.1084	1.0291			1.0915	1.0247			1.1159	1.1198
1.1217	1.0456			1.1047	1.0359			1.129	1.1435
1.1344	1.0629			1.1178	1.0556			1.1419	1.1564
1.1447	1.0707			1.1309	1.0646			1.1552	1.1733
1.155	1.0842			1.1414	1.0739			1.1656	1.1831
1.1684	1.0951			1.1515	1.078			1.1759	1.1946
1.1813	1.1093			1.1615	1.1015			1.189	1.2098
1.1943	1.1239			1.1742	1.1133			1.2018	1.2277
1.2049	1.1371			1.1874	1.1244			1.2121	1.2426
1.2183	1.1469			1.198	1.1336			1.2224	1.2526
1.2313	1.1535			1.2082	1.1425			1.2325	1.2606
1.2442	1.1832			1.2214	1.1563			1.2456	1.2831
1.2544	1.1782			1.234	1.1678			1.2583	1.2953
1.2647	1.1946			1.2442	1.1884			1.2687	1.3002
1.2749	1.202			1.2547	1.1928			1.2789	1.3115
1.2882	1.224			1.265	1.2008			1.2891	1.3211
1.3009	1.2351			1.2783	1.2133			1.3022	1.3329
1.3111	1.2414			1.291	1.2343			1.3149	1.3496
1.3216	1.2496			1.3013	1.2449			1.3255	1.3609
1.3316	1.2618			1.3116	1.258			1.3358	1.3703
1.3448	1.2727			1.3217	1.2632			1.346	1.3796
1.3576	1.2952			1.3348	1.2747			1.3591	1.3894
1.3677	1.3028			1.3476	1.2912			1.3719	1.3998
1.3783	1.3119			1.358	1.3041			1.3825	1.4216
1.3916	1.3237			1.3682	1.3149			1.3927	1.4337
1.4045	1.3379			1.3783	1.3245			1.4059	1.4494
1.4174	1.3545			1.3912	1.342			1.4188	1.464
1.4281	1.3664			1.4041	1.3539			1.4318	1.4748
1.4382	1.3764			1.4144	1.3641			1.4425	1.484
1.4484	1.3833			1.4248	1.3751			1.4526	1.4963
1.4614	1.3954			1.4381	1.3883			1.4656	1.5073
1.4744	1.4167			1.4513	1.4036			1.4785	1.5208
1.4849	1.4238			1.4641	1.4189			1.4885	1.5308
1.4952	1.4339			1.4746	1.4299			1.499	1.5415
1.5082	1.443			1.4849	1.442			1.5091	1.5609
1.5211	1.4601			1.4981	1.4504			1.5225	1.5763
1.5345	1.4736			1.5109	1.468			1.5352	1.5868
1.5448	1.4842			1.5244	1.4879			1.5452	1.6009
1.555	1.4942			1.5346	1.4954			1.5557	1.6174
1.5682	1.5062			1.5449	1.5009			1.5658	1.6377
1.5808	1.5236			1.558	1.5159			1.5758	1.6499
1.5911	1.5364			1.5707	1.5314			1.5886	1.6609
1.6015	1.5438			1.5811	1.5436			1.6019	1.6748
1.6117	1.5541			1.5914	1.5553			1.6123	1.6824
1.6248	1.5714			1.6017	1.5638			1.6225	1.69
1.6375	1.5836			1.6148	1.5782			1.6355	1.7101
1.648	1.5905			1.6275	1.5933			1.6483	1.721
1.6582	1.6026			1.6379	1.6055			1.6587	1.7351
1.6682	1.61			1.6483	1.6173			1.669	1.7452
1.6815	1.627			1.6583	1.6225			1.6793	1.7528
1.6941	1.6419			1.6712	1.6399			1.6924	1.7684
1.7046	1.6535			1.6841	1.6576			1.7052	1.782
1.7147	1.6573			1.6947	1.6661			1.7155	1.7927
1.725	1.6679			1.7081	1.6774			1.726	1.8053
1.7378	1.6852			1.7213	1.6961			1.7392	1.8164
1.7507	1.6995			1.7342	1.7138			1.7521	1.8374
1.7613	1.7092			1.7476	1.7233			1.7651	1.8432
1.7715	1.7205			1.7582	1.735			1.7757	1.8489
1.7817	1.7273			1.7682	1.7428			1.7892	1.8656
1.7949	1.744			1.7782	1.755			1.8022	1.877
1.8077	1.7596			1.791	1.7704			1.8151	1.8977
1.8181	1.771			1.8045	1.7866			1.8252	1.9142
1.8284	1.7761			1.8148	1.794			1.8358	1.9245
1.8385	1.7901			1.8248	1.8036			1.8459	1.9357
1.8514	1.8035			1.838	1.8234			1.8591	1.9483
1.8642	1.8197			1.8507	1.8365			1.8718	1.9639
1.8747	1.8249			1.8611	1.8479			1.882	1.9827
1.885	1.8359			1.8712	1.86			1.8924	1.993
1.8981	1.8466			1.8815	1.8687			1.9026	2.0049
1.911	1.8661			1.8944	1.881			1.9157	2.0145
1.9243	1.8799			1.9072	1.9009			1.9284	2.0343
1.9451	1.8973			1.9281	1.9192			1.9386	2.0541
1.958	1.9116			1.9414	1.9294			1.9489	2.0659
1.971	1.9269			1.9546	1.9529			1.9592	2.0752
1.9812	1.9365			1.9677	1.9621			1.9722	2.0839
1.9915	1.9452			1.9781	1.9755			1.9849	2.1031
2.0015	1.9592			1.9885	1.9841			1.9954	2.1119
2.0148	1.9701			2.0016	1.9984			2.0057	2.1189
2.0275	1.9847			2.0144	2.0133			2.0159	2.1349
2.0378	1.9921			2.028	2.0343			2.0291	2.1437
2.0482	2.0089			2.0381	2.0371			2.0418	2.1578
2.0582	2.0156			2.0484	2.0459			2.0523	2.1613
2.0713	2.031			2.0615	2.0633			2.0627	2.1733
2.0842	2.0404			2.0741	2.0738			2.0727	2.1899
2.0945	2.053			2.0844	2.0903			2.0857	2.2011
2.1049	2.0636			2.0948	2.0956			2.0985	2.2165
2.1151	2.0696			2.1048	2.1142			2.1091	2.2237
2.1282	2.0893			2.1179	2.1251			2.1225	2.2427
2.1411	2.1036			2.1308	2.1389			2.1356	2.2503
2.1513	2.1121			2.1412	2.1494			2.1485	2.2559
2.1616	2.1248			2.1515	2.1629			2.162	2.272
2.1717	2.132			2.1648	2.1718			2.1723	2.2795
2.1847	2.1469			2.1777	2.1903			2.1826	2.2943
2.1975	2.161			2.1906	2.2063			2.1957	2.3087
2.208	2.1699			2.2013	2.2138			2.2085	2.3283
2.2182	2.1794			2.2115	2.2194			2.2188	2.3419
2.2284	2.1886			2.2247	2.2409			2.2291	2.3521
2.2413	2.2077			2.2374	2.2606			2.2391	2.3633
2.254	2.2195			2.2475	2.2665			2.2522	2.3784
2.2646	2.2287			2.2581	2.2702			2.2649	2.388
2.2748	2.2365			2.2683	2.2846			2.2755	2.3971
2.2849	2.2467			2.2816	2.2998			2.2856	2.4088
2.2982	2.2645			2.2945	2.3135			2.2958	2.422
2.3109	2.2764			2.3079	2.3302			2.3089	2.4307
2.3215	2.2864			2.3181	2.3414			2.3216	2.44
2.3317	2.2965			2.3284	2.3498			2.3323	2.4486
2.3448	2.3119			2.3414	2.3685			2.3425	2.4683
2.3579	2.3271			2.3542	2.3798			2.3527	2.4786
2.3708	2.3369			2.3647	2.3937			2.3658	2.4867
2.3815	2.3462			2.3781	2.4017			2.3785	2.4999
2.3916	2.356			2.3882	2.4165			2.389	2.5213
2.4048	2.3738			2.4012	2.4311			2.3994	2.5363
2.4175	2.3848			2.414	2.4474			2.4125	2.5467
2.4276	2.3989			2.4247	2.4574			2.4253	2.5542
2.4381	2.4054			2.4348	2.4633			2.4387	2.5611
2.4485	2.4142			2.4449	2.4779			2.4491	2.5832
2.4617	2.4285			2.4579	2.491			2.4592	2.5912
2.4744	2.4446			2.4708	2.5061			2.4722	2.5946
2.4845	2.4526			2.4813	2.5164			2.485	2.6137
2.4949	2.4673			2.4916	2.5286			2.4951	2.6167
2.5051	2.4714			2.5048	2.539			2.5058	2.6339
2.5182	2.4887			2.5175	2.5588			2.5191	2.6537
2.5309	2.5022			2.531	2.572			2.5324	2.6683
2.5413	2.5159			2.5412	2.5838			2.5451	2.6795
2.5516	2.5208			2.5516	2.5929			2.5556	2.687
2.5618	2.5319			2.5645	2.6073			2.5659	2.7055
2.5747	2.5429			2.5773	2.6189			2.5759	2.7147
2.5875	2.5612			2.5878	2.6339			2.5889	2.7232
2.5978	2.5698			2.5981	2.6416			2.6015	2.7362
2.6081	2.5807			2.6083	2.6517			2.6122	2.7525
2.6184	2.5898			2.6214	2.6684			2.6222	2.7631
2.6314	2.6009			2.6341	2.6813			2.6324	2.7773
2.6442	2.6174			2.6447	2.6861			2.6455	2.7846
2.6545	2.632			2.6548	2.7			2.6582	2.7959
2.6649	2.6386			2.6651	2.7083			2.6689	2.8068
2.6749	2.6479			2.6781	2.7314			2.6792	2.8211
2.6882	2.6588			2.6908	2.7356			2.6893	2.8334
2.7008	2.6779			2.7014	2.7531			2.7022	2.8411
2.7112	2.6895			2.7117	2.7543			2.7151	2.8472
2.7215	2.6975			2.7248	2.7778			2.7257	2.8646
2.7316	2.7002			2.7378	2.7899			2.7359	2.8759
2.7447	2.7216			2.751	2.797			2.7492	2.8865
2.7573	2.7335			2.7614	2.8148			2.7619	2.8982
2.768	2.7447			2.7715	2.8206			2.7755	2.9084
2.7784	2.7545			2.7815	2.8348			2.7859	2.9297
2.7884	2.7643			2.7945	2.8447			2.796	2.9439
2.8016	2.7771			2.8077	2.8662			2.8091	2.9547
2.8144	2.7925			2.8179	2.8729			2.8217	2.9596
2.8249	2.8075			2.8283	2.8824			2.8319	2.9777
2.8351	2.8126			2.8415	2.8936			2.8425	2.9971
2.8482	2.823			2.8541	2.9107			2.8525	3.01
2.8612	2.8423			2.8643	2.9218			2.8657	3.0177
2.8744	2.8546			2.8746	2.9351			2.8785	3.0257
2.8847	2.8658			2.8847	2.9424			2.8886	3.0457
2.8951	2.8744			2.8977	2.9573			2.8991	3.0638
2.9082	2.8858			2.9106	2.9745			2.9092	3.0651
2.9208	2.9011			2.9208	2.983			2.9223	3.0672
2.931	2.915			2.9314	2.9961			2.9349	3.0814
2.9413	2.9187			2.9416	3.0005			2.9453	3.0985
2.9517	2.9274			2.955	3.0155			2.9556	3.1094
2.9648	2.9436			2.9676	3.0296			2.9657	3.1199
2.9775	2.9572			2.978	3.0462			2.9789	3.1342
2.9878	2.9676			2.9883	3.0544			2.9915	3.1424
2.9982	2.9805			2.9984	3.0611			3.0021	3.1522
3.0116	2.9897			3.0114	3.0765			3.0125	3.1684
3.0247	3.0042			3.0242	3.0918			3.0226	3.1772
3.0375	3.0187			3.0346	3.101			3.0359	3.185
3.0481	3.0304			3.0448	3.1136			3.0486	3.1983
3.0581	3.0389			3.055	3.1209			3.0592	3.2067
3.0683	3.0472			3.0682	3.1405			3.0693	3.2175
3.0814	3.064			3.0807	3.1484			3.0825	3.2266
3.094	3.071			3.0912	3.164			3.0954	3.2338
3.1048	3.087			3.1014	3.169			3.1085	3.249
3.1149	3.0975			3.1115	3.1852			3.1192	3.2651
3.1282	3.1083			3.1247	3.2004			3.1325	3.2766
3.1413	3.1266			3.1373	3.214			3.1457	3.2813
3.1544	3.1395			3.1478	3.2232			3.1583	3.2961
3.165	3.1476			3.1581	3.2292			3.1688	3.3153
3.1784	3.1576			3.1682	3.2403			3.179	3.3292
3.1915	3.1732			3.1813	3.2573			3.1892	3.3384
3.2042	3.1866			3.194	3.2684			3.2023	3.3538
3.2147	3.1978			3.2047	3.2779			3.215	3.3649
3.2249	3.2093			3.2148	3.2956			3.2255	3.369
3.2351	3.213			3.2279	3.3059			3.2358	3.3853
3.2481	3.234			3.241	3.3198			3.2491	3.3894
3.2608	3.2425			3.2541	3.3314			3.2622	3.3921
3.2715	3.2567			3.2647	3.3419			3.275	3.4059
3.2816	3.2632			3.2749	3.3503			3.2857	3.4219
3.2917	3.2783			3.2881	3.364			3.2959	3.4281
3.3048	3.2929			3.301	3.3811			3.3088	3.4362
3.3175	3.3			3.311	3.3902			3.3218	3.452
3.3281	3.3123			3.3216	3.3967			3.3354	3.4612
3.3383	3.3212			3.3317	3.4087			3.3456	3.475
3.3483	3.3288			3.3448	3.4189			3.356	3.4872
3.3612	3.3483			3.3575	3.437			3.3692	3.4983
3.374	3.361			3.3677	3.4484			3.3819	3.5188
3.3847	3.3738			3.3781	3.4563			3.3923	3.5244
3.3949	3.3791			3.3884	3.4635			3.4026	3.534
3.408	3.3942			3.4014	3.4784			3.4126	3.5534
3.4211	3.4114			3.4141	3.4943			3.4256	3.5679
3.4343	3.4181			3.4244	3.5033			3.4384	3.5753
3.4448	3.4288			3.435	3.5135			3.4489	3.5882
3.4551	3.4354			3.4483	3.5233			3.459	3.5935
3.4684	3.4531			3.4614	3.5397			3.4693	3.5979
3.4811	3.4678			3.4741	3.5528			3.4823	3.6126
3.4912	3.4779			3.4846	3.5645			3.495	3.6274
3.5018	3.486			3.4949	3.5714			3.5055	3.6402
3.5151	3.4989			3.5081	3.5849			3.5158	3.6469
3.528	3.5136			3.521	3.602			3.5258	3.6574
3.5409	3.526			3.534	3.6154			3.5359	3.6747
3.5515	3.5361			3.5447	3.6208			3.5485	3.6907
3.565	3.5484			3.5549	3.6264			3.5586	3.7041
3.5781	3.562			3.5679	3.6484			3.569	3.7142
3.5908	3.5769			3.5807	3.6633			3.579	3.7226
3.6009	3.5855			3.5909	3.6754			3.5923	3.7346
3.6114	3.5931			3.6014	3.6777			3.6049	3.7502
3.6217	3.6021			3.6115	3.6911			3.6154	3.7576
3.6348	3.6125			3.6248	3.7058			3.6257	3.7643
3.6476	3.634			3.6376	3.7202			3.6357	3.7721
3.6577	3.6395			3.6479	3.7259			3.6488	3.7791
3.6682	3.6528			3.6584	3.7405			3.6616	3.7937
3.6782	3.6587			3.6684	3.7469			3.6721	3.8035
3.6913	3.6709			3.6815	3.7638			3.6824	3.8124
3.7042	3.6851			3.6942	3.777			3.6926	3.8257
3.7144	3.6938			3.7046	3.7891			3.7058	3.8333
3.7247	3.7077			3.7148	3.7968			3.7185	3.8449
3.735	3.7115			3.725	3.8066			3.7291	3.8583
3.748	3.7281			3.7379	3.8213			3.7394	3.8699
3.7608	3.7423			3.7506	3.8355			3.7526	3.8795
3.7712	3.754			3.7612	3.8463			3.7655	3.8857
3.7815	3.7591			3.7714	3.8564			3.7785	3.8965
3.7918	3.7676			3.7814	3.861			3.7892	3.917
3.8049	3.7823			3.7916	3.8738			3.8026	3.9302
3.8176	3.7968			3.8042	3.8895			3.8157	3.9356
3.8281	3.8075			3.8143	3.9029			3.8283	3.9394
3.8383	3.8089			3.8247	3.9064			3.8385	3.9504
3.8484	3.8293			3.8349	3.919			3.8489	3.9648
3.8614	3.8412			3.848	3.9317			3.8591	3.9719
3.8743	3.8545			3.8607	3.9448			3.8692	3.9782
3.8847	3.857			3.8709	3.9567			3.8819	3.9926
3.8947	3.8726			3.8813	3.9685			3.8919	4.0046
3.9049	3.881			3.8916	3.9737			3.9023	4.0111
3.9181	3.8958			3.9045	3.9904			3.9125	4.0249
3.9307	3.9079			3.9175	4.0081			3.9256	4.0322
3.9413	3.9204			3.9278	4.0134			3.9383	4.0417
3.9516	3.9258			3.9381	4.0242			3.9485	4.0536
3.9617	3.9322			3.9483	4.0338			3.959	4.0623
3.9749	3.9495			3.9615	4.0497			3.9691	4.0846
3.9876	3.9643			3.9742	4.0593			3.9824	4.0744
3.9981	3.9728			3.9846	4.0695			3.995	4.0842
4.0083	3.9839			3.9949	4.0814			4.0053	4.1141
4.0184	3.9892			4.0083	4.0926			4.0158	4.1009
4.0314	4.0061			4.0213	4.1106			4.0258	4.1316
4.0441	4.0195			4.0342	4.1204			4.0358	4.1239
4.0547	4.0272			4.0448	4.1321			4.0487	4.156
4.0649	4.035			4.0548	4.1421			4.0622	4.1575
4.078	4.0484			4.068	4.1559			4.0726	4.1738
4.091	4.066			4.0809	4.174			4.0826	4.1756
4.1043	4.0791			4.0943	4.1842			4.0958	4.19
4.1149	4.0872			4.1047	4.193			4.1085	4.2001
4.1249	4.0991			4.1148	4.2035			4.1189	4.2091
4.1382	4.1045			4.1281	4.2157			4.129	4.2196
4.1511	4.1188			4.141	4.2326			4.1393	4.2216
4.1612	4.1313			4.1511	4.2406			4.1523	4.2311
4.1716	4.1422			4.1616	4.255			4.165	4.2463
4.1817	4.151			4.1716	4.2562			4.1754	4.2589
4.1949	4.1602			4.1848	4.2737			4.1856	4.267
4.2076	4.1763			4.1974	4.2877			4.1959	4.2711
4.218	4.1841			4.2077	4.3012			4.209	4.2788
4.2283	4.1928			4.2179	4.3098			4.2217	4.2856
4.2384	4.2014			4.2282	4.317			4.2322	4.2945
4.2513	4.215			4.2412	4.3332			4.2425	4.3041
4.2642	4.2307			4.2539	4.343			4.2526	4.317
4.2745	4.2368			4.2644	4.3589			4.2656	4.3266
4.2849	4.2466			4.2748	4.3647			4.2782	4.3299
4.2982	4.2563			4.2849	4.3765			4.2889	4.3459
4.3114	4.2704			4.2981	4.3913			4.299	4.3616
4.3241	4.2842			4.3108	4.4044			4.3091	4.3723
4.3347	4.2896			4.3213	4.4143			4.322	4.3853
4.345	4.2961			4.3316	4.4215			4.3349	4.3911
4.3583	4.3046			4.3449	4.4352			4.3457	4.3972
4.3711	4.3154			4.3579	4.45			4.3558	4.4023
4.3843	4.3284			4.3709	4.4675			4.3691	4.4153
4.3946	4.3292			4.3815	4.4704			4.3821	4.431
4.405	4.3313			4.3916	4.4797			4.3954	4.4424
4.4179	4.3323			4.4049	4.4896			4.4059	4.4465
4.4309	4.3457			4.4176	4.5155			4.416	4.4569
4.441	4.3548			4.4311	4.52			4.4292	4.4667
4.4516	4.3617			4.4414	4.535			4.4419	4.4723
4.4618	4.3612			4.4515	4.5392			4.4521	4.4818
4.4751	4.3777			4.4647	4.555			4.4625	4.492
4.4876	4.3865			4.4775	4.5698			4.4727	4.4989
4.4981	4.3981			4.4878	4.576			4.4856	4.5148
4.5083	4.4043			4.4981	4.5869			4.4985	4.5242
4.5184	4.4101			4.5083	4.5957			4.5085	4.5362
4.5315	4.4176			4.5214	4.6075			4.519	4.54
4.5441	4.4286			4.534	4.6242			4.5292	4.5512
4.5546	4.4388			4.5444	4.6334			4.5424	4.5607
4.5648	4.4439			4.5545	4.6478			4.5551	4.5721
4.575	4.4484			4.5648	4.6514			4.5653	4.5771
4.588	4.4569			4.5778	4.6667			4.5758	4.5802
4.6007	4.4687			4.5906	4.6784			4.5859	4.5885
4.6112	4.4729			4.6012	4.692			4.599	4.5952
4.6216	4.4772			4.6115	4.697			4.6117	4.6018
4.6349	4.4839			4.6216	4.7086			4.622	4.6191
4.6479	4.4954			4.6349	4.7232			4.6323	4.6292
4.6609	4.5064			4.6475	4.7349			4.6424	4.6367
4.6713	4.5072			4.6581	4.746			4.6555	4.6412
4.6816	4.5131			4.6683	4.753			4.6682	4.657
4.695	4.5207			4.6784	4.762			4.6789	4.6606
4.7077	4.5315			4.6913	4.7745			4.6891	4.6786
4.7213	4.5393			4.7041	4.7894			4.6992	4.6855
4.7314	4.5449			4.7148	4.8013			4.7124	4.6919
4.7416	4.5454			4.7248	4.8079			4.7251	4.6992
4.7546	4.5569			4.7349	4.8138			4.7357	4.7089
4.7674	4.5654			4.7479	4.8291			4.746	4.7162
4.7778	4.5685			4.7607	4.844			4.7591	4.7242
4.7879	4.5765			4.7713	4.8537			4.7721	4.7335
4.7984	4.5779			4.7815	4.8582			4.7852	4.7367
4.8117	4.5916			4.7916	4.8672			4.7957	4.748
4.8243	4.5953			4.8046	4.882			4.8059	4.7571
4.8348	4.6084			4.8175	4.8952			4.8191	4.7696
4.8451	4.6082			4.828	4.9071			4.8318	4.7757
4.8552	4.6091			4.8381	4.9083			4.8419	4.7813
4.8681	4.6225			4.8515	4.9226			4.8522	4.7915
4.8808	4.6313			4.8643	4.9376			4.8625	4.801
4.8913	4.6375			4.8778	4.95			4.8757	4.8127
4.9015	4.6406			4.8879	4.9479			4.8886	4.8171
4.9148	4.6467			4.8982	4.9535			4.8986	4.8235
4.9278	4.6622			4.9113	4.9603			4.9091	4.8277
4.9409	4.6664			4.9239	4.9706			4.9191	4.8297
4.9516	4.6706			4.9343	4.9741			4.9323	4.8451
4.9617	4.6709			4.9447	4.9749			4.945	4.8512
4.9748	4.6827			4.955	4.9793			4.9553	4.8578
4.9876	4.6885			4.9683	4.9894			4.9656	4.861
5.0012	4.6965			4.981	4.9945			4.9759	4.8718
5.0115	4.702			4.9912	4.9967			4.9888	4.8779
5.0215	4.7018			5.0015	5.0039			5.0018	4.8833
5.0316	4.7105			5.0117	5.0059			5.0119	4.8849
5.0442	4.7154			5.0248	5.0098			5.0224	4.8917
5.0544	4.726			5.0374	5.0146			5.0326	4.8978
5.0646	4.7245			5.0479	5.0263			5.0459	4.9017
5.0751	4.7296			5.0582	5.0262			5.0586	4.9138
5.0881	4.7338			5.0682	5.0265			5.0689	4.9189
5.1008	4.7415			5.0814	5.0344			5.0792	4.9209
5.1109	4.7494			5.0942	5.0431			5.0893	4.9239
5.1216	4.7474			5.1048	5.0519			5.1023	4.9348
5.1317	4.7538			5.1148	5.056			5.1151	4.9412
5.145	4.7653			5.125	5.0529			5.1255	4.9468
5.1577	4.7688			5.138	5.0594			5.1358	4.9516
5.168	4.7724			5.1508	5.0629			5.1459	4.9597
5.1783	4.7709			5.1613	5.0677			5.1591	4.9646
5.1885	4.7839			5.1714	5.0603			5.1717	4.9697
5.2015	4.789			5.1815	5.0631			5.1824	4.9815
5.2142	4.7953			5.1945	5.0638			5.1958	4.9858
5.2245	4.8025			5.2073	5.064			5.209	4.9891
5.2351	4.806			5.2179	5.0602			5.2219	4.9923
5.2451	4.8079			5.228	5.0566			5.2353	4.9954
5.2579	4.8167			5.2381	5.0621			5.2458	5.0021
5.2707	4.8261			5.251	5.0554			5.2559	5.0059
5.2812	4.8292			5.264	5.0525			5.269	5.0079
5.2915	4.8325			5.2746	5.0523			5.2816	5.0194
5.3016	4.8312			5.2848	5.0505			5.292	5.025
5.3116	4.8364			5.2949	5.0505			5.3022	5.022
5.3243	4.84			5.308	5.0546			5.3123	5.0272
5.3345	4.8462			5.3209	5.0586			5.3256	5.0348
5.3448	4.8462			5.3314	5.0522			5.3382	5.0436
5.3548	4.846			5.3418	5.0559			5.3487	5.0475
5.365	4.8506			5.355	5.056			5.3592	5.0473
5.3777	4.8584			5.3677	5.055			5.3694	5.0558
5.391	4.8628			5.3812	5.0481			5.3825	5.059
5.4014	4.8547			5.3915	5.039			5.3952	5.0714
5.4117	4.8676			5.4017	5.0239			5.4057	5.0663
5.4246	4.8631			5.4146	5.0018			5.416	5.0703
5.4375	4.8742			5.4274	4.9853			5.426	5.0726
5.4478	4.8719			5.4377	4.9739			5.4389	5.0781
5.4582	4.8744			5.4481	4.9595			5.4518	5.0812
5.4684	4.8707			5.4582	4.9444			5.4624	5.0788
5.4817	4.8789			5.4682	4.9297			5.4758	5.0805
5.4943	4.8804			5.481	4.9112			5.489	5.0789
5.5046	4.8804			5.491	4.899			5.5018	5.0851
5.5151	4.8765			5.5014	4.8923			5.5154	5.0858
5.5252	4.8747			5.5115	4.8779			5.5255	5.0842
5.5382	4.877			5.5246	4.8638			5.5359	5.0807
5.5508	4.8746			5.5375	4.8615			5.549	5.0835
5.5614	4.8766			5.5475	4.8539			5.5617	5.0853
5.5715	4.8731			5.5581	4.8502			5.5722	5.0842
5.5847	4.8719			5.5716	4.8361			5.5824	5.0779
5.5978	4.88			5.5847	4.8334			5.5926	5.077
5.6107	4.8832			5.5973	4.8186			5.6055	5.0761
5.6215	4.8818			5.608	4.8145			5.6183	5.0716
5.6315	4.8843			5.6181	4.8047			5.6288	5.0668
5.6416	4.8859			5.6282	4.7923			5.6391	5.0576
5.6548	4.8914			5.6414	4.7757			5.6493	5.0518
5.6677	4.8887			5.6542	4.7597			5.6623	5.0477
5.6781	4.896			5.6646	4.7522			5.6749	5.0429
5.6883	4.8941			5.675	4.7299			5.6856	5.036
5.7016	4.9025			5.6851	4.7172			5.6957	5.0356
5.7142	4.9063			5.6981	4.7052			5.7059	5.0297
5.7277	4.912			5.7108	4.6848			5.7159	5.021
5.738	4.9094			5.7215	4.6715			5.7285	5.0175
5.7483	4.912			5.7349	4.6518			5.7387	5.0132
5.7613	4.9131			5.7481	4.6404			5.7493	5.0111
5.774	4.919			5.7609	4.6227			5.7593	5.0106
5.7845	4.9238			5.7745	4.6057			5.7724	5.0069
5.7949	4.9223			5.7848	4.5964			5.7851	5.0031
5.8051	4.9216			5.7949	4.5779			5.7956	5.0021
5.8182	4.9282			5.808	4.5703			5.8058	5.0006
5.8309	4.9271			5.8209	4.5551			5.8191	4.9986
5.8414	4.9335			5.8314	4.5462			5.832	4.9895
5.8517	4.9336			5.8414	4.5279			5.845	4.9826
5.865	4.9347			5.8515	4.5239			5.8556	4.9827
5.878	4.9453			5.8615	4.5089			5.8658	4.9802
5.891	4.9422			5.8741	4.4973			5.8791	4.9682
5.9017	4.9429			5.8844	4.4855			5.8921	4.9648
5.9117	4.9431			5.8946	4.475			5.9054	4.9537
5.9247	4.9472			5.9049	4.4562			5.9158	4.9494
5.9375	4.951			5.918	4.4411			5.929	4.9461
5.9476	4.9536			5.9306	4.4221			5.9422	4.9338
5.9581	4.9488			5.941	4.4113			5.9549	4.9277
5.9683	4.9465			5.9516	4.3971			5.9655	4.922
5.9815	4.9499			5.9648	4.3861			5.9757	4.9155
5.9943	4.9525			5.9749	4.3775			5.989	4.8962
6.0044	4.9497			5.9875	4.3673			6.002	4.8821
6.0148	4.9527			5.9979	4.3573			6.0151	4.8573
6.025	4.9527			6.0083	4.347			6.0257	4.8444
6.0381	4.9544			6.0184	4.3284			6.036	4.8328
6.0508	4.9516			6.0313	4.3193			6.0491	4.8159
6.0609	4.9563			6.0442	4.3122			6.0619	4.7935
6.0715	4.9544			6.0548	4.3035			6.0756	4.7737
6.0816	4.9523			6.065	4.2904			6.0859	4.7563
6.0946	4.9557			6.075	4.2875			6.0992	4.7403
6.1074	4.9578			6.088	4.2851			6.1123	4.7242
6.1177	4.9605			6.1006	4.274			6.1252	4.702
6.1281	4.9532			6.1114	4.2605			6.1359	4.6904
6.1385	4.9548			6.1215	4.2506			6.1459	4.6787
6.1517	4.9556			6.1348	4.2319			6.1589	4.6597
6.1644	4.954			6.1478	4.2171			6.1719	4.6409
6.1747	4.9538			6.161	4.1915			6.1853	4.6237
6.1849	4.9476			6.1714	4.1644			6.1957	4.5989
6.195	4.9478			6.1816	4.1419			6.2058	4.5703
6.2082	4.948			6.1947	4.1044			6.2189	4.5571
6.2208	4.9472			6.2074	4.0745			6.2317	4.5436
6.2314	4.9462			6.2175	4.0503			6.2421	4.5178
6.2415	4.9429			6.2278	4.0211			6.2524	4.4937
6.2517	4.9382			6.2383	3.9873			6.2658	4.4688
6.2648	4.9377			6.2513	3.953			6.2788	4.4582
6.2774	4.9296			6.2641	3.9232			6.2916	4.4456
6.2878	4.9318			6.2743	3.8994			6.3022	4.4133
6.2981	4.9257			6.2849	3.8703			6.3124	4.3887
6.3083	4.9232			6.2949	3.8388			6.3257	4.3563
6.3215	4.9197			6.305	3.8095			6.3385	4.3284
6.3342	4.9145			6.3179	3.777			6.3518	4.293
6.3447	4.9101			6.3311	3.7427			6.3624	4.2478
6.355	4.9071			6.3416	3.718			6.3727	4.2121
6.3683	4.8954			6.3517	3.6857			6.3859	4.1649
6.3812	4.8972			6.3646	3.6403			6.3985	4.0982
6.3941	4.8865			6.3774	3.587			6.4089	4.0323
6.4048	4.8736			6.3878	3.5507			6.4192	3.9967
6.415	4.8636			6.3982	3.5071			6.4293	3.9589
6.4282	4.8536			6.4084	3.4641			6.4425	3.9091
6.4409	4.8486			6.4214	3.4152			6.4551	3.8589
6.4509	4.839			6.434	3.3675			6.4655	3.8016
6.4615	4.8301			6.4444	3.3377			6.4758	3.7696
6.4717	4.8171			6.4549	3.3026			6.4859	3.7356
6.485	4.8027			6.4649	3.2631			6.499	3.6968
6.4977	4.7978			6.478	3.2191			6.5117	3.6585
6.5078	4.787			6.4908	3.168			6.5218	3.6123
6.5182	4.7791			6.5013	3.1346			6.5325	3.5575
6.5285	4.7651			6.5114	3.0871			6.5457	3.5034
6.5415	4.7557			6.5216	3.0375			6.5588	3.4603
6.5543	4.7342			6.5346	2.97			6.5717	3.4164
6.5644	4.7285			6.5474	2.9143			6.5823	3.3654
6.5748	4.7147			6.5579	2.8673			6.5925	3.2989
6.5883	4.6994			6.5714	2.8058			6.6026	3.2181
6.6014	4.686			6.5814	2.7614			6.6155	3.1626
6.6141	4.6687			6.5942	2.699			6.6284	3.1066
6.6248	4.6644			6.6074	2.6165			6.6389	3.0499
6.6348	4.6456			6.618	2.5515			6.6491	2.9819
6.645	4.6367			6.6281	2.472			6.6622	2.9104
6.6581	4.6203			6.6381	2.3391			6.6751	2.8584
6.6708	4.6049			6.6512	2.0705			6.6886	2.8086
6.6814	4.5923			6.6643	1.747			6.699	2.7475
6.6915	4.5763			6.6749	1.5474			6.7092	2.6656
6.7047	4.558			6.6851	1.3823			6.7227	2.6293
6.7177	4.5368			6.6981	1.2105			6.7352	2.5912
6.731	4.5236			6.7108	1.0676			6.7455	2.5373
6.7414	4.5009			6.721	0.969			6.756	2.4695
6.7516	4.4821			6.7315	0.8831			6.7692	2.402
6.7646	4.4597			6.7416	0.8004			6.7821	2.3187
6.7774	4.4494			6.7548	0.6997			6.7951	2.217
6.7876	4.4305			6.7674	0.5883			6.8056	2.1334
6.7981	4.4097			6.7777	0.5068			6.8159	2.0605
6.8084	4.3915			6.7882	0.4084			6.8259	1.9546
6.8217	4.3749			6.7983	0.2598			6.8388	1.8653
6.8344	4.3519			6.8115	0.0776			6.8518	1.7701
6.8446	4.3354			6.8243	-0.0414			6.8625	1.6952
6.8552	4.3155			6.8344	-0.0423			6.8757	1.6186
6.8685	4.2896			6.8446	-0.0394			6.889	1.5668
6.8814	4.2643							6.9018	1.5145
6.8942	4.2324							6.912	1.3885
6.9048	4.2061							6.9224	1.2834
6.9149	4.1851							6.9357	1.1778
6.9282	4.1389							6.9488	1.0662
6.9411	4.0988							6.9617	0.9191
6.9544	4.0542							6.9723	0.8259
6.9648	4.0144							6.9824	0.7336
6.9749	3.9691							6.9955	0.4757
6.9849	3.9185							7.0085	0.231
6.9978	3.8514							7.0218	0.1339
7.0111	3.7828							7.0323	0.036
7.0215	3.7279							7.0426	0.029
7.0349	3.6474							7.0558	0.02
7.045	3.5918
7.0575	3.5274
7.0677	3.4778
7.0783	3.4269
7.0884	3.3732
7.1014	3.3058
7.1141	3.2316
7.1245	3.1782
7.1348	3.1177
7.1451	3.0501
7.1583	2.9577
7.171	2.86
7.1813	2.788
7.1916	2.7096
7.2018	2.6382
7.2148	2.5489
7.2274	2.463
7.2381	2.408
7.2482	2.3469
7.2615	2.2734
7.2744	2.2002
7.2874	2.1285
7.2981	2.0713
7.3082	2.012
7.3216	1.9423
7.3345	1.8445
7.3479	1.7384
7.3581	1.6522
7.3684	1.5616
7.3814	1.4329
7.3942	1.3075
7.4045	1.2071
7.4146	1.0722
7.425	0.9032
7.4381	0.5031
7.4507	0.1448
7.4611	-0.0478
7.4715	-0.0483

## Sheet: SI Fig.48c
Representative adhesion strength curves of two P1 gels glued by P-Ru/P-S adhesives with 6 wt% concentration
Sample 1				Sample 2				Sample 3
Displacement (mm)	Adhesion strength (kPa)			Displacement (mm)	Adhesion strength (kPa)			Displacement (mm)	Adhesion strength (kPa)
0	0.0002			0	-0.0014			0	-0.0005
0	0.0004			0	-0.0014			0	-0.0011
0	0.0005			0	-0.0012			0	-0.0008
0	0.0005			0	-0.0012			0	-0.0004
0.0001	0.0004			0.0007	-0.0012			0.0004	-0.0006
0.0043	0.009			0.0065	-0.001			0.0057	-0.0003
0.0124	0.0159			0.0164	0.0001			0.0151	0.008
0.0235	0.0299			0.0271	0.0004			0.0255	0.0192
0.0346	0.0395			0.0372	0.01			0.0359	0.0308
0.0459	0.0494			0.0474	0.0219			0.0477	0.0414
0.0566	0.0661			0.059	0.0278			0.0589	0.0556
0.067	0.0732			0.0693	0.0375			0.0691	0.0586
0.0783	0.0818			0.0803	0.0431			0.0798	0.0769
0.0903	0.0938			0.0921	0.053			0.0924	0.0917
0.1027	0.1057			0.1047	0.0649			0.1025	0.0983
0.113	0.1204			0.116	0.0699			0.1134	0.1141
0.1242	0.1329			0.1275	0.0815			0.1244	0.1248
0.1364	0.1396			0.1391	0.0887			0.1359	0.1395
0.149	0.1501			0.1512	0.0984			0.1485	0.1514
0.1615	0.1681			0.1643	0.107			0.1617	0.1617
0.1741	0.183			0.1748	0.1142			0.1749	0.1816
0.1848	0.1939			0.1849	0.1207			0.1876	0.1957
0.195	0.199			0.1981	0.1319			0.2009	0.2121
0.2052	0.2097			0.2109	0.1452			0.2111	0.2244
0.2182	0.2219			0.2212	0.1506			0.2215	0.2335
0.2309	0.238			0.2317	0.1592			0.2346	0.2424
0.2414	0.2544			0.245	0.1658			0.2473	0.2649
0.2515	0.258			0.2581	0.1839			0.2576	0.2809
0.2616	0.2706			0.2709	0.1921			0.2679	0.2915
0.2747	0.2915			0.2815	0.1983			0.2782	0.2953
0.2875	0.3015			0.2917	0.2063			0.2915	0.3128
0.298	0.312			0.3047	0.2176			0.3043	0.3322
0.3082	0.3178			0.3177	0.235			0.3146	0.3469
0.3216	0.337			0.3309	0.2408			0.3249	0.3599
0.3345	0.3523			0.3417	0.2481			0.3351	0.37
0.3475	0.3647			0.3549	0.2617			0.3451	0.3803
0.3582	0.3765			0.3681	0.2729			0.3577	0.3973
0.3685	0.3859			0.3809	0.2832			0.3713	0.4178
0.3816	0.4007			0.3913	0.2966			0.3814	0.4259
0.3944	0.4133			0.4015	0.3012			0.3918	0.4404
0.4046	0.4283			0.4148	0.3148			0.4046	0.4564
0.4151	0.4395			0.4278	0.3307			0.4175	0.4759
0.4252	0.4467			0.4408	0.338			0.428	0.4891
0.4385	0.4632			0.4514	0.3466			0.4381	0.4986
0.451	0.4751			0.4615	0.3558			0.4482	0.5064
0.4615	0.4893			0.4747	0.3695			0.4614	0.5269
0.4717	0.5019			0.4876	0.3784			0.4742	0.5477
0.4818	0.5131			0.5011	0.3976			0.4847	0.5529
0.4948	0.524			0.5117	0.4035			0.4948	0.566
0.5075	0.5391			0.5217	0.4086			0.5082	0.5832
0.518	0.555			0.535	0.4224			0.521	0.6062
0.5281	0.5616			0.5476	0.4337			0.534	0.6175
0.5383	0.5709			0.5581	0.4481			0.5446	0.6239
0.5515	0.5885			0.5684	0.4546			0.5548	0.6401
0.5643	0.6059			0.5784	0.4664			0.568	0.6595
0.5746	0.6149			0.5913	0.4813			0.5808	0.6769
0.5848	0.6211			0.6041	0.4954			0.5909	0.6868
0.595	0.6324			0.6147	0.5045			0.6014	0.6995
0.6081	0.6526			0.6248	0.5101			0.6117	0.7122
0.6207	0.6686			0.6349	0.5193			0.6248	0.7317
0.6313	0.6772			0.648	0.5323			0.6376	0.7472
0.6447	0.6892			0.6607	0.5444			0.6478	0.7611
0.6549	0.7028			0.6714	0.5602			0.6583	0.7729
0.6678	0.7187			0.6815	0.5636			0.6684	0.7847
0.6808	0.7327			0.6915	0.5756			0.6814	0.7996
0.6915	0.7465			0.7046	0.5852			0.6942	0.8185
0.7017	0.7538			0.7175	0.6059			0.7045	0.832
0.7149	0.7721			0.728	0.6083			0.7149	0.8499
0.7278	0.7868			0.7384	0.6228			0.7249	0.8554
0.7414	0.8044			0.7515	0.6297			0.7381	0.8719
0.7518	0.81			0.7644	0.6484			0.7508	0.8916
0.765	0.8255			0.7777	0.6618			0.7612	0.9062
0.7781	0.8452			0.7881	0.6691			0.7714	0.9201
0.791	0.8548			0.7983	0.6732			0.7816	0.9231
0.8016	0.8703			0.8113	0.6888			0.7948	0.948
0.8117	0.8815			0.8242	0.704			0.8076	0.9647
0.8248	0.8963			0.8343	0.7119			0.8178	0.9821
0.8379	0.9086			0.8448	0.7225			0.8283	0.9891
0.8511	0.9246			0.8551	0.7297			0.8383	1.0009
0.8616	0.9379			0.8682	0.7421			0.8513	1.0219
0.8716	0.9454			0.8809	0.7605			0.864	1.0409
0.8849	0.9604			0.8912	0.7709			0.8745	1.0521
0.8978	0.9767			0.9017	0.7803			0.8847	1.0631
0.9079	0.9891			0.9117	0.7801			0.8949	1.0761
0.9183	1.0054			0.9249	0.8021			0.9078	1.0956
0.9284	1.0126			0.9376	0.8091			0.9206	1.1118
0.9414	1.0229			0.9479	0.8255			0.9313	1.1248
0.9543	1.0425			0.9583	0.83			0.9414	1.1361
0.9644	1.0576			0.9685	0.8426			0.9517	1.1507
0.9748	1.0622			0.9815	0.8556			0.9647	1.171
0.985	1.0706			0.9941	0.8671			0.9775	1.1848
0.9981	1.0919			1.0045	0.8813			0.9881	1.1959
1.0107	1.1064			1.0149	0.8871			0.9983	1.2116
1.0211	1.1187			1.0249	0.8957			1.0116	1.2328
1.0315	1.1287			1.0381	0.9142			1.0245	1.2482
1.0418	1.1395			1.0508	0.9263			1.0376	1.2639
1.0549	1.1539			1.0613	0.9395			1.0482	1.2771
1.0676	1.1734			1.0714	0.9489			1.0585	1.2908
1.0781	1.1844			1.0815	0.9564			1.0716	1.3105
1.0884	1.1927			1.0946	0.9657			1.0843	1.3228
1.0985	1.2061			1.1074	0.9856			1.0943	1.3378
1.1115	1.2245			1.1179	0.9942			1.1048	1.3512
1.1243	1.236			1.1281	1.0039			1.115	1.366
1.1348	1.2491			1.1383	1.0121			1.1281	1.3811
1.1451	1.2566			1.1512	1.0329			1.1408	1.4031
1.1582	1.2763			1.164	1.038			1.1511	1.4169
1.1683	1.2865			1.1748	1.0477			1.1614	1.425
1.1809	1.296			1.1849	1.0634			1.1715	1.4368
1.1915	1.3056			1.1951	1.0722			1.1848	1.4573
1.2017	1.3236			1.2082	1.0894			1.1974	1.4737
1.2148	1.3404			1.221	1.1009			1.2076	1.4914
1.225	1.3531			1.2316	1.1111			1.2179	1.5018
1.2376	1.3613			1.2417	1.1156			1.2282	1.5132
1.2481	1.3746			1.255	1.1334			1.2412	1.5317
1.2583	1.384			1.2679	1.1516			1.2539	1.5489
1.2683	1.397			1.281	1.1637			1.2644	1.5699
1.2814	1.4173			1.2916	1.1718			1.2746	1.5764
1.2941	1.4294			1.3016	1.1801			1.285	1.5892
1.3047	1.4389			1.3149	1.1949			1.2982	1.6054
1.3148	1.4509			1.3274	1.2148			1.311	1.6272
1.328	1.4614			1.3376	1.2255			1.3213	1.6408
1.3409	1.4867			1.348	1.2316			1.3317	1.6516
1.3542	1.4986			1.3582	1.2396			1.3449	1.6681
1.3648	1.5099			1.3714	1.26			1.3579	1.692
1.375	1.515			1.3842	1.2711			1.371	1.7031
1.3884	1.5348			1.3945	1.2848			1.3814	1.7155
1.4012	1.5495			1.4048	1.2956			1.3917	1.7304
1.4113	1.5595			1.415	1.3038			1.4047	1.749
1.4217	1.5758			1.4282	1.3173			1.4177	1.7665
1.4318	1.5819			1.4409	1.3315			1.4311	1.784
1.4449	1.5986			1.4512	1.3501			1.4414	1.7999
1.4577	1.615			1.4615	1.3558			1.4516	1.8131
1.4681	1.6302			1.4716	1.3652			1.4649	1.8286
1.4783	1.6345			1.4845	1.3784			1.4775	1.846
1.4885	1.6443			1.4973	1.3958			1.4878	1.8597
1.5014	1.663			1.5079	1.4061			1.4982	1.8729
1.5142	1.6772			1.5182	1.4191			1.5082	1.8876
1.5246	1.6912			1.5284	1.4235			1.5215	1.9043
1.5348	1.7029			1.5416	1.4449			1.534	1.9187
1.545	1.7112			1.5542	1.4555			1.5445	1.9391
1.5582	1.7286			1.5647	1.469			1.5546	1.9543
1.571	1.7432			1.575	1.4765			1.5649	1.9624
1.5813	1.7542			1.5882	1.4932			1.5779	1.9777
1.5915	1.7629			1.6011	1.51			1.5907	2.0009
1.6018	1.7765			1.6142	1.5231			1.6013	2.015
1.6146	1.7937			1.6249	1.53			1.6114	2.0258
1.6275	1.8038			1.6349	1.5409			1.6217	2.0368
1.6381	1.8156			1.6481	1.5568			1.6348	2.0596
1.6483	1.8314			1.6609	1.5731			1.6474	2.0767
1.6614	1.8432			1.6745	1.5934			1.6581	2.0912
1.6744	1.8606			1.6848	1.5963			1.6684	2.1017
1.6875	1.8751			1.6951	1.6084			1.6816	2.1164
1.6982	1.8852			1.7081	1.6241			1.6945	2.1429
1.7083	1.8939			1.7209	1.6392			1.7076	2.1586
1.7184	1.9091			1.7313	1.6517			1.7181	2.1704
1.7313	1.9243			1.7416	1.6588			1.7283	2.1738
1.7444	1.9419			1.7516	1.672			1.7413	2.1994
1.755	1.9554			1.7647	1.6825			1.7543	2.2213
1.7651	1.9603			1.7774	1.7009			1.7643	2.2328
1.7783	1.9721			1.7878	1.7159			1.7749	2.2446
1.791	1.99			1.7981	1.7209			1.785	2.2524
1.8011	2.004			1.8083	1.7303			1.7982	2.2745
1.8117	2.0121			1.8214	1.7511			1.8109	2.2987
1.8251	2.0262			1.834	1.7647			1.821	2.3069
1.8381	2.0418			1.8446	1.7749			1.8315	2.3203
1.8508	2.0594			1.8549	1.7848			1.8449	2.3343
1.8614	2.0728			1.8651	1.7953			1.8579	2.361
1.8717	2.0781			1.8781	1.8123			1.8706	2.3723
1.8817	2.0863			1.8909	1.8272			1.8812	2.3878
1.895	2.1089			1.9015	1.8395			1.8948	2.4029
1.9076	2.1251			1.9117	1.8461			1.9081	2.4198
1.9179	2.132			1.9218	1.8557			1.9208	2.4417
1.9284	2.1387			1.9347	1.8786			1.9343	2.459
1.9416	2.1563			1.9476	1.8897			1.9448	2.4731
1.9544	2.1764			1.9582	1.9019			1.9581	2.4897
1.9676	2.1891			1.9683	1.9119			1.9681	2.502
1.9779	2.1972			1.9816	1.9218			1.9809	2.5189
1.9883	2.2066			1.9943	1.943			1.9913	2.5358
2.0015	2.2277			2.0077	1.9591			2.0017	2.5501
2.0142	2.2399			2.018	1.9649			2.0118	2.5595
2.0242	2.2513			2.0284	1.9764			2.0248	2.5743
2.0349	2.256			2.0415	1.9922			2.0376	2.5954
2.045	2.2736			2.0543	2.0127			2.048	2.6106
2.0582	2.288			2.0645	2.0199			2.0583	2.6203
2.0711	2.3004			2.0748	2.0346			2.0715	2.6367
2.0812	2.3139			2.085	2.0411			2.0846	2.658
2.0917	2.3233			2.0982	2.0566			2.0976	2.6748
2.1019	2.3361			2.1108	2.0755			2.1081	2.6868
2.115	2.3488			2.1209	2.0868			2.1182	2.7009
2.1278	2.3641			2.1315	2.0959			2.1314	2.7171
2.1379	2.375			2.1417	2.1056			2.1444	2.7367
2.1484	2.3862			2.1547	2.1233			2.1578	2.754
2.1585	2.3974			2.1674	2.1329			2.1682	2.7659
2.1714	2.411			2.1779	2.1491			2.1782	2.7789
2.1842	2.4258			2.1881	2.1608			2.1913	2.7994
2.1945	2.4421			2.1984	2.1682			2.204	2.8136
2.2049	2.4503			2.2116	2.1824			2.2144	2.8308
2.2152	2.4561			2.2243	2.202			2.2246	2.8402
2.2281	2.4742			2.2347	2.2138			2.235	2.8549
2.2409	2.4934			2.245	2.2248			2.2479	2.8736
2.2512	2.5019			2.2583	2.2368			2.2607	2.8884
2.2617	2.5069			2.2712	2.256			2.2712	2.9023
2.2749	2.5222			2.2842	2.2689			2.2815	2.9199
2.2879	2.5442			2.2948	2.2813			2.2916	2.9308
2.3007	2.5558			2.3049	2.2886			2.3016	2.9445
2.3114	2.563			2.3181	2.3031			2.3143	2.9577
2.3215	2.5716			2.3309	2.3214			2.3245	2.9744
2.3315	2.585			2.3444	2.3326			2.3348	2.9872
2.3446	2.6051			2.3548	2.3441			2.345	2.9984
2.3575	2.6186			2.3649	2.3521			2.3582	3.0181
2.3683	2.6239			2.3781	2.3741			2.3709	3.0346
2.3817	2.6377			2.3908	2.3871			2.3813	3.049
2.395	2.6559			2.4013	2.3995			2.3915	3.0617
2.4078	2.6723			2.4115	2.4101			2.4016	3.074
2.418	2.6773			2.4217	2.4202			2.4146	3.0896
2.4284	2.6883			2.4349	2.4349			2.4274	3.1046
2.4418	2.7083			2.4475	2.4467			2.4377	3.1229
2.4548	2.7197			2.4579	2.4648			2.4481	3.135
2.4676	2.7366			2.4681	2.4726			2.4583	3.1467
2.4783	2.7437			2.4783	2.4821			2.4715	3.1605
2.4884	2.7574			2.4912	2.4997			2.4843	3.1845
2.5016	2.7712			2.5041	2.5137			2.4946	3.1988
2.5144	2.7865			2.5146	2.5262			2.5049	3.2087
2.5277	2.8017			2.5249	2.5311			2.515	3.2178
2.5382	2.8117			2.535	2.5475			2.5281	3.2352
2.5484	2.8209			2.5481	2.5641			2.5407	3.2565
2.5617	2.8347			2.5609	2.5772			2.5512	3.2677
2.5744	2.8486			2.5714	2.5837			2.5613	3.2824
2.5845	2.8612			2.5816	2.5984			2.5715	3.2885
2.595	2.8742			2.5917	2.6102			2.5846	3.3118
2.6051	2.8852			2.6047	2.6266			2.5973	3.3285
2.6181	2.8962			2.6175	2.6416			2.6079	3.337
2.6308	2.9132			2.6281	2.651			2.6182	3.3502
2.6411	2.9293			2.6384	2.661			2.6316	3.3702
2.6515	2.9324			2.6516	2.6753			2.6445	3.3903
2.6616	2.9432			2.6644	2.6951			2.6575	3.4045
2.6746	2.9555			2.6776	2.708			2.6681	3.4152
2.6874	2.9745			2.6881	2.7162			2.6783	3.4263
2.6977	2.9843			2.6983	2.7268			2.6916	3.4463
2.7082	2.9938			2.7115	2.739			2.7043	3.4651
2.7185	2.9995			2.7243	2.7568			2.7145	3.475
2.7316	3.0198			2.7344	2.7696			2.7249	3.4853
2.7444	3.0355			2.7448	2.7818			2.7351	3.4997
2.7545	3.0428			2.7549	2.7901			2.7483	3.518
2.7651	3.0523			2.7682	2.8079			2.7609	3.5348
2.7752	3.0597			2.7809	2.8218			2.7745	3.5521
2.7882	3.0809			2.791	2.83			2.7848	3.5636
2.801	3.0965			2.8014	2.8442			2.7951	3.5759
2.8115	3.1045			2.8146	2.8624			2.808	3.5886
2.8218	3.1117			2.8246	2.8701			2.8208	3.608
2.835	3.1273			2.8374	2.8844			2.8313	3.6222
2.8479	3.1507			2.8476	2.8964			2.8415	3.632
2.861	3.1596			2.8582	2.9063			2.8516	3.644
2.8717	3.1633			2.8684	2.9134			2.8646	3.6605
2.885	3.1833			2.8816	2.9324			2.8773	3.679
2.898	3.1969			2.8944	2.9499			2.8879	3.6932
2.911	3.2078			2.9047	2.9608			2.898	3.7052
2.9213	3.219			2.9151	2.9686			2.908	3.716
2.9314	3.2337			2.9283	2.9815			2.9211	3.7321
2.9417	3.2409			2.9414	3.0022			2.9339	3.7499
2.9549	3.2595			2.9542	3.0156			2.9446	3.7641
2.9674	3.2671			2.9646	3.023			2.9549	3.7734
2.9779	3.2785			2.975	3.0368			2.965	3.7863
2.9913	3.2995			2.9882	3.0482			2.9781	3.8073
3.0015	3.3058			3.0009	3.0676			2.991	3.8237
3.0145	3.3198			3.0143	3.082			3.0016	3.8371
3.0274	3.333			3.0247	3.0869			3.0117	3.839
3.0382	3.3449			3.035	3.0979			3.025	3.8638
3.0483	3.352			3.0481	3.115			3.0378	3.8844
3.0617	3.3697			3.0609	3.1339			3.051	3.8968
3.0746	3.3823			3.0711	3.1445			3.0617	3.9075
3.088	3.3974			3.0815	3.1566			3.075	3.9221
3.0985	3.4064			3.0916	3.1619			3.0881	3.9419
3.1085	3.4173			3.1049	3.1731			3.1008	3.9563
3.1216	3.4274			3.1175	3.1951			3.1113	3.9698
3.1343	3.4463			3.1278	3.2085			3.1215	3.985
3.1446	3.4563			3.1382	3.2175			3.1315	3.9966
3.155	3.4618			3.1484	3.2264			3.1447	4.012
3.1651	3.4681			3.1613	3.2429			3.1574	4.0271
3.1782	3.4891			3.174	3.2546			3.1679	4.0416
3.1909	3.5019			3.1845	3.2711			3.1782	4.0541
3.2013	3.5128			3.1947	3.2797			3.1882	4.0622
3.2116	3.5283			3.2051	3.2872			3.2013	4.0858
3.2216	3.5334			3.2182	3.304			3.214	4.097
3.2347	3.5458			3.231	3.3177			3.2248	4.1141
3.2476	3.5637			3.2414	3.3302			3.2382	4.126
3.2579	3.5726			3.2516	3.3403			3.2514	4.1425
3.2683	3.58			3.2617	3.3578			3.264	4.1574
3.2784	3.5922			3.2747	3.3666			3.2742	4.171
3.2915	3.6082			3.2874	3.376			3.2847	4.1848
3.3041	3.6174			3.2981	3.3917			3.2948	4.1947
3.3147	3.6288			3.3116	3.4058			3.305	4.2067
3.325	3.647			3.3248	3.4219			3.3178	4.2261
3.3381	3.6531			3.3376	3.438			3.3313	4.2443
3.3511	3.6717			3.3476	3.4487			3.3416	4.2533
3.3642	3.6846			3.3581	3.4588			3.3517	4.2644
3.3747	3.6886			3.3684	3.4664			3.3649	4.2844
3.385	3.6986			3.3816	3.4847			3.3775	4.3027
3.3982	3.7173			3.3943	3.4964			3.3879	4.3158
3.4111	3.7349			3.4043	3.5114			3.3982	4.319
3.4212	3.7366			3.4148	3.5182			3.4084	4.3347
3.4317	3.7564			3.4249	3.5279			3.4214	4.3498
3.4418	3.7615			3.4382	3.5443			3.4341	4.3691
3.455	3.775			3.4508	3.558			3.4445	4.3817
3.4677	3.7905			3.461	3.5734			3.455	4.3923
3.4778	3.8049			3.4714	3.5782			3.4683	4.4085
3.4883	3.8102			3.4816	3.5891			3.4814	4.4293
3.4985	3.8184			3.4947	3.6008			3.4942	4.4388
3.5115	3.8328			3.5075	3.6214			3.5048	4.4505
3.5242	3.8506			3.5177	3.6345			3.5149	4.4617
3.5344	3.8607			3.5281	3.6396			3.5281	4.4826
3.5451	3.8727			3.5383	3.645			3.5409	4.4989
3.5584	3.8754			3.5483	3.6613			3.5543	4.5151
3.5715	3.898			3.5612	3.6826			3.5647	4.5275
3.5843	3.917			3.5746	3.6887			3.5748	4.5352
3.5946	3.9238			3.5851	3.7002			3.588	4.5546
3.6048	3.9273			3.5951	3.7097			3.6006	4.569
3.615	3.9377			3.6082	3.7272			3.611	4.5835
3.6281	3.9565			3.6209	3.7414			3.6214	4.5935
3.6407	3.9652			3.6313	3.7566			3.6316	4.6035
3.6514	3.9796			3.6415	3.7629			3.645	4.6192
3.6616	3.9889			3.6517	3.7667			3.6576	4.6337
3.6748	3.9997			3.6647	3.7877			3.668	4.6532
3.6877	4.0167			3.6774	3.8014			3.6782	4.6649
3.701	4.0292			3.6878	3.8143			3.6886	4.6728
3.7113	4.0401			3.6982	3.8205			3.7016	4.6877
3.7218	4.0505			3.7116	3.8343			3.7143	4.7043
3.735	4.0678			3.7247	3.8529			3.7247	4.7249
3.7477	4.0774			3.7376	3.8643			3.7347	4.7313
3.7579	4.0867			3.748	3.8794			3.745	4.7401
3.7685	4.1			3.7583	3.8856			3.758	4.7554
3.7785	4.1089			3.7714	3.9017			3.7707	4.7753
3.7916	4.1225			3.7843	3.9172			3.7812	4.7887
3.8044	4.1369			3.7978	3.9324			3.7914	4.7954
3.8145	4.149			3.8082	3.9405			3.8016	4.8053
3.8249	4.1549			3.8183	3.9501			3.8147	4.8248
3.8352	4.1647			3.8315	3.9644			3.8274	4.8434
3.848	4.179			3.8441	3.9808			3.838	4.8534
3.8609	4.1919			3.8546	3.991			3.8482	4.8627
3.8712	4.206			3.8649	4.0007			3.8614	4.8777
3.8814	4.2196			3.8751	4.0124			3.8744	4.8973
3.8918	4.2227			3.8883	4.0271			3.8874	4.9134
3.9048	4.2348			3.9009	4.0414			3.8979	4.9217
3.9176	4.2515			3.9113	4.0496			3.9083	4.9314
3.9279	4.2641			3.9216	4.0621			3.9212	4.9506
3.9383	4.2701			3.9317	4.072			3.9342	4.9671
3.9514	4.2827			3.9447	4.0887			3.9442	4.9788
3.9645	4.3025			3.9575	4.0997			3.9547	4.9863
3.9775	4.3124			3.968	4.1113			3.9649	4.9976
3.988	4.3218			3.9781	4.1214			3.9783	5.0156
3.9983	4.3302			3.9883	4.1351			3.991	5.0309
4.0114	4.3448			4.0012	4.1481			4.0011	5.043
4.0244	4.3613			4.014	4.1627			4.0117	5.0543
4.0377	4.3749			4.0246	4.1744			4.025	5.0709
4.0481	4.3822			4.0348	4.181			4.038	5.0867
4.0585	4.3928			4.045	4.1951			4.0509	5.1004
4.0716	4.4077			4.058	4.2083			4.0614	5.1132
4.0843	4.4226			4.0709	4.2223			4.0715	5.1265
4.0947	4.4292			4.0814	4.2354			4.0847	5.1442
4.105	4.4365			4.0917	4.2414			4.0977	5.1593
4.1152	4.4499			4.1049	4.2558			4.1108	5.1736
4.1282	4.4694			4.1178	4.2729			4.1215	5.1845
4.141	4.4784			4.1309	4.287			4.1317	5.1908
4.1513	4.4878			4.1413	4.2948			4.1448	5.2057
4.1616	4.4949			4.1517	4.306			4.1578	5.2222
4.1718	4.5078			4.1646	4.3208			4.1714	5.2467
4.1848	4.5235			4.1776	4.3366			4.1816	5.2502
4.1974	4.5328			4.1876	4.3452			4.1949	5.2577
4.208	4.5458			4.1981	4.3566			4.2079	5.2869
4.2182	4.558			4.2083	4.3646			4.2206	5.3012
4.2284	4.5639			4.2217	4.3827			4.2313	5.3065
4.2417	4.5755			4.2344	4.396			4.2415	5.3124
4.2543	4.5912			4.2445	4.4082			4.2547	5.3368
4.2648	4.6045			4.2549	4.4132			4.2675	5.3573
4.275	4.6129			4.2651	4.4284			4.281	5.3664
4.2883	4.6245			4.2781	4.4424			4.2912	5.3729
4.3012	4.6408			4.2909	4.4562			4.3016	5.3861
4.3141	4.6524			4.3013	4.4663			4.3148	5.4042
4.3248	4.6626			4.3116	4.4771			4.3276	5.4198
4.335	4.6708			4.3249	4.4905			4.3379	5.4297
4.348	4.681			4.3379	4.5086			4.3481	5.4408
4.3608	4.695			4.3508	4.5222			4.3583	5.4551
4.3744	4.7167			4.3614	4.529			4.3715	5.4704
4.3849	4.7231			4.3715	4.5358			4.3843	5.4797
4.3951	4.7288			4.3848	4.5544			4.3947	5.4987
4.4082	4.7435			4.3979	4.5677			4.4049	5.5088
4.4209	4.7612			4.4111	4.5815			4.4151	5.5173
4.4314	4.7697			4.4214	4.591			4.4279	5.5278
4.4416	4.7767			4.4317	4.6052			4.4408	5.5484
4.4517	4.7835			4.4448	4.6165			4.4511	5.5602
4.4649	4.8033			4.4576	4.6303			4.4617	5.5718
4.4776	4.8142			4.4678	4.6446			4.4748	5.5857
4.4882	4.8246			4.478	4.6519			4.4879	5.602
4.4983	4.8296			4.4883	4.6619			4.5009	5.6142
4.5085	4.8413			4.5012	4.6733			4.5113	5.6286
4.5215	4.859			4.5141	4.6918			4.5216	5.638
4.5341	4.8674			4.5244	4.7037			4.5348	5.6497
4.5448	4.8802			4.5348	4.7113			4.5475	5.6696
4.5549	4.8884			4.5451	4.7197			4.5609	5.6827
4.5649	4.8977			4.5584	4.7332			4.5712	5.6927
4.5782	4.9148			4.5709	4.7495			4.5816	5.7014
4.5908	4.9284			4.5813	4.7593			4.5946	5.7213
4.6014	4.9365			4.5916	4.7691			4.6073	5.7337
4.6116	4.9427			4.6018	4.7782			4.6177	5.7475
4.6249	4.9599			4.6148	4.7938			4.6281	5.757
4.6377	4.9759			4.6274	4.8102			4.6383	5.7631
4.6508	4.9848			4.638	4.8245			4.6484	5.778
4.6613	4.9941			4.648	4.8273			4.661	5.7911
4.6716	5.0066			4.6584	4.8368			4.6711	5.8065
4.6847	5.0124			4.6714	4.8518			4.6816	5.8135
4.6975	5.0295			4.684	4.8677			4.6918	5.8265
4.7076	5.0425			4.6943	4.8783			4.7049	5.842
4.7181	5.0537			4.7049	4.8834			4.7176	5.8585
4.7284	5.0591			4.715	4.8964			4.7277	5.8712
4.7417	5.0734			4.7281	4.91			4.7381	5.8728
4.7543	5.0921			4.7408	4.9259			4.7484	5.8843
4.7645	5.0963			4.7513	4.9354			4.7614	5.9019
4.775	5.1076			4.7616	4.9428			4.7741	5.9177
4.7853	5.1135			4.7748	4.9583			4.7843	5.9251
4.7983	5.1318			4.7848	4.9716			4.7947	5.9386
4.811	5.1411			4.7975	4.9841			4.8048	5.9531
4.8213	5.157			4.808	4.9914			4.8149	5.9591
4.8316	5.1637			4.8183	5.0027			4.8276	5.9763
4.8418	5.1692			4.8315	5.013			4.8377	5.9837
4.8549	5.1847			4.8445	5.0326			4.8481	5.9969
4.8675	5.1983			4.8574	5.0462			4.8583	6.0073
4.8779	5.2139			4.8682	5.0562			4.8715	6.019
4.8881	5.2176			4.8783	5.0625			4.8842	6.0334
4.8985	5.2252			4.8917	5.0773			4.8943	6.0485
4.9115	5.2395			4.9043	5.0934			4.9046	6.0603
4.9243	5.2515			4.9145	5.1035			4.9148	6.0677
4.9347	5.2674			4.9249	5.1158			4.9281	6.0787
4.9449	5.2689			4.9351	5.1206			4.9407	6.0969
4.9551	5.2856			4.9483	5.136			4.9508	6.1114
4.9682	5.2956			4.9609	5.1508			4.9613	6.1202
4.9808	5.3099			4.9712	5.1614			4.9719	6.1312
4.9913	5.3228			4.9816	5.1701			4.9849	6.1421
5.0049	5.3311			4.9917	5.1813			4.9976	6.156
5.015	5.3419			5.0048	5.1973			5.0079	6.1729
5.0278	5.356			5.0174	5.2038			5.0183	6.1786
5.0407	5.3702			5.0279	5.2205			5.0283	6.1852
5.0515	5.379			5.0381	5.2313			5.0415	6.2011
5.0616	5.3855			5.0482	5.239			5.0541	6.2229
5.0749	5.4026			5.0613	5.2545			5.0645	6.2322
5.0877	5.415			5.0742	5.2684			5.0749	6.241
5.1012	5.4273			5.0845	5.2791			5.085	6.2492
5.1118	5.4365			5.0949	5.2863			5.0983	6.2628
5.125	5.4501			5.1079	5.3006			5.1107	6.2793
5.135	5.4585			5.118	5.3103			5.1212	6.2916
5.1475	5.4676			5.1308	5.3234			5.1317	6.2971
5.1581	5.4805			5.1412	5.3362			5.1417	6.3072
5.1683	5.4885			5.1514	5.3461			5.1547	6.3265
5.1784	5.4962			5.1617	5.3526			5.1675	6.3393
5.1915	5.5097			5.1747	5.369			5.178	6.3498
5.2042	5.5221			5.1874	5.3866			5.1882	6.3603
5.2147	5.5358			5.198	5.3938			5.2013	6.3736
5.2249	5.538			5.2082	5.4013			5.2144	6.391
5.235	5.5481			5.2184	5.4101			5.2272	6.4027
5.2482	5.5644			5.2316	5.4309			5.2381	6.4113
5.2609	5.5755			5.2442	5.4388			5.2481	6.422
5.2714	5.583			5.2548	5.4523			5.2612	6.4356
5.2816	5.5975			5.265	5.4593			5.2742	6.4521
5.2918	5.6018			5.2751	5.4719			5.2876	6.4636
5.3049	5.6136			5.288	5.4864			5.2981	6.4733
5.3174	5.6286			5.3008	5.5008			5.3082	6.4816
5.3281	5.6428			5.3115	5.5126			5.3214	6.4973
5.3383	5.645			5.325	5.5159			5.3343	6.5083
5.3514	5.6559			5.3381	5.5358			5.3447	6.5002
5.3643	5.6745			5.351	5.5554			5.355	6.4843
5.3776	5.6811			5.3645	5.5622			5.3652	6.4731
5.388	5.6938			5.3749	5.572			5.3783	6.4661
5.3983	5.7023			5.385	5.5795			5.3909	6.4728
5.4083	5.7054			5.3981	5.5965			5.4014	6.4836
5.4213	5.7188			5.4109	5.6106			5.4116	6.4876
5.4345	5.7352			5.4213	5.6239			5.4217	6.4876
5.4451	5.7381			5.4316	5.6307			5.4347	6.5029
5.4552	5.7481			5.4416	5.6375			5.4473	6.5197
5.4652	5.7586			5.4547	5.6563			5.4579	6.5299
5.4778	5.7702			5.4673	5.6682			5.4681	6.5374
5.4912	5.7832			5.478	5.6757			5.4783	6.5442
5.5017	5.7892			5.4883	5.6874			5.4914	6.5602
5.5119	5.8004			5.4983	5.6992			5.5042	6.5756
5.5247	5.8081			5.5112	5.7102			5.5146	6.5855
5.5375	5.823			5.5241	5.7246			5.5248	6.5926
5.5479	5.8297			5.5348	5.7353			5.5349	6.6027
5.5582	5.8408			5.545	5.7431			5.5479	6.6196
5.5684	5.8478			5.5582	5.7538			5.5607	6.6316
5.5816	5.8604			5.5712	5.7742			5.5713	6.6418
5.5943	5.8726			5.5844	5.785			5.5814	6.6483
5.6045	5.883			5.595	5.7922			5.5916	6.6627
5.6148	5.892			5.6052	5.8036			5.6045	6.6798
5.625	5.8974			5.6183	5.8191			5.6173	6.6863
5.638	5.9111			5.6309	5.8317			5.628	6.6997
5.6508	5.9229			5.6411	5.8453			5.6381	6.7071
5.6613	5.9315			5.6515	5.8484			5.6482	6.7233
5.6714	5.9409			5.6617	5.8612			5.6614	6.7305
5.6817	5.9495			5.6747	5.8731			5.6743	6.7441
5.6948	5.9624			5.6874	5.8885			5.6849	6.7536
5.7074	5.9728			5.6978	5.898			5.6951	6.7688
5.7181	5.9855			5.708	5.9063			5.7083	6.7777
5.7283	5.9865			5.7183	5.9183			5.7211	6.7916
5.7384	5.9969			5.7315	5.9321			5.7344	6.8015
5.7515	6.012			5.7443	5.9454			5.745	6.8136
5.7642	6.0233			5.7546	5.9534			5.7583	6.8191
5.7749	6.0319			5.7649	5.9667			5.7712	6.8347
5.7851	6.0365			5.775	5.9765			5.784	6.8453
5.7952	6.0445			5.7881	5.9906			5.7947	6.8499
5.808	6.0621			5.8008	5.9991			5.8082	6.8356
5.8209	6.0781			5.8113	6.015			5.8183	6.8247
5.8316	6.0803			5.8214	6.0212			5.8313	6.8114
5.8417	6.0877			5.8316	6.0305			5.8444	6.809
5.8549	6.101			5.8445	6.0448			5.855	6.815
5.8677	6.1158			5.8574	6.0579			5.8683	6.8188
5.881	6.1214			5.868	6.0707			5.8814	6.8306
5.8916	6.1335			5.8781	6.0787			5.894	6.8453
5.9017	6.1395			5.8884	6.0875			5.9044	6.8559
5.9117	6.1485			5.9015	6.1014			5.9145	6.8592
5.9246	6.1632			5.9142	6.1136			5.9248	6.8669
5.938	6.1697			5.9247	6.126			5.9379	6.8828
5.9483	6.1813			5.935	6.1342			5.9506	6.8929
5.9584	6.1877			5.9482	6.1463			5.9612	6.9035
5.9716	6.1994			5.9613	6.1628			5.9715	6.9062
5.9842	6.2075			5.9744	6.1733			5.9816	6.9156
5.9943	6.2188			5.9849	6.1794			5.9947	6.9297
6.0047	6.2329			5.995	6.1901			6.0075	6.9456
6.0148	6.2367			6.0081	6.2065			6.018	6.948
6.0281	6.2472			6.0208	6.22			6.0284	6.9557
6.0408	6.2579			6.0309	6.2308			6.0385	6.9682
6.0512	6.2674			6.0414	6.2379			6.0514	6.98
6.0615	6.2777			6.0516	6.2492			6.0642	6.9864
6.0717	6.2851			6.0647	6.2566			6.0749	6.9985
6.085	6.2942			6.0776	6.274			6.0885	7.0101
6.0976	6.3064			6.0877	6.2862			6.1016	7.0185
6.1081	6.3189			6.0981	6.2924			6.1141	7.0334
6.1184	6.3254			6.1083	6.2982			6.1242	7.0429
6.1284	6.329			6.1214	6.3154			6.1348	7.0535
6.1415	6.3437			6.1342	6.329			6.1449	7.0546
6.1543	6.359			6.1442	6.3418			6.1581	7.0711
6.1649	6.3658			6.1547	6.3497			6.1709	7.0806
6.1751	6.3705			6.165	6.3547			6.1811	7.0909
6.1851	6.375			6.178	6.3681			6.1915	7.1018
6.1981	6.3884			6.1908	6.3873			6.2049	7.1077
6.2108	6.3981			6.2011	6.3947			6.2178	7.1148
6.2214	6.4087			6.2115	6.4026			6.2307	7.1325
6.2316	6.4131			6.2218	6.4126			6.2411	7.1451
6.2417	6.421			6.235	6.4274			6.2513	7.1486
6.2548	6.4374			6.2477	6.439			6.2614	7.1494
6.2675	6.4442			6.258	6.4487			6.2746	7.1661
6.2781	6.4518			6.2683	6.46			6.2872	7.1714
6.2883	6.4586			6.2784	6.4653			6.2981	7.1831
6.3016	6.4747			6.2916	6.485			6.3116	7.1907
6.3145	6.4831			6.3041	6.4942			6.3249	7.1985
6.3275	6.4934			6.3147	6.5091			6.3377	7.2157
6.3381	6.4981			6.3247	6.512			6.3478	7.2193
6.3483	6.5086			6.3352	6.5257			6.3582	7.2259
6.3614	6.5192			6.3479	6.5343			6.3683	7.2298
6.3742	6.5305			6.3608	6.5486			6.3815	7.2474
6.3843	6.5343			6.3713	6.5596			6.3942	7.2592
6.3948	6.545			6.3814	6.5667			6.4044	7.2643
6.4051	6.5494			6.3915	6.5773			6.4149	7.268
6.4183	6.5647			6.4015	6.5934			6.4251	7.2765
6.4312	6.5688			6.4142	6.6028			6.4381	7.2866
6.4412	6.5876			6.4244	6.6124			6.4508	7.2957
6.4517	6.5905			6.4348	6.6218			6.461	7.302
6.4618	6.5996			6.4451	6.6318			6.4714	7.3044
6.475	6.6035			6.4581	6.6407			6.4816	7.3171
6.4876	6.6184			6.4708	6.6597			6.4947	7.3299
6.498	6.6301			6.4812	6.6745			6.5075	7.3356
6.5083	6.6372			6.4914	6.6755			6.5178	7.3426
6.5186	6.6394			6.5017	6.6811			6.5282	7.3511
6.5314	6.6493			6.5146	6.7012			6.5383	7.3613
6.5443	6.6665			6.5274	6.7145			6.5513	7.3695
6.5546	6.6782			6.5378	6.7209			6.564	7.377
6.5649	6.6828			6.5481	6.7324			6.5744	7.3848
6.575	6.6798			6.5585	6.7384			6.5848	7.3942
6.5883	6.7016			6.5716	6.7516			6.5979	7.4039
6.601	6.7132			6.5842	6.7684			6.608	7.4087
6.6113	6.722			6.5948	6.7799			6.6206	7.4174
6.6217	6.7258			6.605	6.7878			6.6311	7.4298
6.635	6.7359			6.6182	6.7978			6.6414	7.4334
6.648	6.7511			6.6313	6.8153			6.6517	7.4377
6.6608	6.7613			6.6443	6.8253			6.6647	7.4513
6.6714	6.7664			6.6549	6.841			6.6775	7.4631
6.6815	6.7738			6.6684	6.8505			6.688	7.4659
6.6947	6.7874			6.6814	6.8605			6.6981	7.4721
6.7076	6.7987			6.6943	6.877			6.7084	7.4797
6.721	6.8077			6.7045	6.8905			6.7213	7.4905
6.7315	6.8116			6.7148	6.895			6.7341	7.5016
6.7417	6.8194			6.725	6.9031			6.7448	7.5059
6.755	6.8291			6.7381	6.9167			6.755	7.51
6.7677	6.8427			6.7509	6.9307			6.7683	7.5135
6.778	6.8485			6.7613	6.9377			6.781	7.5364
6.7884	6.858			6.7714	6.9507			6.7942	7.5389
6.7984	6.8657			6.7816	6.9587			6.8048	7.5407
6.8114	6.8766			6.7946	6.9747			6.815	7.5443
6.8243	6.8854			6.8075	6.9826			6.8283	7.5588
6.8347	6.892			6.818	6.9946			6.8409	7.5649
6.845	6.8978			6.828	7.0043			6.8511	7.574
6.8551	6.902			6.8383	7.0151			6.8615	7.5805
6.8682	6.9176			6.8514	7.0278			6.8748	7.5877
6.8809	6.9211			6.8639	7.035			6.8879	7.5947
6.8914	6.9365			6.8746	7.0529			6.9007	7.6013
6.9015	6.9376			6.8848	7.052			6.9112	7.6042
6.9118	6.9435			6.895	7.0626			6.9213	7.6131
6.9249	6.9537			6.9083	7.0785			6.9314	7.6175
6.9376	6.9652			6.9209	7.0886			6.9445	7.628
6.9481	6.974			6.9316	7.1009			6.9573	7.6281
6.9583	6.9765			6.9417	7.1066			6.9679	7.6377
6.9715	6.9816			6.9517	7.1184			6.9781	7.6408
6.9846	6.9954			6.9647	7.129			6.9883	7.6453
6.9976	7.0049			6.9775	7.1431			7.0013	7.6485
7.0081	7.0069			6.9881	7.1525			7.0142	7.6518
7.0184	7.0114			6.9982	7.1599			7.0249	7.6592
7.0315	7.019			7.0115	7.1714			7.0351	7.6609
7.0442	7.0347			7.0243	7.182			7.0484	7.6615
7.0576	7.046			7.0376	7.1975			7.0612	7.6678
7.0682	7.0427			7.0481	7.2055			7.0743	7.6744
7.0785	7.0467			7.0583	7.2125			7.0849	7.6716
7.0917	7.0553			7.0714	7.2201			7.095	7.6749
7.1043	7.0659			7.0843	7.2333			7.1082	7.6818
7.1149	7.069			7.0944	7.2457			7.1208	7.6872
7.1252	7.0721			7.1048	7.2495			7.131	7.686
7.1353	7.0752			7.1149	7.2556			7.1415	7.6902
7.1482	7.0834			7.1282	7.2689			7.1516	7.6875
7.161	7.0929			7.1407	7.279			7.1649	7.6975
7.1715	7.095			7.1511	7.2881			7.1776	7.6987
7.1816	7.0972			7.1615	7.2938			7.1878	7.7038
7.1917	7.1014			7.1718	7.3032			7.198	7.7019
7.2048	7.1126			7.1846	7.3096			7.2082	7.7003
7.2174	7.1109			7.1974	7.3185			7.2214	7.7071
7.2282	7.1196			7.2078	7.3343			7.234	7.7114
7.2383	7.1235			7.2181	7.3411			7.2444	7.7139
7.2516	7.1306			7.2284	7.3412			7.2546	7.7139
7.2645	7.1311			7.2414	7.3562			7.265	7.7137
7.2778	7.1395			7.2543	7.3666			7.2779	7.7192
7.2882	7.1501			7.2647	7.37			7.2907	7.7213
7.2983	7.1503			7.2749	7.3725			7.3012	7.7241
7.3114	7.1541			7.2851	7.3823			7.3113	7.7271
7.3242	7.1604			7.2982	7.3931			7.3217	7.7281
7.3343	7.1695			7.3108	7.3979			7.3349	7.7291
7.3448	7.1714			7.3214	7.4081			7.3476	7.727
7.355	7.1758			7.3315	7.4136			7.3579	7.7312
7.368	7.1803			7.3416	7.4191			7.3683	7.7398
7.3809	7.1853			7.3545	7.4282			7.3784	7.7357
7.3909	7.1892			7.3673	7.4353			7.3914	7.7374
7.4017	7.1947			7.378	7.4426			7.4042	7.7371
7.4152	7.1946			7.3881	7.4413			7.4147	7.7435
7.4282	7.2027			7.3983	7.4502			7.4249	7.7442
7.441	7.211			7.4083	7.4556			7.4349	7.7409
7.4515	7.2135			7.4209	7.4615			7.448	7.7413
7.4618	7.2134			7.4312	7.4699			7.4607	7.7432
7.475	7.217			7.4414	7.4772			7.4714	7.746
7.4879	7.2285			7.4516	7.4767			7.4815	7.7471
7.5011	7.229			7.4648	7.4866			7.4916	7.7388
7.5116	7.23			7.4774	7.4941			7.5049	7.747
7.5217	7.2313			7.4878	7.5029			7.5175	7.7494
7.5347	7.2411			7.498	7.5029			7.528	7.7514
7.5477	7.2474			7.5083	7.5083			7.5383	7.744
7.5613	7.244			7.5212	7.5157			7.5515	7.7458
7.5716	7.2473			7.534	7.5221			7.5643	7.7482
7.5817	7.2492			7.5445	7.5245			7.5775	7.7492
7.5949	7.2519			7.5549	7.53			7.588	7.7447
7.6077	7.2533			7.565	7.5335			7.5982	7.7472
7.6181	7.2558			7.5782	7.5426			7.6112	7.7465
7.6283	7.262			7.5908	7.547			7.6241	7.7513
7.6416	7.2593			7.6014	7.5524			7.6341	7.7488
7.6546	7.2675			7.6117	7.5587			7.6447	7.7441
7.6675	7.2652			7.6248	7.5615			7.655	7.7454
7.678	7.269			7.6349	7.5679			7.6683	7.7468
7.6882	7.2657			7.6476	7.5706			7.6809	7.7464
7.7014	7.267			7.6582	7.5745			7.6912	7.7381
7.7142	7.271			7.6682	7.575			7.7016	7.7378
7.7277	7.2749			7.6783	7.5811			7.7118	7.7324
7.738	7.2761			7.6913	7.5875			7.7248	7.7337
7.7484	7.2708			7.7041	7.5862			7.7375	7.7273
7.7585	7.2691			7.7147	7.5935			7.7481	7.7254
7.7711	7.2713			7.7248	7.5924			7.7583	7.7204
7.7811	7.2753			7.7349	7.5952			7.7683	7.7136
7.7917	7.2773			7.748	7.5948			7.7814	7.7082
7.8019	7.2683			7.761	7.6032			7.7941	7.7001
7.8152	7.2679			7.7712	7.6062			7.8045	7.7028
7.8277	7.2681			7.7815	7.6034			7.8147	7.6923
7.838	7.2732			7.7917	7.607			7.8249	7.6833
7.8484	7.272			7.8045	7.6162			7.8381	7.6741
7.8585	7.2655			7.8174	7.6127			7.8508	7.6347
7.8715	7.2677			7.828	7.6137			7.8613	7.6074
7.8842	7.2679			7.8382	7.6207			7.8715	7.5775
7.8944	7.2733			7.8514	7.6225			7.8849	7.5529
7.9048	7.2633			7.8642	7.6266			7.8977	7.529
7.9151	7.2617			7.8778	7.6316			7.9108	7.5092
7.9281	7.265			7.8881	7.63			7.9213	7.4985
7.9412	7.2641			7.8985	7.6226			7.9314	7.4704
7.9513	7.2664			7.9117	7.6248			7.9445	7.4534
7.9615	7.2581			7.9243	7.6258			7.9575	7.4386
7.9717	7.2615			7.9347	7.6226			7.9712	7.4177
7.9848	7.261			7.945	7.6194			7.9815	7.3978
7.9975	7.2565			7.955	7.6206			7.9917	7.3815
8.0079	7.2596			7.9682	7.6197			8.0048	7.3626
8.018	7.2587			7.9808	7.6192			8.0175	7.347
8.0282	7.2628			7.9913	7.621			8.0281	7.333
8.0413	7.258			8.0015	7.6175			8.0383	7.3128
8.0541	7.2551			8.0117	7.6148			8.0517	7.2914
8.0647	7.2577			8.0248	7.6158			8.0646	7.2783
8.0749	7.2597			8.0373	7.6152			8.0776	7.2533
8.0852	7.2547			8.0479	7.6157			8.0881	7.2375
8.0983	7.2533			8.0581	7.6119			8.0983	7.2216
8.111	7.2488			8.0683	7.6091			8.1114	7.2021
8.1215	7.2474			8.0814	7.6042			8.1243	7.1851
8.1317	7.2486			8.0942	7.5994			8.1377	7.1646
8.1419	7.2475			8.1047	7.5964			8.148	7.1454
8.1548	7.2437			8.115	7.592			8.1583	7.1335
8.1676	7.2397			8.1251	7.5897			8.1714	7.1259
8.1782	7.242			8.138	7.5842			8.1843	7.1074
8.1884	7.2381			8.1507	7.579			8.1944	7.0914
8.2015	7.2265			8.1613	7.5732			8.2049	7.0819
8.2144	7.2295			8.1716	7.5668			8.2149	7.0714
8.2277	7.2234			8.1848	7.5597			8.2282	7.0615
8.2383	7.2216			8.1976	7.5578			8.2406	7.0368
8.2517	7.2084			8.2108	7.5385			8.251	7.0286
8.2649	7.2031			8.2216	7.5357			8.2614	7.0146
8.2777	7.1969			8.235	7.5306			8.2714	6.9974
8.2879	7.193			8.2451	7.5288			8.2846	6.9764
8.2984	7.183			8.2576	7.5147			8.2973	6.9539
8.3117	7.1693			8.2678	7.5125			8.3079	6.9377
8.3246	7.1677			8.2783	7.5011			8.318	6.9196
8.3374	7.1611			8.2883	7.4911			8.3283	6.9053
8.3481	7.1478			8.3013	7.484			8.3415	6.8761
8.3582	7.1386			8.3142	7.4817			8.3542	6.8544
8.3713	7.1276			8.3245	7.4682			8.3647	6.8356
8.3843	7.1254			8.335	7.4616			8.375	6.811
8.3976	7.1049			8.3452	7.4518			8.3883	6.7711
8.4081	7.0912			8.3582	7.4326			8.4012	6.7465
8.4184	7.0783			8.3708	7.4147			8.4142	6.7158
8.4317	7.0715			8.3811	7.4043			8.4249	6.6922
8.4443	7.0572			8.3915	7.3836			8.4351	6.6615
8.4546	7.0419			8.4016	7.3638			8.4481	6.6337
8.4651	7.0309			8.4148	7.3501			8.461	6.6089
8.4784	7.0154			8.4276	7.326			8.4744	6.5714
8.4914	7.001			8.4378	7.3139			8.4849	6.5447
8.5043	6.9741			8.4482	7.2946			8.4949	6.5147
8.5148	6.9617			8.4583	7.281			8.5081	6.4785
8.5251	6.947			8.4715	7.2585			8.5208	6.4285
8.5382	6.9278			8.4841	7.2315			8.5312	6.3982
8.5511	6.9095			8.4946	7.2149			8.5414	6.3658
8.5643	6.886			8.5046	7.1874			8.5516	6.3405
8.5751	6.8745			8.515	7.1648			8.5647	6.303
8.5883	6.8549			8.528	7.1394			8.5773	6.2622
8.6015	6.8422			8.5407	7.1071			8.5879	6.2322
8.6142	6.8303			8.5513	7.0898			8.5979	6.1987
8.6246	6.8267			8.5615	7.0643			8.6112	6.1594
8.635	6.8073			8.5717	7.0419			8.6243	6.1221
8.6451	6.794			8.5848	7.0054			8.6373	6.0699
8.658	6.775			8.5977	6.9653			8.648	6.0363
8.6707	6.7615			8.6082	6.9314			8.6581	5.9977
8.6814	6.7487			8.6184	6.8902			8.6683	5.9667
8.6915	6.7328			8.6317	6.8417			8.6812	5.9202
8.7016	6.7159			8.6443	6.7982			8.6944	5.8742
8.7144	6.7043			8.6576	6.7489			8.705	5.8265
8.7274	6.6828			8.6681	6.7037			8.715	5.781
8.7381	6.6672			8.6784	6.661			8.7282	5.7127
8.7482	6.6491			8.6913	6.6055			8.7409	5.6383
8.7584	6.6392			8.7042	6.5569			8.751	5.5838
8.7714	6.6222			8.7142	6.5119			8.7615	5.5207
8.7844	6.598			8.7247	6.4638			8.7717	5.4604
8.795	6.586			8.7349	6.414			8.7848	5.3803
8.8052	6.5646			8.7481	6.3497			8.7974	5.3146
8.8183	6.5439			8.7609	6.2881			8.8077	5.2645
8.8311	6.5248			8.7711	6.2393			8.8182	5.2024
8.8447	6.4981			8.7815	6.1986			8.8315	5.132
8.8548	6.4725			8.7915	6.1509			8.8447	5.0652
8.8652	6.4536			8.8015	6.1131			8.8574	4.9908
8.8782	6.4321			8.8143	6.0609			8.8679	4.9339
8.8909	6.4016			8.8278	6.0074			8.8781	4.8759
8.9011	6.3782			8.8381	5.9612			8.8882	4.8178
8.9116	6.3569			8.8484	5.9116			8.9013	4.7402
8.9217	6.3332			8.8612	5.8333			8.9141	4.6549
8.9348	6.3007			8.8741	5.7533			8.9246	4.5891
8.9476	6.2669			8.8844	5.6992			8.9347	4.5224
8.9579	6.2391			8.895	5.6378			8.9448	4.4643
8.9681	6.217			8.905	5.5766			8.9578	4.3878
8.9783	6.1863			8.9183	5.4531			8.9706	4.3103
8.9914	6.1478			8.9309	5.2837			8.9813	4.2586
9.0042	6.1059			8.9413	5.1336			8.9914	4.2014
9.0146	6.0798			8.9518	4.9957			9.0016	4.1402
9.0248	6.047			8.965	4.8132			9.0146	4.0563
9.035	6.0073			8.9779	4.6404			9.0275	3.9612
9.048	5.9505			8.9908	4.4732			9.0381	3.8918
9.0607	5.8973			9.0014	4.3557			9.0484	3.8156
9.0714	5.8593			9.0116	4.2436			9.0617	3.6646
9.0815	5.8192			9.0248	4.1001			9.0744	3.4146
9.0917	5.7726			9.0377	3.9452			9.0877	3.1159
9.1048	5.7204			9.0511	3.7895			9.0982	2.9392
9.1176	5.6667			9.0614	3.6628			9.1082	2.7783
9.1282	5.6221			9.0717	3.5377			9.1215	2.5824
9.1384	5.5748			9.0849	3.3506			9.1341	2.4078
9.1517	5.5128			9.0975	3.1486			9.1445	2.3047
9.1646	5.4529			9.1079	3.0125			9.1547	2.1906
9.1777	5.3833			9.1181	2.8965			9.1651	2.085
9.1883	5.3371			9.1284	2.8079			9.1782	1.9469
9.2015	5.2691			9.1414	2.7012			9.1909	1.8245
9.2117	5.2213			9.1541	2.5871			9.2012	1.736
9.2243	5.1562			9.1645	2.4908			9.2116	1.647
9.2345	5.1054			9.1748	2.3875			9.2248	1.5302
9.2448	5.0447			9.185	2.2677			9.2379	1.4278
9.2552	4.9826			9.198	2.1101			9.2506	1.3362
9.2683	4.896			9.2107	1.9485			9.2613	1.266
9.2812	4.8117			9.2213	1.8401			9.2714	1.1961
9.2947	4.7215			9.2313	1.7159			9.2814	1.1246
9.305	4.6579			9.2417	1.5783			9.2944	1.0361
9.315	4.5904			9.2548	1.3574			9.3073	0.9328
9.328	4.5009			9.2676	1.1099			9.318	0.8501
9.3407	4.4083			9.278	0.8804			9.3281	0.759
9.3513	4.3428			9.2884	0.5105			9.3382	0.6639
9.3614	4.2734			9.2984	0.1925			9.3512	0.4654
9.3716	4.2051			9.3114	-0.0822			9.3642	0.1831
9.3845	4.1208			9.3242	-0.0735			9.3749	0.0128
9.3974	4.0279			9.3348	-0.0721			9.3851	0
9.408	3.9566			9.3448	-0.0695
9.4182	3.8884			9.355	-0.0686
9.4283	3.8245			9.3679	-0.0643
9.4415	3.7325
9.4543	3.6387
9.4647	3.5603
9.4752	3.4764
9.4885	3.3642
9.5012	3.2693
9.5146	3.1756
9.5251	3.097
9.5383	2.9919
9.5515	2.8875
9.5642	2.7899
9.5747	2.7185
9.5849	2.6269
9.595	2.5328
9.6082	2.4195
9.621	2.297
9.6314	2.1951
9.6415	2.0855
9.6549	1.9406
9.6678	1.7929
9.6808	1.6357
9.6913	1.5118
9.7016	1.3806
9.7148	1.1767
9.7275	0.9311
9.7376	0.7159
9.7481	0.4022
9.7585	0.1599
9.7717	-0.0565

[truncated: 17 more sheets: SI Fig.48d, SI Fig.49a, SI Fig.49b, SI Fig.49c, SI Fig.49d, SI Fig.50, SI Fig.51, SI Fig.53, SI Fig.54, SI Fig.55, SI Fig.56, SI Fig.62a, SI Fig.63, SI Fig.66a, SI Fig.66b, SI Fig.67a, SI Fig.67b]
