# Supplementary material for: Reconfiguring hydrogel assemblies using a photocontrolled metallopolymer adhesive for multiple customized functions
Source: Nat Chem. 2024 Mar 8;16(6):1024–33. doi: 10.1038/s41557-024-01476-2 (PMC11164683; doi:10.1038/s41557-024-01476-2)
Supplement: Supplementary file 3 — Computational data. [file 41557_2024_1476_MOESM3_ESM.zip]

Archive with 5 entries (4 files):
- Wu_Supplementary_Data_2/
- Wu_Supplementary_Data_2/crosslinkedP1-6000H2O-4PRu-6PS-3000H2O.data
- Wu_Supplementary_Data_2/crosslinkedP1-6000H2O-4PRu-6PS-3000H2O.in
- Wu_Supplementary_Data_2/crosslinkedP1-6000H2O-4PRu-6PS-3000H2O_343K.dump
- Wu_Supplementary_Data_2/log.lammps
