# Supplementary material for: Reconfiguring hydrogel assemblies using a photocontrolled metallopolymer adhesive for multiple customized functions
Source: Nat Chem. 2024 Mar 8;16(6):1024–33. doi: 10.1038/s41557-024-01476-2 (PMC11164683; doi:10.1038/s41557-024-01476-2)
Supplement: Supplementary file 3 — Computational data. [file 41557_2024_1476_MOESM3_ESM.zip › Wu_Supplementary_Data_2/crosslinkedP1-6000H2O-4PRu-6PS-3000H2O.data]

The current date is: 10/15/2022 Sat 

       32075  atoms
       23096  bonds
       18297  angles
       13745  dihedrals
        5356  impropers

          20  atom types
          29  bond types
          63  angle types
          92  dihedral types
          44  improper types

           0           60 xlo xhi
           0           60 ylo yhi
           0      96.4467 zlo zhi

Masses

       1     101.070 
       2     12.011  
       3     12.011  
       4     12.011  
       5     12.011  
       6     12.011  
       7     12.011  
       8    35.4527  
       9    1.00794  
      10    1.00794  
      11    1.00794  
      12   14.00674  
      13   14.00674  
      14    15.9994  
      15    15.9994  
      16    15.9994  
      17    15.9994  
      18    15.9994  
      19    15.9994  
      20     32.066  

Pair Coeffs

       1     0.0628     5.7031  
       2     0.0640     3.9000  
       3     0.0680     3.9150  
       4     0.0620     3.8540  
       5     0.0400     3.8540  
       6     0.0748     3.8700  
       7     0.0825     3.3700  
       8     0.0618     5.2200  
       9     0.0230     2.8780  
      10     0.0100     1.4500  
      11     0.0080     1.0870  
      12     0.1400     3.8000  
      13     0.2000     3.7000  
      14     0.0800     3.3000  
      15     0.1920     3.4300  
      16     0.0800     3.8400  
      17     0.1200     3.3000  
      18     0.0960     3.5800  
      19     0.0960     3.3000  
      20     0.4000     3.9500  

Bond Coeffs

       1     2.0819   81.8000     0.0000     0.0000  
       2     2.2510   48.7000     0.0000     0.0000  
       3     1.5140   312.3719  -465.8290   473.8300 
       4     1.5140   312.3719  -465.8290   473.8300 
       5     1.3850   359.1591  -558.4730  1146.3810 
       6     1.2160   823.7948 -1878.7939  2303.5310 
       7     1.3750   368.7309  -832.4784  1274.0231 
       8     1.4170   470.8361  -627.6179  1327.6345 
       9     1.0982   372.8251  -803.4526   894.3173 
      10     1.3749   477.5202  -848.5592  1022.3909 
      11     1.3768   428.8798  -738.2351  1114.9655 
      12     1.5300   299.6700  -501.7700   679.8100 
      13     1.5300   299.6700  -501.7700   679.8100 
      14     1.5300   299.6700  -501.7700   679.8100 
      15     1.1010   345.0000  -691.8900   844.6000 
      16     1.4520   327.1657  -547.8990   526.5000 
      17     1.1010   345.0000  -691.8900   844.6000 
      18     1.5000   299.6700  -501.7700   679.8100 
      19     1.5300   299.6700  -501.7700   679.8100 
      20     1.1010   345.0000  -691.8900   844.6000 
      21     1.4200   400.3954  -835.1951  1313.0142 
      22     1.4200   400.3954  -835.1951  1313.0142 
      23     1.4200   400.3954  -835.1951  1313.0142 
      24     1.1010   345.0000  -691.8900   844.6000 
      25     1.8100   225.9387  -347.3376   311.4797 
      26     1.0100   462.7500 -1053.6300  1545.7570 
      27     0.9494   540.3633 -1311.8663  2132.4446 
      28     0.9570   553.2800 -1278.9600  1788.6820 
      29     0.9494   540.3633 -1311.8663  2132.4446 

Angle Coeffs

       1   120.5000    76.9000     0.0000     0.0000  
       2   108.4000    43.9594    -8.3924    -9.3379  
       3   107.8594    38.0833   -17.5074     0.0000  
       4   108.4000    43.9594    -8.3924    -9.3379  
       5   107.8594    38.0833   -17.5074     0.0000  
       6   111.0372    31.8958    -6.6942    -6.8370  
       7   117.9607    37.4964    -8.1837     0.0000  
       8   109.0000    38.9739    -6.2595    -8.1710  
       9   118.9000    61.0226   -34.9931     0.0000  
      10   117.9400    35.1558   -12.4682     0.0000  
      11   112.5900    78.6418   -16.3888     0.0000  
      12   123.4200    73.6781   -21.6787     0.0000  
      13   120.5000    76.9000     0.0000     0.0000  
      14   106.0100   109.7746    -9.0636     0.0000  
      15   102.9695    38.9739    -6.2595    -8.1710  
      16   102.9257    39.4193   -10.9945    -8.7733  
      17   119.3000    65.1016   -17.9766     0.0000  
      18   100.3182    88.8631    -3.8323    -7.9802  
      19   112.6700    39.5160    -7.4430    -9.5583  
      20   112.6700    39.5160    -7.4430    -9.5583  
      21   112.6700    39.5160    -7.4430    -9.5583  
      22   110.7700    41.4530   -10.6040     5.1290  
      23   114.3018    42.6589   -10.5464    -9.3243  
      24   112.6700    39.5160    -7.4430    -9.5583  
      25   110.7700    41.4530   -10.6040     5.1290  
      26   110.7700    41.4530   -10.6040     5.1290  
      27   111.2700    54.5381    -8.3642   -13.0838  
      28   111.2700    54.5381    -8.3642   -13.0838  
      29   113.8683    45.9271   -20.0824     0.0000  
      30   102.9257    39.4193   -10.9945    -8.7733  
      31   119.3000    65.1016   -17.9766     0.0000  
      32   112.6700    39.5160    -7.4430    -9.5583  
      33   112.6700    39.5160    -7.4430    -9.5583  
      34   110.7700    41.4530   -10.6040     5.1290  
      35   110.7700    41.4530   -10.6040     5.1290  
      36   114.3018    42.6589   -10.5464    -9.3243  
      37   110.7700    41.4530   -10.6040     5.1290  
      38   111.2700    54.5381    -8.3642   -13.0838  
      39   111.2700    54.5381    -8.3642   -13.0838  
      40   110.7700    41.4530   -10.6040     5.1290  
      41   109.5000    60.0000     0.0000     0.0000  
      42   104.5000    35.7454   -10.0067    -6.2729  
      43   105.8000    52.7061   -12.1090    -9.8681  
      44   110.7700    41.4530   -10.6040     5.1290  
      45   111.2700    54.5381    -8.3642   -13.0838  
      46   100.0000    66.2997    -6.3312   -13.6031  
      47   109.8000    43.8408    -9.5153     0.0000  
      48   107.6600    39.6410   -12.9210    -2.4318  
      49   108.9372    57.4010     2.9374     0.0000  
      50   107.6600    39.6410   -12.9210    -2.4318  
      51   108.7280    58.5446   -10.8088   -12.4006  
      52   108.7280    58.5446   -10.8088   -12.4006  
      53   108.7280    58.5446   -10.8088   -12.4006  
      54   107.6600    39.6410   -12.9210    -2.4318  
      55   108.7582    39.1194    -7.2352    -8.2873  
      56   115.5875    41.4526     0.0000     0.0000  
      57   104.5000    50.0000     0.0000     0.0000  
      58   104.5200    46.6500   -11.7046    -8.7911  
      59   112.2291    87.4640     0.0000     0.0000  
      60   121.5420    92.5720   -34.4800   -11.1871  
      61   109.5000    60.0000     0.0000     0.0000  
      62   106.7000    65.4000     0.0000     0.0000  
      63   118.9855    98.6813   -22.2485    10.3673  

BondBond Coeffs

       1     0.0000     0.0000     1.3749  
       2    16.1683     1.5140     1.5300  
       3     2.2522     1.5140     1.1010  
       4    16.1683     1.5140     1.5300  
       5     2.2522     1.5140     1.1010  
       6    12.1186     1.3850     1.4520  
       7    -4.3126     1.3850     1.0100  
       8    26.1360     1.3750     1.4200  
       9    68.2856     1.4170     1.4170  
      10     1.0795     1.4170     1.0982  
      11    70.0451     1.4170     1.3749  
      12    48.4754     1.4170     1.3768  
      13     0.0000     1.3749     0.0000  
      14    97.2420     1.3749     1.3749  
      15     0.0000     1.3768     1.4200  
      16    -6.4788     1.5140     1.3850  
      17    77.5201     1.5140     1.2160  
      18    19.1069     1.5140     1.3750  
      19     0.0000     1.5300     1.5300  
      20     0.0000     1.5300     1.5300  
      21     0.0000     1.5300     1.5300  
      22     3.3872     1.5300     1.1010  
      23     3.5446     1.5300     1.4520  
      24     0.0000     1.5300     1.5300  
      25     3.3872     1.5300     1.1010  
      26     3.3872     1.5300     1.1010  
      27    11.4318     1.5300     1.4200  
      28    11.4318     1.5300     1.4200  
      29    -3.4710     1.4520     1.0100  
      30    -6.4788     1.5140     1.3850  
      31    77.5201     1.5140     1.2160  
      32     0.0000     1.5300     1.5300  
      33     0.0000     1.5300     1.5300  
      34     3.3872     1.5300     1.1010  
      35     3.3872     1.5300     1.1010  
      36     3.5446     1.5300     1.4520  
      37     3.3872     1.5000     1.1010  
      38    11.4318     1.5000     1.4200  
      39    11.4318     1.5000     1.4200  
      40     3.3872     1.5300     1.1010  
      41     0.0000     1.5300     1.8100  
      42    -7.1131     1.4200     1.4200  
      43    -9.6879     1.4200     0.9494  
      44     3.3872     1.5300     1.1010  
      45    11.4318     1.5300     1.4200  
      46    -2.7593     1.8100     1.8100  
      47     0.8510     1.0982     1.3749  
      48     5.3316     1.1010     1.1010  
      49    15.2994     1.1010     1.4520  
      50     5.3316     1.1010     1.1010  
      51    23.1979     1.1010     1.4200  
      52    23.1979     1.1010     1.4200  
      53    23.1979     1.1010     1.4200  
      54     5.3316     1.1010     1.1010  
      55     8.4806     1.1010     1.8100  
      56     0.0000     0.9494     0.0000  
      57     0.0000     0.9494     0.9494  
      58   -10.9327     0.9570     0.9570  
      59     0.0000     0.0000     0.0000  
      60   138.4954     1.3850     1.2160  
      61     0.0000     1.4520     1.4520  
      62     0.0000     0.0000     0.0000  
      63   210.1813     1.2160     1.3750  

BondAngle Coeffs

       1     0.0000     0.0000     0.0000     1.3749  
       2    13.7504    17.6996     1.5140     1.5300  
       3    15.5988    14.6287     1.5140     1.1010  
       4    13.7504    17.6996     1.5140     1.5300  
       5    15.5988    14.6287     1.5140     1.1010  
       6    14.8633     3.7812     1.3850     1.4520  
       7    29.5743    10.8422     1.3850     1.0100  
       8    21.5366   -16.6748     1.3750     1.4200  
       9    28.8708    28.8708     1.4170     1.4170  
      10    20.0033    24.2183     1.4170     1.0982  
      11    64.0522    87.1000     1.4170     1.3749  
      12    58.4790   107.6806     1.4170     1.3768  
      13     0.0000     0.0000     1.3749     0.0000  
      14   113.4930   113.4930     1.3749     1.3749  
      15     0.0000     0.0000     1.3768     1.4200  
      16    25.3712     6.0803     1.5140     1.3850  
      17    31.8455    46.6613     1.5140     1.2160  
      18     1.3435     4.6978     1.5140     1.3750  
      19     8.0160     8.0160     1.5300     1.5300  
      20     8.0160     8.0160     1.5300     1.5300  
      21     8.0160     8.0160     1.5300     1.5300  
      22    20.7540    11.4210     1.5300     1.1010  
      23    -5.4790     4.6031     1.5300     1.4520  
      24     8.0160     8.0160     1.5300     1.5300  
      25    20.7540    11.4210     1.5300     1.1010  
      26    20.7540    11.4210     1.5300     1.1010  
      27     2.6868    20.4033     1.5300     1.4200  
      28     2.6868    20.4033     1.5300     1.4200  
      29    11.8828     5.9339     1.4520     1.0100  
      30    25.3712     6.0803     1.5140     1.3850  
      31    31.8455    46.6613     1.5140     1.2160  
      32     8.0160     8.0160     1.5300     1.5300  
      33     8.0160     8.0160     1.5300     1.5300  
      34    20.7540    11.4210     1.5300     1.1010  
      35    20.7540    11.4210     1.5300     1.1010  
      36    -5.4790     4.6031     1.5300     1.4520  
      37    20.7540    11.4210     1.5000     1.1010  
      38     2.6868    20.4033     1.5000     1.4200  
      39     2.6868    20.4033     1.5000     1.4200  
      40    20.7540    11.4210     1.5300     1.1010  
      41     0.0000     0.0000     1.5300     1.8100  
      42    -2.8112    -2.8112     1.4200     1.4200  
      43    28.5800    18.9277     1.4200     0.9494  
      44    20.7540    11.4210     1.5300     1.1010  
      45     2.6868    20.4033     1.5300     1.4200  
      46     3.8685     3.8685     1.8100     1.8100  
      47    20.9885    28.2335     1.0982     1.3749  
      48    18.1030    18.1030     1.1010     1.1010  
      49    10.6917    34.8907     1.1010     1.4520  
      50    18.1030    18.1030     1.1010     1.1010  
      51     4.6189    55.3270     1.1010     1.4200  
      52     4.6189    55.3270     1.1010     1.4200  
      53     4.6189    55.3270     1.1010     1.4200  
      54    18.1030    18.1030     1.1010     1.1010  
      55     4.8086    30.1483     1.1010     1.8100  
      56     0.0000     0.0000     0.9494     0.0000  
      57     0.0000     0.0000     0.9494     0.9494  
      58    23.8488    23.8488     0.9570     0.9570  
      59     0.0000     0.0000     0.0000     0.0000  
      60    62.7124    52.4045     1.3850     1.2160  
      61     0.0000     0.0000     1.4520     1.4520  
      62     0.0000     0.0000     0.0000     0.0000  
      63    79.4497    57.0987     1.2160     1.3750  

Dihedral Coeffs

       1  class2    0.0000     0.0000    -1.5000   180.0000     0.0000     0.0000  
       2  class2    0.0929     0.0000     0.0689     0.0000    -0.2581     0.0000  
       3  class2    0.0929     0.0000     0.0689     0.0000    -0.2581     0.0000  
       4  class2   -0.1569     0.0000    -0.2030     0.0000    -0.1863     0.0000  
       5  class2    0.0929     0.0000     0.0689     0.0000    -0.2581     0.0000  
       6  class2    0.0929     0.0000     0.0689     0.0000    -0.2581     0.0000  
       7  class2   -0.1569     0.0000    -0.2030     0.0000    -0.1863     0.0000  
       8  class2    8.3667     0.0000     1.2000     0.0000     0.0000     0.0000  
       9  class2    0.0000     0.0000     3.9661     0.0000     0.0000     0.0000  
      10  class2   11.5270     0.0000     2.7183     0.0000     0.0000     0.0000  
      11  class2    0.0000     0.0000     4.8498     0.0000     0.0000     0.0000  
      12  class2    0.0000     0.0000    -45.2670   180.0000    0.0000     0.0000  
      13  class2   10.8765     0.0000     6.3475     0.0000     0.0000     0.0000  
      14  class2    0.0000     0.0000     1.5000     0.0000     0.0000     0.0000  
      15                 fourier   1  -1.5000  4          0.0000                   
      16                 fourier   1  -1.5000  4          0.0000                   
      17  class2   -0.7532     0.0000     2.7392     0.0000     0.0907     0.0000  
      18  class2   -0.8236     0.0000     2.1467     0.0000    -0.2142     0.0000  
      19  class2   -2.5594     0.0000     2.2013     0.0000     0.0325     0.0000  
      20  class2    0.0000     0.0000     0.0316     0.0000    -0.1681     0.0000  
      21  class2    0.0000     0.0000     0.0514     0.0000    -0.1430     0.0000  
      22  class2    0.0000     0.0000     0.0316     0.0000    -0.1681     0.0000  
      23  class2    0.0000     0.0000     0.0316     0.0000    -0.1681     0.0000  
      24  class2    0.7137     0.0000     0.2660     0.0000    -0.2545     0.0000  
      25  class2    0.0143     0.0000    -0.0132     0.0000     0.0091     0.0000  
      26  class2   -0.0483     0.0000    -0.0077     0.0000    -0.0014     0.0000  
      27  class2    0.0000     0.0000     0.0514     0.0000    -0.1430     0.0000  
      28  class2    0.0000     0.0000     0.0514     0.0000    -0.1430     0.0000  
      29  class2    0.0000     0.0000     0.0316     0.0000    -0.1681     0.0000  
      30  class2    0.0000     0.0000     0.0000     0.0000    -0.2000     0.0000  
      31  class2   -0.6732     0.0000    -0.4778     0.0000    -0.1670     0.0000  
      32  class2   -0.7532     0.0000     2.7392     0.0000     0.0907     0.0000  
      33  class2   -0.8236     0.0000     2.1467     0.0000    -0.2142     0.0000  
      34  class2    0.0000     0.0000     0.0514     0.0000    -0.1430     0.0000  
      35  class2    0.0000     0.0000     0.0316     0.0000    -0.1681     0.0000  
      36  class2    0.0000     0.0000     0.0514     0.0000    -0.1430     0.0000  
      37  class2    0.0000     0.0000     0.0316     0.0000    -0.1681     0.0000  
      38  class2    0.0000     0.0000     0.0316     0.0000    -0.1681     0.0000  
      39  class2    0.0972     0.0000     0.0722     0.0000    -0.2581     0.0000  
      40  class2    0.0143     0.0000    -0.0132     0.0000     0.0091     0.0000  
      41  class2   -0.0483     0.0000    -0.0077     0.0000    -0.0014     0.0000  
      42  class2   -0.4000     0.0000    -0.4028     0.0000    -0.2450     0.0000  
      43  class2    0.1302     0.0000    -0.3250     0.0000     0.1134     0.0000  
      44  class2    0.0000     0.0000     0.0000     0.0000    -0.2500     0.0000  
      45  class2   -0.4000     0.0000    -0.4028     0.0000    -0.2450     0.0000  
      46  class2    0.0000     0.0000     2.3500     0.0000     0.0000     0.0000  
      47  class2    0.0000     0.0000     3.0202     0.0000     0.0000     0.0000  
      48  class2    0.0000     0.0000     1.7234     0.0000     0.0000     0.0000  
      49  class2    0.0000     0.0000     3.7848     0.0000     0.0000     0.0000  
      50  class2   -0.1432     0.0000     0.0617     0.0000    -0.1530     0.0000  
      51  class2   -0.0228     0.0000     0.0280     0.0000    -0.1863     0.0000  
      52  class2   -0.1432     0.0000     0.0617     0.0000    -0.1530     0.0000  
      53  class2   -0.1432     0.0000     0.0617     0.0000    -0.1530     0.0000  
      54  class2   -0.1435     0.0000     0.2530     0.0000    -0.0905     0.0000  
      55  class2   -0.1435     0.0000     0.2530     0.0000    -0.0905     0.0000  
      56  class2    0.0219     0.0000    -0.0260     0.0000     0.0714     0.0000  
      57  class2   -0.0148     0.0000    -0.0791     0.0000    -0.0148     0.0000  
      58  class2   -0.1432     0.0000     0.0617     0.0000    -0.1530     0.0000  
      59  class2   -0.0228     0.0000     0.0280     0.0000    -0.1863     0.0000  
      60  class2   -0.1432     0.0000     0.0617     0.0000    -0.1530     0.0000  
      61  class2   -0.1435     0.0000     0.2530     0.0000    -0.0905     0.0000  
      62  class2   -0.1435     0.0000     0.2530     0.0000    -0.0905     0.0000  
      63  class2   -0.1432     0.0000     0.0617     0.0000    -0.1530     0.0000  
      64  class2    0.0000     0.0000     0.0000     0.0000    -0.1530     0.0000  
      65  class2    0.9513     0.0000     0.1155     0.0000     0.0720     0.0000  
      66  class2    0.5302     0.0000     0.0000     0.0000    -0.3966     0.0000  
      67  class2    0.1863     0.0000    -0.4338     0.0000    -0.2121     0.0000  
      68  class2    0.9513     0.0000     0.1155     0.0000     0.0000     0.0000  
      69  class2   -0.1435     0.0000     0.2530     0.0000    -0.0905     0.0000  
      70  class2    0.0000     0.0000     0.0000     0.0000    -0.3200     0.0000  
      71  class2    0.0000     0.0000     0.0000     0.0000     0.0000     0.0000  
      72                   fourier   1  -1.5000  4          0.0000                 
      73  class2    0.0000     0.0000    12.7748     0.0000     0.0000     0.0000  
      74  class2   -0.0368     0.0000     0.0389     0.0000    -0.0529     0.0000  
      75  class2    0.1693     0.0000    -0.0090     0.0000    -0.0687     0.0000  
      76  class2   -0.0368     0.0000     0.0389     0.0000    -0.0529     0.0000  
      77  class2    0.1693     0.0000    -0.0090     0.0000    -0.0687     0.0000  
      78  class2   -0.1820     0.0000    -0.1084     0.0000    -0.7047     0.0000  
      79  class2    0.0000     0.0000     0.0000     0.0000     0.6000   180.0000  
      80  class2    0.0000     0.0000     0.0000     0.0000     0.6000   180.0000  
      81  class2    0.6989     0.0000     1.2089     0.0000     0.0562     0.0000  
      82  class2    0.0000     0.0000     0.0000     0.0000     0.0000     0.0000  
      83  class2    0.6989     0.0000     1.2089     0.0000     0.0562     0.0000  
      84  class2    0.0000     0.0000     0.0000     0.0000     0.0000     0.0000  
      85  class2    0.8297     0.0000     3.7234     0.0000    -0.0495     0.0000  
      86  class2   -1.6938     0.0000     1.9000     0.0000    -0.3360     0.0000  
      87  class2    0.8905     0.0000     3.2644     0.0000     0.2646     0.0000  
      88  class2    1.1000     0.0000    -0.0500     0.0000    -0.1441     0.0000  
      89  class2    0.0000     0.0000     0.0000     0.0000    -0.1530     0.0000  
      90  class2    1.8341     0.0000     2.0603     0.0000    -0.0195     0.0000  
      91  class2    0.0000     0.0000     0.0000     0.0000     0.0000     0.0000  
      92  class2    1.1000     0.0000    -0.0500     0.0000    -0.1441     0.0000  

MiddleBondTorsion Coeffs

       1  class2    0.0000     0.0000     0.0000     1.3749  
       2  class2  -11.4432    -4.0489    -1.6027     1.5300  
       3  class2  -11.4432    -4.0489    -1.6027     1.5300  
       4  class2  -10.0179    -2.8145     0.1665     1.5300  
       5  class2  -11.4432    -4.0489    -1.6027     1.5300  
       6  class2  -11.4432    -4.0489    -1.6027     1.5300  
       7  class2  -10.0179    -2.8145     0.1665     1.5300  
       8  class2   27.5989    -2.3120     0.0000     1.4170  
       9  class2    0.0000    -1.1521     0.0000     1.4170  
      10  class2   26.8015     0.9613     0.0000     1.4170  
      11  class2    0.0000     4.8255     0.0000     1.4170  
      12  class2    0.0000     0.0000     0.0000     1.3749  
      13  class2  -16.9541     6.1871     0.0000     1.3749  
      14  class2    0.0000     0.0000     0.0000     1.3768  
      15  skip
      16  skip
      17  class2   -9.2512     3.4093    -2.8365     1.3850  
      18  class2   -0.5298     4.7356    -1.0637     1.3850  
      19  class2    1.3445     3.5515    -4.9202     1.3750  
      20  class2  -14.8790    -3.6581    -0.3138     1.5300  
      21  class2  -17.7870    -7.1877     0.0000     1.5300  
      22  class2  -14.8790    -3.6581    -0.3138     1.5300  
      23  class2  -14.8790    -3.6581    -0.3138     1.5300  
      24  class2  -21.8842    -7.6764    -0.6868     1.5300  
      25  class2   -3.9501    -0.4002    -0.6798     1.4520  
      26  class2   -3.5406    -3.3866     0.0352     1.4520  
      27  class2  -17.7870    -7.1877     0.0000     1.5300  
      28  class2  -17.7870    -7.1877     0.0000     1.5300  
      29  class2  -14.8790    -3.6581    -0.3138     1.5300  
      30  class2    0.0000     0.0000     0.0000     1.4200  
      31  class2    1.2472     0.0000     0.7485     1.4200  
      32  class2   -9.2512     3.4093    -2.8365     1.3850  
      33  class2   -0.5298     4.7356    -1.0637     1.3850  
      34  class2  -17.7870    -7.1877     0.0000     1.5300  
      35  class2  -14.8790    -3.6581    -0.3138     1.5300  
      36  class2  -17.7870    -7.1877     0.0000     1.5300  
      37  class2  -14.8790    -3.6581    -0.3138     1.5300  
      38  class2  -14.8790    -3.6581    -0.3138     1.5300  
      39  class2   -4.2324    -3.3023    -1.3244     1.5300  
      40  class2   -3.9501    -0.4002    -0.6798     1.4520  
      41  class2   -3.5406    -3.3866     0.0352     1.4520  
      42  class2   -5.9288    -2.7007    -0.3175     1.4200  
      43  class2    9.9416     2.6421     2.2333     1.4200  
      44  class2    0.0000     0.0000     0.0000     1.8100  
      45  class2   -5.9288    -2.7007    -0.3175     1.4200  
      46  class2    0.0000     4.8228     0.0000     1.4170  
      47  class2    0.0000     6.3385     0.0000     1.4170  
      48  class2    0.0000     5.5432     0.0000     1.4170  
      49  class2    0.0000     1.1896     0.0000     1.3749  
      50  class2  -14.2610    -0.5322    -0.4864     1.5300  
      51  class2   -4.1028    -0.5941    -0.0470     1.5300  
      52  class2  -14.2610    -0.5322    -0.4864     1.5300  
      53  class2  -14.2610    -0.5322    -0.4864     1.5300  
      54  class2  -16.7975    -1.2296    -0.2750     1.5300  
      55  class2  -16.7975    -1.2296    -0.2750     1.5300  
      56  class2   -0.6899    -2.2646     1.1579     1.4520  
      57  class2   -1.1752     2.8058     0.8083     1.4520  
      58  class2  -14.2610    -0.5322    -0.4864     1.5300  
      59  class2   -4.1028    -0.5941    -0.0470     1.5300  
      60  class2  -14.2610    -0.5322    -0.4864     1.5000  
      61  class2  -16.7975    -1.2296    -0.2750     1.5000  
      62  class2  -16.7975    -1.2296    -0.2750     1.5000  
      63  class2  -14.2610    -0.5322    -0.4864     1.5300  
      64  class2    0.0000     0.0000     0.0000     1.5300  
      65  class2    0.0000     0.0000     0.0000     1.4200  
      66  class2   -6.8007    -4.6546    -1.4101     1.4200  
      67  class2    0.0000     0.9241    -0.5889     1.4200  
      68  class2    7.7147     4.2557    -1.0118     1.4200  
      69  class2  -16.7975    -1.2296    -0.2750     1.5300  
      70  class2    0.0000     0.0000     0.0000     1.8100  
      71  class2    0.0000     0.0000     0.0000     0.0000  
      72  skip
      73  class2    0.0000    36.5009     0.0000     1.4170  
      74  class2   -2.0061    -1.5432     1.9095     1.5140  
      75  class2    0.2296    -0.4149     0.8003     1.5140  
      76  class2   -2.0061    -1.5432     1.9095     1.5140  
      77  class2    0.2296    -0.4149     0.8003     1.5140  
      78  class2    0.0000     0.0000     0.0000     1.5300  
      79  class2    0.0000     0.0000     0.0000     1.4520  
      80  class2    0.0000     0.0000     0.0000     1.4520  
      81  class2  -24.0688    11.6419    -2.4192     1.5140  
      82  class2    0.0000     0.0000    -1.0000     1.5140  
      83  class2  -24.0688    11.6419    -2.4192     1.5140  
      84  class2    0.0000     0.0000    -1.0000     1.5140  
      85  class2   -8.8301    14.3079    -1.7716     1.3850  
      86  class2   -0.9084     6.1447    -0.4852     1.3850  
      87  class2    0.4552     7.3091     0.2842     1.3750  
      88  class2  -17.2585    -3.6157    -0.8364     1.5000  
      89  class2    0.0000     0.0000     0.0000     1.5300  
      90  class2  -17.3280    -5.7900    -3.2114     1.5140  
      91  class2  -13.7686    -2.5959     1.1934     1.5140  
      92  class2  -17.2585    -3.6157    -0.8364     1.5000  

EndBondTorsion Coeffs

       1  class2    0.0000     0.0000     0.0000     0.0000     0.0000     0.0000     0.0000     1.0982  
       2  class2   -1.5243     0.0060    -0.0009    -1.9497    -1.4949     0.1225     1.5140     1.5300  
       3  class2   -1.5243     0.0060    -0.0009    -1.9497    -1.4949     0.1225     1.5140     1.5300  
       4  class2    0.2217     0.4780    -0.0817     0.0870    -0.0315    -0.0755     1.5140     1.1010  
       5  class2   -1.5243     0.0060    -0.0009    -1.9497    -1.4949     0.1225     1.5140     1.5300  
       6  class2   -1.5243     0.0060    -0.0009    -1.9497    -1.4949     0.1225     1.5140     1.5300  
       7  class2    0.2217     0.4780    -0.0817     0.0870    -0.0315    -0.0755     1.5140     1.1010  
       8  class2   -0.1185     6.3204     0.0000    -0.1185     6.3204     0.0000     1.4170     1.4170  
       9  class2    0.0000    -6.8958     0.0000     0.0000    -0.4669     0.0000     1.4170     1.0982  
      10  class2  -10.5196    -4.0642     0.0000    24.2413    -1.8113     0.0000     1.4170     1.3749  
      11  class2    0.0000     0.2655     0.0000     0.0000     4.8905     0.0000     1.4170     1.3768  
      12  class2    0.0000     0.0000     0.0000     0.0000     0.0000     0.0000     1.4170     0.0000  
      13  class2    7.8553    -6.9841     0.0000     3.8492    -3.6376     0.0000     1.4170     1.3749  
      14  class2    0.0000     0.0000     0.0000     0.0000     0.0000     0.0000     1.4170     1.4200  
      15  skip
      16  skip
      17  class2    0.0933    -0.4631     0.2883     0.2299    -0.1141    -0.1424     1.5140     1.4520  
      18  class2   -0.6979     0.5619     0.4212     0.6413     0.1676     0.1440     1.5140     1.0100  
      19  class2    0.1928     1.3187     0.8599     0.0004    -1.0975     0.4831     1.5140     1.4200  
      20  class2    0.2486     0.2422    -0.0925     0.0814     0.0591     0.2219     1.5300     1.1010  
      21  class2   -0.0732     0.0000     0.0000    -0.0732     0.0000     0.0000     1.5300     1.5300  
      22  class2    0.2486     0.2422    -0.0925     0.0814     0.0591     0.2219     1.5300     1.1010  
      23  class2    0.2486     0.2422    -0.0925     0.0814     0.0591     0.2219     1.5300     1.1010  
      24  class2   -0.3190     0.4411    -0.7174     1.1538     0.8409    -0.9138     1.5300     1.4200  
      25  class2   -0.2033     0.0035     0.0560    -0.1245    -0.9369     0.7781     1.5300     1.3850  
      26  class2    0.1320     0.0015     0.1324    -0.0992    -0.0727    -0.4139     1.5300     1.0100  
      27  class2   -0.0732     0.0000     0.0000    -0.0732     0.0000     0.0000     1.5300     1.5300  
      28  class2   -0.0732     0.0000     0.0000    -0.0732     0.0000     0.0000     1.5300     1.5300  
      29  class2    0.2486     0.2422    -0.0925     0.0814     0.0591     0.2219     1.5300     1.1010  
      30  class2    0.0000     0.0000     0.0000     0.0000     0.0000     0.0000     1.5300     1.3768  
      31  class2   -0.5800     0.9004     0.0000     0.0000     0.5343     0.9025     1.5300     0.9494  
      32  class2    0.0933    -0.4631     0.2883     0.2299    -0.1141    -0.1424     1.5140     1.4520  
      33  class2   -0.6979     0.5619     0.4212     0.6413     0.1676     0.1440     1.5140     1.0100  
      34  class2   -0.0732     0.0000     0.0000    -0.0732     0.0000     0.0000     1.5300     1.5300  
      35  class2    0.2486     0.2422    -0.0925     0.0814     0.0591     0.2219     1.5300     1.1010  
      36  class2   -0.0732     0.0000     0.0000    -0.0732     0.0000     0.0000     1.5300     1.5300  
      37  class2    0.2486     0.2422    -0.0925     0.0814     0.0591     0.2219     1.5300     1.1010  
      38  class2    0.2486     0.2422    -0.0925     0.0814     0.0591     0.2219     1.5300     1.1010  
      39  class2    0.0742     0.0105     0.0518    -0.0797    -0.0406     0.0255     1.5300     1.4520  
      40  class2   -0.2033     0.0035     0.0560    -0.1245    -0.9369     0.7781     1.5300     1.3850  
      41  class2    0.1320     0.0015     0.1324    -0.0992    -0.0727    -0.4139     1.5300     1.0100  
      42  class2   -0.2456     1.0517    -0.7795     0.4741     1.2635     0.5576     1.5000     1.4200  
      43  class2   -1.2164    -0.1715    -0.0964     0.2560     0.8133    -0.0728     1.5000     1.3750  
      44  class2    0.0000     0.0000     0.0000     0.0000     0.0000     0.0000     1.5300     1.8100  
      45  class2   -0.2456     1.0517    -0.7795     0.4741     1.2635     0.5576     1.5300     1.4200  
      46  class2    0.0000    -0.6890     0.0000     0.0000    -0.6890     0.0000     1.0982     1.0982  
      47  class2    0.0000    -1.8838     0.0000     0.0000    -4.1027     0.0000     1.0982     1.3749  
      48  class2    0.0000    -1.5867     0.0000     0.0000     4.2641     0.0000     1.0982     1.3768  
      49  class2    0.0000    -2.5423     0.0000     0.0000    -7.1818     0.0000     1.0982     1.3749  
      50  class2    0.2130     0.3120     0.0777     0.2130     0.3120     0.0777     1.1010     1.1010  
      51  class2   -0.0601    -0.3763    -0.1876     0.3022     0.2513     0.4641     1.1010     1.4520  
      52  class2    0.2130     0.3120     0.0777     0.2130     0.3120     0.0777     1.1010     1.1010  
      53  class2    0.2130     0.3120     0.0777     0.2130     0.3120     0.0777     1.1010     1.1010  
      54  class2    0.9681     0.9551     0.0436     0.5903     0.6669     0.8584     1.1010     1.4200  
      55  class2    0.9681     0.9551     0.0436     0.5903     0.6669     0.8584     1.1010     1.4200  
      56  class2   -0.3667     0.8197     0.1335     0.2292     1.1732    -0.0580     1.1010     1.3850  
      57  class2   -0.8983     0.2826     0.0881    -0.4894     0.1644     0.3105     1.1010     1.0100  
      58  class2    0.2130     0.3120     0.0777     0.2130     0.3120     0.0777     1.1010     1.1010  
      59  class2   -0.0601    -0.3763    -0.1876     0.3022     0.2513     0.4641     1.1010     1.4520  
      60  class2    0.2130     0.3120     0.0777     0.2130     0.3120     0.0777     1.1010     1.1010  
      61  class2    0.9681     0.9551     0.0436     0.5903     0.6669     0.8584     1.1010     1.4200  
      62  class2    0.9681     0.9551     0.0436     0.5903     0.6669     0.8584     1.1010     1.4200  
      63  class2    0.2130     0.3120     0.0777     0.2130     0.3120     0.0777     1.1010     1.1010  
      64  class2    0.0000     0.0000     0.0000     0.0000     0.0000     0.0000     1.1010     1.8100  
      65  class2    0.0000     0.0000     0.0000     0.0000     0.0000     0.0000     1.1010     1.3768  
      66  class2   -0.6054     1.3339     0.9648    -0.1620     0.1564    -1.1408     1.1010     1.4200  
      67  class2   -1.7554     1.3145     0.2263     0.2493     0.6803     0.0000     1.1010     0.9494  
      68  class2    0.9589     0.9190    -0.6015     0.2282     2.2998    -0.4473     1.1010     1.3750  
      69  class2    0.9681     0.9551     0.0436     0.5903     0.6669     0.8584     1.1010     1.4200  
      70  class2    0.0000     0.0000     0.0000     0.0000     0.0000     0.0000     1.1010     1.8100  
      71  class2    0.0000     0.0000     0.0000     0.0000     0.0000     0.0000     0.9494     0.0000  
      72  skip
      73  class2    0.0000     1.0731     0.0000     0.0000     1.0731     0.0000     1.3749     1.3749  
      74  class2   -0.2751    -0.3058    -0.1767    -0.2631    -0.0076    -0.1145     1.3850     1.5300  
      75  class2    0.3552    -0.2685     0.5834    -0.0268     0.7836     0.0035     1.3850     1.1010  
      76  class2   -0.2751    -0.3058    -0.1767    -0.2631    -0.0076    -0.1145     1.3850     1.5300  
      77  class2    0.3552    -0.2685     0.5834    -0.0268     0.7836     0.0035     1.3850     1.1010  
      78  class2    0.0000     0.0000     0.0000     0.0000     0.0000     0.0000     1.4520     1.4200  
      79  class2    0.0000     0.0000     0.0000     0.0000     0.0000     0.0000     1.4520     1.3850  
      80  class2    0.0000     0.0000     0.0000     0.0000     0.0000     0.0000     1.4520     1.0100  
      81  class2    0.4883     0.0816    -0.1522     1.5188     0.8667     0.2685     1.2160     1.5300  
      82  class2    0.0536     0.0354     0.3853     2.9036     0.5307     0.1439     1.2160     1.1010  
      83  class2    0.4883     0.0816    -0.1522     1.5188     0.8667     0.2685     1.2160     1.5300  
      84  class2    0.0536     0.0354     0.3853     2.9036     0.5307     0.1439     1.2160     1.1010  
      85  class2    0.1226    -2.1326     0.5581     0.1598     0.7253    -0.1007     1.2160     1.4520  
      86  class2   -0.7604    -2.6431     1.2467     0.1214     0.1936     0.0816     1.2160     1.0100  
      87  class2   -4.2421    10.1102     1.6824     0.0882    -2.4309    -0.7426     1.2160     1.4200  
      88  class2    1.0165     0.7553    -0.4609     1.0165     0.7553    -0.4609     1.4200     1.4200  
      89  class2    0.0000     0.0000     0.0000     0.0000     0.0000     0.0000     1.4200     1.8100  
      90  class2    2.4127    -1.0894     0.1203     0.8660     0.2340     0.2903     1.3750     1.5300  
      91  class2    0.4160    -0.1140     0.7099     0.7800     1.3339     0.3268     1.3750     1.1010  
      92  class2    1.0165     0.7553    -0.4609     1.0165     0.7553    -0.4609     1.4200     1.4200  

AngleTorsion Coeffs

       1  class2    0.0000     0.0000     0.0000     0.0000     0.0000     0.0000     0.0000   109.8000  
       2  class2   -2.5845    -0.0674    -0.0474    -0.7456    -0.9583     0.8454   108.4000   112.6700  
       3  class2   -2.5845    -0.0674    -0.0474    -0.7456    -0.9583     0.8454   108.4000   112.6700  
       4  class2   -1.6930    -0.6252    -0.2148     0.0492     1.4211    -1.4092   108.4000   110.7700  
       5  class2   -2.5845    -0.0674    -0.0474    -0.7456    -0.9583     0.8454   108.4000   112.6700  
       6  class2   -2.5845    -0.0674    -0.0474    -0.7456    -0.9583     0.8454   108.4000   112.6700  
       7  class2   -1.6930    -0.6252    -0.2148     0.0492     1.4211    -1.4092   108.4000   110.7700  
       8  class2    1.9767     1.0239     0.0000     1.9767     1.0239     0.0000   118.9000   118.9000  
       9  class2    0.0000     2.5014     0.0000     0.0000     2.7147     0.0000   118.9000   117.9400  
      10  class2   -9.9278    -5.3449     0.0000    -7.0296    -6.3611     0.0000   118.9000   112.5900  
      11  class2    0.0000    10.0155     0.0000     0.0000     1.7404     0.0000   118.9000   123.4200  
      12  class2    0.0000     0.0000     0.0000     0.0000     0.0000     0.0000   112.5900     0.0000  
      13  class2   25.2371     4.8848     0.0000     1.0949     6.1583     0.0000   112.5900   106.0100  
      14  class2    0.0000     0.0000     0.0000     0.0000     0.0000     0.0000   123.4200   102.9695  
      15  skip
      16  skip
      17  class2    4.2133     2.9302     3.2903     5.9160     1.7856     0.4052   102.9257   111.0372  
      18  class2   -2.2134     1.2909     0.9726     1.9306     0.2105     0.0557   102.9257   117.9607  
      19  class2    0.9701    -2.5169     1.7195     0.8831    -0.8203     0.2405   100.3182   109.0000  
      20  class2   -0.2454     0.0000    -0.1136     0.3113     0.4516    -0.1988   112.6700   110.7700  
      21  class2    0.3886    -0.3139     0.1389     0.3886    -0.3139     0.1389   112.6700   112.6700  
      22  class2   -0.2454     0.0000    -0.1136     0.3113     0.4516    -0.1988   112.6700   110.7700  
      23  class2   -0.2454     0.0000    -0.1136     0.3113     0.4516    -0.1988   112.6700   110.7700  
      24  class2    0.5623    -0.3041    -0.4015     0.9672    -0.7566    -1.2331   112.6700   111.2700  
      25  class2   -0.7555     0.0564     1.2177    -1.5230     1.1296     0.7167   114.3018   111.0372  
      26  class2   -2.8967     2.7084    -0.0375    -0.5807     0.2041    -0.1384   114.3018   113.8683  
      27  class2    0.3886    -0.3139     0.1389     0.3886    -0.3139     0.1389   112.6700   112.6700  
      28  class2    0.3886    -0.3139     0.1389     0.3886    -0.3139     0.1389   112.6700   112.6700  
      29  class2   -0.2454     0.0000    -0.1136     0.3113     0.4516    -0.1988   112.6700   110.7700  
      30  class2    0.0000     0.0000     0.0000     0.0000     0.0000     0.0000   111.2700   102.9695  
      31  class2   -3.5903     2.5225     0.4888     0.8726    -0.3577     0.3888   111.2700   105.8000  
      32  class2    4.2133     2.9302     3.2903     5.9160     1.7856     0.4052   102.9257   111.0372  
      33  class2   -2.2134     1.2909     0.9726     1.9306     0.2105     0.0557   102.9257   117.9607  
      34  class2    0.3886    -0.3139     0.1389     0.3886    -0.3139     0.1389   112.6700   112.6700  
      35  class2   -0.2454     0.0000    -0.1136     0.3113     0.4516    -0.1988   112.6700   110.7700  
      36  class2    0.3886    -0.3139     0.1389     0.3886    -0.3139     0.1389   112.6700   112.6700  
      37  class2   -0.2454     0.0000    -0.1136     0.3113     0.4516    -0.1988   112.6700   110.7700  
      38  class2   -0.2454     0.0000    -0.1136     0.3113     0.4516    -0.1988   112.6700   110.7700  
      39  class2   -0.5501    -1.6982     0.2485     0.2039     0.1602    -0.7946   112.6700   114.3018  
      40  class2   -0.7555     0.0564     1.2177    -1.5230     1.1296     0.7167   114.3018   111.0372  
      41  class2   -2.8967     2.7084    -0.0375    -0.5807     0.2041    -0.1384   114.3018   113.8683  
      42  class2   -2.7466     1.4877    -0.8955     0.5676     0.9450     0.0703   111.2700   104.5000  
      43  class2   -0.4620     1.4492    -0.6765    -0.0890    -0.9159     0.7229   111.2700   109.0000  
      44  class2    0.0000     0.0000     0.0000     0.0000     0.0000     0.0000   109.5000   100.0000  
      45  class2   -2.7466     1.4877    -0.8955     0.5676     0.9450     0.0703   111.2700   104.5000  
      46  class2    0.0000     2.4501     0.0000     0.0000     2.4501     0.0000   117.9400   117.9400  
      47  class2    0.0000     3.8936     0.0000     0.0000     2.6686     0.0000   117.9400   112.5900  
      48  class2    0.0000     1.8729     0.0000     0.0000     2.5706     0.0000   117.9400   123.4200  
      49  class2    0.0000     1.2580     0.0000     0.0000     0.8392     0.0000   109.8000   106.0100  
      50  class2   -0.8085     0.5569    -0.2466    -0.8085     0.5569    -0.2466   110.7700   110.7700  
      51  class2   -1.2469     1.6933    -1.2081    -1.9820     0.2325    -0.3928   110.7700   114.3018  
      52  class2   -0.8085     0.5569    -0.2466    -0.8085     0.5569    -0.2466   110.7700   110.7700  
      53  class2   -0.8085     0.5569    -0.2466    -0.8085     0.5569    -0.2466   110.7700   110.7700  
      54  class2    2.3668     2.4920    -1.0122    -0.1892     0.4918     0.7273   110.7700   111.2700  
      55  class2    2.3668     2.4920    -1.0122    -0.1892     0.4918     0.7273   110.7700   111.2700  
      56  class2   -1.5157     2.0781     0.5364     0.0372    -0.3418    -0.0775   108.9372   111.0372  
      57  class2   -3.7022     1.3876     0.2393    -0.3868     0.2041     0.0445   108.9372   113.8683  
      58  class2   -0.8085     0.5569    -0.2466    -0.8085     0.5569    -0.2466   110.7700   110.7700  
      59  class2   -1.2469     1.6933    -1.2081    -1.9820     0.2325    -0.3928   110.7700   114.3018  
      60  class2   -0.8085     0.5569    -0.2466    -0.8085     0.5569    -0.2466   110.7700   110.7700  
      61  class2    2.3668     2.4920    -1.0122    -0.1892     0.4918     0.7273   110.7700   111.2700  
      62  class2    2.3668     2.4920    -1.0122    -0.1892     0.4918     0.7273   110.7700   111.2700  
      63  class2   -0.8085     0.5569    -0.2466    -0.8085     0.5569    -0.2466   110.7700   110.7700  
      64  class2    0.0000     0.0000     0.0000     0.0000     0.0000     0.0000   110.7700   109.5000  
      65  class2    0.0000     0.0000     0.0000     0.0000     0.0000     0.0000   108.7280   102.9695  
      66  class2   -1.8234     1.6393     0.5144    -0.7777     0.4340    -0.6653   108.7280   104.5000  
      67  class2   -3.4060     1.6396     0.0737     0.0000    -0.2810    -0.5944   108.7280   105.8000  
      68  class2   -0.4990     2.8061    -0.0401    -0.3142    -0.8699     0.0971   108.7280   109.0000  
      69  class2    2.3668     2.4920    -1.0122    -0.1892     0.4918     0.7273   110.7700   111.2700  
      70  class2    0.0000     0.0000     0.0000     0.0000     0.0000     0.0000   108.7582   100.0000  
      71  class2    0.0000     0.0000     0.0000     0.0000     0.0000     0.0000     0.0000     0.0000  
      72  skip
      73  class2    0.0000    23.0437     0.0000     0.0000    23.0437     0.0000   112.5900   112.5900  
      74  class2    2.1221     0.5032    -0.0767     2.1802    -0.0335    -1.3816   102.9257   108.4000  
      75  class2    2.0013     0.5068     0.8406     7.0950     0.0075     0.6910   102.9257   107.8594  
      76  class2    2.1221     0.5032    -0.0767     2.1802    -0.0335    -1.3816   102.9257   108.4000  
      77  class2    2.0013     0.5068     0.8406     7.0950     0.0075     0.6910   102.9257   107.8594  
      78  class2    0.0000     0.0000     0.0000     0.0000     0.0000     0.0000   114.3018   111.2700  
      79  class2    0.0000     0.0000     0.0000     0.0000     0.0000     0.0000   109.5000   111.0372  
      80  class2    0.0000     0.0000     0.0000     0.0000     0.0000     0.0000   109.5000   113.8683  
      81  class2    0.6781     0.5965     0.6725    11.5375    -0.4216    -0.0784   119.3000   108.4000  
      82  class2   -2.0667     0.7308    -0.2083    14.4728     0.3339     0.0800   119.3000   107.8594  
      83  class2    0.6781     0.5965     0.6725    11.5375    -0.4216    -0.0784   119.3000   108.4000  
      84  class2   -2.0667     0.7308    -0.2083    14.4728     0.3339     0.0800   119.3000   107.8594  
      85  class2    4.4466     4.0317     1.7129     7.4427     2.1505    -0.2206   121.5420   111.0372  
      86  class2   -2.6238     0.3606     0.5474     2.3848     0.7030     0.1399   121.5420   117.9607  
      87  class2    5.9732     2.7261     1.9052     2.3573     1.0059    -0.0327   118.9855   109.0000  
      88  class2    0.5511     0.9737    -0.6673     0.5511     0.9737    -0.6673   111.2700   111.2700  
      89  class2    0.0000     0.0000     0.0000     0.0000     0.0000     0.0000   111.2700   109.5000  
      90  class2    5.2514     1.9751     0.1040    10.6972     2.7324    -1.1886   100.3182   108.4000  
      91  class2   -0.0241     1.4427     0.1212    13.2959     0.8005    -0.0071   100.3182   107.8594  
      92  class2    0.5511     0.9737    -0.6673     0.5511     0.9737    -0.6673   111.2700   111.2700  

AngleAngleTorsion Coeffs

       1  class2    0.0000     0.0000   109.8000  
       2  class2  -20.3304   108.4000   112.6700  
       3  class2  -20.3304   108.4000   112.6700  
       4  class2  -14.3155   108.4000   110.7700  
       5  class2  -20.3304   108.4000   112.6700  
       6  class2  -20.3304   108.4000   112.6700  
       7  class2  -14.3155   108.4000   110.7700  
       8  class2    0.0000   118.9000   118.9000  
       9  class2   -4.8141   118.9000   117.9400  
      10  class2    0.0000   118.9000   112.5900  
      11  class2  -21.0247   118.9000   123.4200  
      12  class2    0.0000   112.5900     0.0000  
      13  class2    0.0000   112.5900   106.0100  
      14  class2    0.0000   123.4200   102.9695  
      15  skip
      16  skip
      17  class2   -6.5335   102.9257   111.0372  
      18  class2   -1.3234   102.9257   117.9607  
      19  class2  -12.2070   100.3182   109.0000  
      20  class2  -16.1640   112.6700   110.7700  
      21  class2  -22.0450   112.6700   112.6700  
      22  class2  -16.1640   112.6700   110.7700  
      23  class2  -16.1640   112.6700   110.7700  
      24  class2  -29.0420   112.6700   111.2700  
      25  class2   -7.4314   114.3018   111.0372  
      26  class2   -4.6337   114.3018   113.8683  
      27  class2  -22.0450   112.6700   112.6700  
      28  class2  -22.0450   112.6700   112.6700  
      29  class2  -16.1640   112.6700   110.7700  
      30  class2    0.0000   111.2700   102.9695  
      31  class2  -12.1038   111.2700   105.8000  
      32  class2   -6.5335   102.9257   111.0372  
      33  class2   -1.3234   102.9257   117.9607  
      34  class2  -22.0450   112.6700   112.6700  
      35  class2  -16.1640   112.6700   110.7700  
      36  class2  -22.0450   112.6700   112.6700  
      37  class2  -16.1640   112.6700   110.7700  
      38  class2  -16.1640   112.6700   110.7700  
      39  class2   -1.0631   112.6700   114.3018  
      40  class2   -7.4314   114.3018   111.0372  
      41  class2   -4.6337   114.3018   113.8683  
      42  class2  -19.0059   111.2700   104.5000  
      43  class2  -15.7082   111.2700   109.0000  
      44  class2    0.0000   109.5000   100.0000  
      45  class2  -19.0059   111.2700   104.5000  
      46  class2    0.3598   117.9400   117.9400  
      47  class2   -1.3637   117.9400   112.5900  
      48  class2    4.2296   117.9400   123.4200  
      49  class2   -2.3617   109.8000   106.0100  
      50  class2  -12.5640   110.7700   110.7700  
      51  class2  -12.7974   110.7700   114.3018  
      52  class2  -12.5640   110.7700   110.7700  
      53  class2  -12.5640   110.7700   110.7700  
      54  class2  -20.2006   110.7700   111.2700  
      55  class2  -20.2006   110.7700   111.2700  
      56  class2   -8.1335   108.9372   111.0372  
      57  class2   -6.6590   108.9372   113.8683  
      58  class2  -12.5640   110.7700   110.7700  
      59  class2  -12.7974   110.7700   114.3018  
      60  class2  -12.5640   110.7700   110.7700  
      61  class2  -20.2006   110.7700   111.2700  
      62  class2  -20.2006   110.7700   111.2700  
      63  class2  -12.5640   110.7700   110.7700  
      64  class2    0.0000   110.7700   109.5000  
      65  class2    0.0000   108.7280   102.9695  
      66  class2  -16.4438   108.7280   104.5000  
      67  class2  -10.5093   108.7280   105.8000  
      68  class2  -13.1500   108.7280   109.0000  
      69  class2  -20.2006   110.7700   111.2700  
      70  class2  -29.8141   108.7582   100.0000  
      71  class2    0.0000     0.0000     0.0000  
      72  skip
      73  class2    0.0000   112.5900   112.5900  
      74  class2   -5.4514   102.9257   108.4000  
      75  class2  -12.2417   102.9257   107.8594  
      76  class2   -5.4514   102.9257   108.4000  
      77  class2  -12.2417   102.9257   107.8594  
      78  class2    0.0000   114.3018   111.2700  
      79  class2    0.0000   109.5000   111.0372  
      80  class2    0.0000   109.5000   113.8683  
      81  class2  -24.7000   119.3000   108.4000  
      82  class2  -23.1923   119.3000   107.8594  
      83  class2  -24.7000   119.3000   108.4000  
      84  class2  -23.1923   119.3000   107.8594  
      85  class2  -15.5547   121.5420   111.0372  
      86  class2   -7.3186   121.5420   117.9607  
      87  class2  -32.9368   118.9855   109.0000  
      88  class2  -14.0484   111.2700   111.2700  
      89  class2    0.0000   111.2700   109.5000  
      90  class2   -0.8819   100.3182   108.4000  
      91  class2  -13.9734   100.3182   107.8594  
      92  class2  -14.0484   111.2700   111.2700  

BondBond13 Coeffs

       1  class2    0.0000     0.0000     1.0982  
       2  class2    0.0000     1.5140     1.5300  
       3  class2    0.0000     1.5140     1.5300  
       4  class2    0.0000     1.5140     1.1010  
       5  class2    0.0000     1.5140     1.5300  
       6  class2    0.0000     1.5140     1.5300  
       7  class2    0.0000     1.5140     1.1010  
       8  class2   53.0000     1.4170     1.4170  
       9  class2   -6.2741     1.4170     1.0982  
      10  class2  -40.3954     1.4170     1.3749  
      11  class2   -2.2436     1.4170     1.3768  
      12  class2    0.0000     1.4170     0.0000  
      13  class2  -40.3954     1.4170     1.3749  
      14  class2    0.0000     1.4170     1.4200  
      15  skip
      16  skip
      17  class2    0.0000     1.5140     1.4520  
      18  class2    0.0000     1.5140     1.0100  
      19  class2    0.0000     1.5140     1.4200  
      20  class2    0.0000     1.5300     1.1010  
      21  class2    0.0000     1.5300     1.5300  
      22  class2    0.0000     1.5300     1.1010  
      23  class2    0.0000     1.5300     1.1010  
      24  class2    0.0000     1.5300     1.4200  
      25  class2    0.0000     1.5300     1.3850  
      26  class2    0.0000     1.5300     1.0100  
      27  class2    0.0000     1.5300     1.5300  
      28  class2    0.0000     1.5300     1.5300  
      29  class2    0.0000     1.5300     1.1010  
      30  class2    0.0000     1.5300     1.3768  
      31  class2    0.0000     1.5300     0.9494  
      32  class2    0.0000     1.5140     1.4520  
      33  class2    0.0000     1.5140     1.0100  
      34  class2    0.0000     1.5300     1.5300  
      35  class2    0.0000     1.5300     1.1010  
      36  class2    0.0000     1.5300     1.5300  
      37  class2    0.0000     1.5300     1.1010  
      38  class2    0.0000     1.5300     1.1010  
      39  class2    0.0000     1.5300     1.4520  
      40  class2    0.0000     1.5300     1.3850  
      41  class2    0.0000     1.5300     1.0100  
      42  class2    0.0000     1.5000     1.4200  
      43  class2    0.0000     1.5000     1.3750  
      44  class2    0.0000     1.5300     1.8100  
      45  class2    0.0000     1.5300     1.4200  
      46  class2   -1.7077     1.0982     1.0982  
      47  class2   -6.2449     1.0982     1.3749  
      48  class2    2.0517     1.0982     1.3768  
      49  class2   -6.2449     1.0982     1.3749  
      50  class2    0.0000     1.1010     1.1010  
      51  class2    0.0000     1.1010     1.4520  
      52  class2    0.0000     1.1010     1.1010  
      53  class2    0.0000     1.1010     1.1010  
      54  class2    0.0000     1.1010     1.4200  
      55  class2    0.0000     1.1010     1.4200  
      56  class2    0.0000     1.1010     1.3850  
      57  class2    0.0000     1.1010     1.0100  
      58  class2    0.0000     1.1010     1.1010  
      59  class2    0.0000     1.1010     1.4520  
      60  class2    0.0000     1.1010     1.1010  
      61  class2    0.0000     1.1010     1.4200  
      62  class2    0.0000     1.1010     1.4200  
      63  class2    0.0000     1.1010     1.1010  
      64  class2    0.0000     1.1010     1.8100  
      65  class2    0.0000     1.1010     1.3768  
      66  class2    0.0000     1.1010     1.4200  
      67  class2    0.0000     1.1010     0.9494  
      68  class2    0.0000     1.1010     1.3750  
      69  class2    0.0000     1.1010     1.4200  
      70  class2    0.0000     1.1010     1.8100  
      71  class2    0.0000     0.9494     0.0000  
      72  skip
      73  class2  -71.6221     1.3749     1.3749  
      74  class2    0.0000     1.3850     1.5300  
      75  class2    0.0000     1.3850     1.1010  
      76  class2    0.0000     1.3850     1.5300  
      77  class2    0.0000     1.3850     1.1010  
      78  class2    0.0000     1.4520     1.4200  
      79  class2    0.0000     1.4520     1.3850  
      80  class2    0.0000     1.4520     1.0100  
      81  class2    0.0000     1.2160     1.5300  
      82  class2    0.0000     1.2160     1.1010  
      83  class2    0.0000     1.2160     1.5300  
      84  class2    0.0000     1.2160     1.1010  
      85  class2    0.0000     1.2160     1.4520  
      86  class2    0.0000     1.2160     1.0100  
      87  class2    0.0000     1.2160     1.4200  
      88  class2    0.0000     1.4200     1.4200  
      89  class2    0.0000     1.4200     1.8100  
      90  class2    0.0000     1.3750     1.5300  
      91  class2    0.0000     1.3750     1.1010  
      92  class2    0.0000     1.4200     1.4200  

Improper Coeffs

       1     0.0000     0.0000  
       2     0.0000     0.0000  
       3     0.0000     0.0000  
       4     0.0000     0.0000  
       5     0.0000     0.0000  
       6     0.0000     0.0000  
       7     0.0000     0.0000  
       8     4.8912     0.0000  
       9     8.3206     0.0000  
      10    13.0421     0.0000  
      11     7.9682     0.0000  
      12    24.3329     0.0000  
      13    46.9264     0.0000  
      14     0.0000     0.0000  
      15     0.0000     0.0000  
      16     0.0000     0.0000  
      17     0.0000     0.0000  
      18     0.0000     0.0000  
      19     0.0000     0.0000  
      20     0.0000     0.0000  
      21     0.0000     0.0000  
      22     0.0000     0.0000  
      23    24.3329     0.0000  
      24     0.0000     0.0000  
      25     0.0000     0.0000  
      26     0.0000     0.0000  
      27     0.0000     0.0000  
      28     0.0000     0.0000  
      29     0.0000     0.0000  
      30     0.0000     0.0000  
      31     0.0000     0.0000  
      32     0.0000     0.0000  
      33     0.0000     0.0000  
      34     0.0000     0.0000  
      35     0.0000     0.0000  
      36     0.0000     0.0000  
      37     0.0000     0.0000  
      38     0.0000     0.0000  
      39     0.0000     0.0000  
      40     0.0000     0.0000  
      41     0.0000     0.0000  
      42     0.0000     0.0000  
      43     0.0000     0.0000  
      44     0.0000     0.0000  

AngleAngle Coeffs

       1     0.0000     0.0000     0.0000     0.0000     0.0000   106.0100  
       2     0.0000     0.0000     0.0000     0.0000     0.0000   104.5000  
       3    -4.5020     0.0000     1.0992   108.4000   107.8594   110.7700  
       4    -1.7653     0.0000    -1.7653   107.8594   107.8594   107.6600  
       5    -0.4167     0.0000    -0.4167   108.4000   108.4000   112.6700  
       6    -4.5020     0.0000     1.0992   108.4000   107.8594   110.7700  
       7    -3.4515    -1.4745    -4.1671   111.0372   117.9607   113.8683  
       8     0.0000     0.0000     0.0000   118.9000   117.9400   117.9400  
       9     0.0000     0.0000     0.0000   118.9000   112.5900   112.5900  
      10     0.0000     0.0000     0.0000   118.9000   123.4200   123.4200  
      11     0.0000     0.0000     0.0000   117.9400   112.5900   109.8000  
      12     0.0000     0.0000     0.0000   102.9257   119.3000   121.5420  
      13     0.0000     0.0000     0.0000   119.3000   100.3182   118.9855  
      14    -1.3199    -1.3199     0.1184   112.6700   110.7700   110.7700  
      15    -1.3199    -1.3199     0.1184   112.6700   110.7700   110.7700  
      16    -1.3199    -1.3199     0.1184   112.6700   110.7700   110.7700  
      17     0.2738    -0.4825     0.2738   110.7700   110.7700   107.6600  
      18    -0.8896    -3.3697    -0.6931   110.7700   114.3018   108.9372  
      19    -1.3199    -1.3199     0.1184   112.6700   110.7700   110.7700  
      20     0.2738    -0.4825     0.2738   110.7700   110.7700   107.6600  
      21     3.9177     2.5926     0.1689   110.7700   111.2700   108.7280  
      22     3.9177     2.5926     0.1689   110.7700   111.2700   108.7280  
      23     0.0000     0.0000     0.0000   102.9257   119.3000   121.5420  
      24    -1.3199    -1.3199     0.1184   112.6700   110.7700   110.7700  
      25     0.2738    -0.4825     0.2738   110.7700   110.7700   107.6600  
      26     0.2738    -0.4825     0.2738   110.7700   110.7700   107.6600  
      27    -0.8896    -3.3697    -0.6931   110.7700   114.3018   108.9372  
      28     0.2738    -0.4825     0.2738   110.7700   110.7700   107.6600  
      29     3.9177     2.5926     0.1689   110.7700   111.2700   108.7280  
      30     3.9177     2.5926     0.1689   110.7700   111.2700   108.7280  
      31     0.2738    -0.4825     0.2738   110.7700   110.7700   107.6600  
      32     0.0000     0.0000     0.0000   110.7700   109.5000   108.7582  
      33     0.2738    -0.4825     0.2738   110.7700   110.7700   107.6600  
      34     3.9177     2.5926     0.1689   110.7700   111.2700   108.7280  
      35    -0.3157    -0.3157    -0.3157   107.6600   107.6600   107.6600  
      36     4.2659     4.2659     2.5621   107.6600   108.9372   108.9372  
      37     0.0000     0.0000     0.0000   108.9372   108.9372   109.5000  
      38     2.4259     2.4259     2.1283   107.6600   108.7280   108.7280  
      39     2.4259     2.4259     2.1283   107.6600   108.7280   108.7280  
      40     2.4259     2.4259     2.1283   107.6600   108.7280   108.7280  
      41    -0.3157    -0.3157    -0.3157   107.6600   107.6600   107.6600  
      42     0.0000     0.0000     0.0000   107.6600   108.7582   108.7582  
      43     0.0000     0.0000     0.0000     0.0000     0.0000     0.0000  
      44     0.0000     0.0000     0.0000     0.0000     0.0000     0.0000  

Atoms

       1       1   4 -0.1060    32.244753083    45.519623088    55.679378610   0   0   0 
       2       1   5 -0.0530    33.080190884    44.992206751    54.452002225   0   0   0 
       3       1   9  0.0530    31.203633824    45.571210821    55.341274954   0   0   0 
       4       1   9  0.0530    32.544957159    46.549600951    55.854170253   0   0   0 
       5       1   5 -0.0530    32.254766652    44.844972752    57.103214254   0   0   0 
       6       1   2  0.4500    32.629676780    43.687710942    53.870827678   0   0   0 
       7       1   9  0.0530    34.091861336    44.806334585    54.792672728   0   0   0 
       8       1   4 -0.1060    33.155580909    46.130016601    53.344789455   0   0   0 
       9       1   4 -0.1060    31.506270848    45.816724273    58.095580482   0   0   0 
      10       1   2  0.4500    33.567097382    44.314836568    57.567640735   0   0   0 
      11       1   9  0.0530    31.632370168    43.962695194    57.027939491   0   0   0 
      12       1  13 -0.5740    31.625717418    42.917879501    54.343573610   0   0   0 
      13       1  15 -0.4500    33.200300778    43.287252194    52.827893149   0   0   0 
      14       1   5 -0.0530    34.535118939    46.865414103    53.106802657   0   0   0 
      15       1   9  0.0530    32.801773444    45.756950116    52.378976222   0   0   0 
      16       1   9  0.0530    32.421607696    46.907777205    53.578169912   0   0   0 
      17       1   9  0.0530    30.644086913    46.184052270    57.541309821   0   0   0 
      18       1   9  0.0530    32.115823864    46.691763668    58.277999602   0   0   0 
      19       1   5 -0.0530    30.958411499    45.291541274    59.467003395   0   0   0 
      20       1  13 -0.5740    34.169139354    44.724100093    58.704670911   0   0   0 
      21       1  15 -0.4500    34.099449491    43.392559895    56.911151539   0   0   0 
      22       1   4  0.1170    31.123504796    41.719488734    53.732354033   0   0   0 
      23       1  10  0.3510    31.192216065    43.178213204    55.170215035   0   0   0 
      24       1   2  0.4500    35.445362620    46.240249796    52.107174610   0   0   0 
      25       1   9  0.0530    34.210546074    47.743627842    52.533571222   0   0   0 
      26       1   4 -0.1060    35.197271910    47.474360906    54.409153356   0   0   0 
      27       1   4 -0.1060    29.603867333    45.979564300    59.861875608   0   0   0 
      28       1   2  0.4500    31.935962036    45.286870708    60.598406188   0   0   0 
      29       1   9  0.0530    30.688226837    44.245880803    59.287622967   0   0   0 
      30       1   4  0.1170    35.233639017    44.046009685    59.382172910   0   0   0 
      31       1  10  0.3510    33.778532733    45.475327307    59.161546345   0   0   0 
      32       1   6  0.0540    31.929458028    40.444949352    54.062052426   0   0   0 
      33       1   9  0.0530    31.062697942    41.828521032    52.647344402   0   0   0 
      34       1   9  0.0530    30.109181106    41.570637051    54.094079422   0   0   0 
      35       1  13 -0.5740    35.223349207    45.019950525    51.577329125   0   0   0 
      36       1  15 -0.4500    36.396367879    46.931595052    51.673855752   0   0   0 
      37       1   5 -0.0530    36.653054907    47.119810566    54.916342506   0   0   0 
      38       1   9  0.0530    35.176265003    48.564520882    54.297061980   0   0   0 
      39       1   9  0.0530    34.522374342    47.281696231    55.234905187   0   0   0 
      40       1   9  0.0530    29.166762929    45.355995457    60.649647094   0   0   0 
      41       1   9  0.0530    28.920835194    45.893737540    59.017539348   0   0   0 
      42       1   5 -0.0530    29.583679500    47.468446187    60.371590260   0   0   0 
      43       1  13 -0.5740    32.676850459    46.375222070    60.924322943   0   0   0 
      44       1  15 -0.4500    32.102542654    44.235371195    61.256191939   0   0   0 
      45       1   6  0.0540    36.529820775    44.878903691    59.446723888   0   0   0 
      46       1   9  0.0530    35.461751959    43.077936443    58.925713252   0   0   0 
      47       1   9  0.0530    34.903081161    43.836208708    60.402662364   0   0   0 
      48       1  18 -0.5700    31.481565347    39.344486761    53.262002216   0   0   0 
      49       1   9  0.0530    31.822611581    40.202494825    55.120072800   0   0   0 
      50       1   9  0.0530    32.983040980    40.610259533    53.859802415   0   0   0 
      51       1  10  0.3510    34.536275028    44.487091088    51.989098438   0   0   0 
      52       1   2  0.4500    36.956229273    45.662368524    54.797327802   0   0   0 
      53       1   9  0.0530    37.357007820    47.647071044    54.274410333   0   0   0 
      54       1   4 -0.1060    36.786532782    47.686299102    56.388582526   0   0   0 
      55       1   4 -0.1060    28.133507643    47.924997311    60.776147786   0   0   0 
      56       1   2  0.4500    30.311875847    48.481233815    59.555410498   0   0   0 
      57       1   9  0.0530    30.134785595    47.406201071    61.316460321   0   0   0 
      58       1   4  0.1170    33.661196742    46.445890475    61.980114087   0   0   0 
      59       1  10  0.3510    32.517899321    47.178045580    60.404547510   0   0   0 
      60       1  18 -0.5700    37.549714445    44.044492258    60.004192656   0   0   0 
      61       1   9  0.0530    36.391307637    45.773174246    60.056636900   0   0   0 
      62       1   9  0.0530    36.811984129    45.180146766    58.441481957   0   0   0 
      63       1  11  0.4100    31.656792205    39.640080790    52.329234062   0   0   0 
      64       1  13 -0.5740    42.703741553     8.543644300    49.379283684   0   0   0 
      65       1  13 -0.5740    37.809297602    45.203927909    53.859542684   0   0   0 
      66       1  15 -0.4500    36.423706119    44.835675870    55.571238426   0   0   0 
      67       1   5 -0.0530    38.151342606    47.966145363    57.110879088   0   0   0 
      68       1   9  0.0530    36.206320172    48.605764738    56.479729218   0   0   0 
      69       1   9  0.0530    36.258081804    46.970263298    57.018853855   0   0   0 
      70       1   9  0.0530    28.216781485    48.351524816    61.782371683   0   0   0 
      71       1   9  0.0530    27.519090123    47.038719098    60.881834263   0   0   0 
      72       1   5 -0.0530    27.318617384    48.958904738    59.916571358   0   0   0 
      73       1  13 -0.5740    31.130333236    49.360283028    60.168961454   0   0   0 
      74       1  15 -0.4500    30.164331418    48.554851003    58.314618488   0   0   0 
      75       1   6  0.0540    33.416718842    47.639726477    62.933007017   0   0   0 
      76       1   9  0.0530    34.645336061    46.572975192    61.528152787   0   0   0 
      77       1   9  0.0530    33.696015779    45.533970870    62.583863659   0   0   0 
      78       1  11  0.4100    38.407551106    44.537698052    60.057091521   0   0   0 
      79       1   2  0.4500    41.524300438     8.565186225    48.731357343   0   0   0 
      80       1  10  0.3510    43.051111759     9.390061572    49.688935587   0   0   0 
      81       1   4  0.1170    37.888496380    43.855953597    53.378799926   0   0   0 
      82       1  10  0.3510    38.338636260    45.865660791    53.393269560   0   0   0 
      83       1   2  0.4500    38.841775423    49.296520085    56.950182679   0   0   0 
      84       1   9  0.0530    37.796268238    48.130719648    58.137874032   0   0   0 
      85       1   4 -0.1060    39.051778698    46.670607407    57.244657293   0   0   0 
      86       1   4 -0.1060    26.073108545    49.484408530    60.716421610   0   0   0 
      87       1   2  0.4500    26.924753263    48.575477139    58.525271260   0   0   0 
      88       1   9  0.0530    27.976965419    49.824934884    59.796169635   0   0   0 
      89       1   4  0.1170    31.997848222    50.309891166    59.541106057   0   0   0 
      90       1  10  0.3510    31.073940413    49.387023087    61.134316383   0   0   0 
      91       1  18 -0.5700    34.230732455    47.595282251    64.119510037   0   0   0 
      92       1   9  0.0530    32.371434983    47.631773285    63.249325351   0   0   0 
      93       1   9  0.0530    33.604539268    48.575229180    62.399822240   0   0   0 
      94       1  15 -0.4500    41.078878749     7.475571252    48.294713279   0   0   0 
      95       1   5 -0.0530    40.759955034     9.854073259    48.568795771   0   0   0 
      96       1   6  0.0540    39.041313593    42.995533390    53.932288521   0   0   0 
      97       1   9  0.0530    38.028437742    43.926260207    52.299894674   0   0   0 
      98       1   9  0.0530    36.948374867    43.321282518    53.545389974   0   0   0 
      99       1  13 -0.5740    38.565634011    50.410664196    56.236256729   0   0   0 
     100       1  15 -0.4500    39.814965128    49.563945507    57.686246104   0   0   0 
     101       1   5 -0.0530    40.526849941    46.657967303    56.714814954   0   0   0 
     102       1   9  0.0530    39.076238195    46.429355438    58.303064803   0   0   0 
     103       1   9  0.0530    38.558192351    45.811531503    56.802085171   0   0   0 
     104       1   9  0.0530    25.614312666    50.285821940    60.132372781   0   0   0 
     105       1   9  0.0530    26.452760529    49.973289043    61.610890970   0   0   0 
     106       1   5 -0.0530    24.996492208    48.400332418    61.107754160   0   0   0 
     107       1  13 -0.5740    26.895432269    47.310258411    58.056109102   0   0   0 
     108       1  15 -0.4500    26.542505409    49.496885223    57.764687499   0   0   0 
     109       1   6  0.0540    31.278239585    51.579257885    59.035013531   0   0   0 
     110       1   9  0.0530    32.527846401    49.849376274    58.708355392   0   0   0 
     111       1   9  0.0530    32.752209683    50.612195778    60.271707177   0   0   0 
     112       1  11  0.4100    35.174780857    47.443701336    63.851040576   0   0   0 
     113       1   4 -0.1060    39.222651314     9.564993554    48.322208999   0   0   0 
     114       1   9  0.0530    40.827171250    10.353137138    49.535686041   0   0   0 
     115       1   4 -0.1060    41.491756078    10.717862682    47.472274867   0   0   0 
     116       1  18 -0.5700    39.069902554    41.771529963    53.192188447   0   0   0 
     117       1   9  0.0530    38.875751331    42.784035040    54.987079116   0   0   0 
     118       1   9  0.0530    39.995459655    43.508417858    53.821212464   0   0   0 
     119       1   4  0.1170    37.516835700    50.686614208    55.307608890   0   0   0 
     120       1  10  0.3510    39.187593665    51.143197644    56.392289549   0   0   0 
     121       1   2  0.4500    40.564510307    46.842326192    55.222939405   0   0   0 
     122       1   9  0.0530    41.030237163    47.511016599    57.154047750   0   0   0 
     123       1   4 -0.1060    41.297831184    45.377981258    57.215072693   0   0   0 
     124       1   4 -0.1060    23.509418923    48.905854262    61.051094471   0   0   0 
     125       1   2  0.4500    25.291582645    47.775045515    62.426268515   0   0   0 
     126       1   9  0.0530    25.086561064    47.628248989    60.341647121   0   0   0 
     127       1   4  0.1170    26.742712670    46.918676241    56.676983306   0   0   0 
     128       1  10  0.3510    26.968951487    46.602829379    58.715029995   0   0   0 
     129       1  18 -0.5700    32.247277908    52.454173926    58.453629910   0   0   0 
     130       1   9  0.0530    30.784744071    52.082600333    59.867876518   0   0   0 
     131       1   9  0.0530    30.529584513    51.313887759    58.285517725   0   0   0 
     132       1   9  0.0530    38.978569734     8.728930278    48.984915179   0   0   0 
     133       1   9  0.0530    39.098617138     9.170609678    47.313079146   0   0   0 
     134       1   5 -0.0530    38.127261070    10.671482629    48.602515115   0   0   0 
     135       1   5 -0.0530    41.317462422    12.279869690    47.436798472   0   0   0 
     136       1   9  0.0530    41.175995771    10.302590130    46.511368097   0   0   0 
     137       1   9  0.0530    42.574018377    10.552870082    47.531932068   0   0   0 
     138       1  11  0.4100    39.718666783    41.173925706    53.633551961   0   0   0 
     139       1   6  0.0540    37.828337946    51.976834560    54.516798077   0   0   0 
     140       1   9  0.0530    36.564934970    50.818547646    55.826964272   0   0   0 
     141       1   9  0.0530    37.423430356    49.879224394    54.589535700   0   0   0 
     142       1  13 -0.5740    41.200140420    46.014350799    54.357961665   0   0   0 
     143       1  15 -0.4500    39.988355917    47.836033735    54.722997314   0   0   0 
     144       1   5 -0.0530    41.916897323    45.310172018    58.658910201   0   0   0 
     145       1   9  0.0530    40.629497080    44.520348481    57.073298540   0   0   0 
     146       1   9  0.0530    42.139589615    45.191664775    56.558884795   0   0   0 
     147       1   9  0.0530    23.454381832    49.613023110    60.233878047   0   0   0 
     148       1   9  0.0530    23.261170031    49.478495478    61.949877693   0   0   0 
     149       1   5 -0.0530    22.439411957    47.780933580    60.787404981   0   0   0 
     150       1  13 -0.5740    25.648042156    46.476843626    62.494945708   0   0   0 
     151       1  15 -0.4500    25.253452002    48.489046931    63.456887312   0   0   0 
     152       1   6  0.0540    28.112482150    46.666953909    55.994476914   0   0   0 
     153       1   9  0.0530    26.191671220    47.664347657    56.096945997   0   0   0 
     154       1   9  0.0530    26.164681654    45.996125039    56.650901070   0   0   0 
     155       1  11  0.4100    31.766687154    53.254844840    58.118554616   0   0   0 
     156       1   4 -0.1060    36.846668397    10.056281755    49.310616788   0   0   0 
     157       1   2  0.4500    37.819737033    11.522870495    47.411640387   0   0   0 
     158       1   9  0.0530    38.565163114    11.340620434    49.350974194   0   0   0 
     159       1   2  0.4500    41.826484866    12.781796756    46.125765874   0   0   0 
     160       1   9  0.0530    40.258806364    12.484195126    47.444300753   0   0   0 
     161       1   4 -0.1060    41.909453578    13.035556629    48.682517918   0   0   0 
     162       1  18 -0.5700    36.874929060    52.213551045    53.483162027   0   0   0 
     163       1   9  0.0530    38.821418569    51.904708829    54.067103064   0   0   0 
     164       1   9  0.0530    37.812202725    52.835480782    55.191799016   0   0   0 
     165       1   4  0.1170    41.285584213    46.161314737    52.936926067   0   0   0 
     166       1  10  0.3510    41.674908925    45.245045596    54.710393507   0   0   0 
     167       1   2  0.4500    41.025770491    45.724176533    59.788338812   0   0   0 
     168       1   9  0.0530    41.957200930    44.223483434    58.810845507   0   0   0 
     169       1   4 -0.1060    43.455527235    45.632966616    58.773472679   0   0   0 
     170       1   4 -0.1060    21.414259889    48.089731639    59.634970322   0   0   0 
     171       1   2  0.4500    21.859396912    47.193103065    62.030129549   0   0   0 
     172       1   9  0.0530    23.001996164    46.958243993    60.334490717   0   0   0 
     173       1   4  0.1170    26.101233053    45.751909596    63.642828848   0   0   0 
     174       1  10  0.3510    25.659674393    45.997870448    61.650567985   0   0   0 
     175       1  18 -0.5700    28.031398687    46.455578988    54.576538255   0   0   0 
     176       1   9  0.0530    28.596022474    45.803589350    56.451487243   0   0   0 
     177       1   9  0.0530    28.744519224    47.542776824    56.156518168   0   0   0 
     178       1   9  0.0530    37.132345925     9.871086299    50.352060189   0   0   0 
     179       1   9  0.0530    36.664692326     9.062484057    48.887789017   0   0   0 
     180       1   5 -0.0530    35.451327242    10.807333616    49.350651428   0   0   0 
     181       1  13 -0.5740    37.562039103    11.055350757    46.169207770   0   0   0 
     182       1  15 -0.4500    37.829643086    12.764333237    47.563122431   0   0   0 
     183       1  13 -0.5740    41.111446317    12.551957969    45.004585569   0   0   0 
     184       1  15 -0.4500    42.925842569    13.374439515    46.033446724   0   0   0 
     185       1   5 -0.0530    41.417460451    14.521425444    48.903336550   0   0   0 
     186       1   9  0.0530    41.625770720    12.461449807    49.564701588   0   0   0 
     187       1   9  0.0530    43.003159186    13.006540068    48.647148821   0   0   0 
     188       1  11  0.4100    36.814643946    51.382621473    52.953991881   0   0   0 
     189       1   6  0.0540    42.687689911    46.644775112    52.514019308   0   0   0 
     190       1   9  0.0530    40.536637891    46.853199230    52.546408524   0   0   0 
     191       1   9  0.0530    41.101703315    45.190142919    52.474441705   0   0   0 
     192       1  13 -0.5740    40.869421207    46.989545177    60.222934774   0   0   0 
     193       1  15 -0.4500    40.312796189    44.847672241    60.330848732   0   0   0 
     194       1   5 -0.0530    44.117230426    46.990850171    58.344115564   0   0   0 
     195       1   9  0.0530    43.746980087    45.439183691    59.813304599   0   0   0 
     196       1   9  0.0530    43.975533561    44.868209026    58.186784669   0   0   0 
     197       1   9  0.0530    21.116590109    47.128555369    59.197515227   0   0   0 
     198       1   9  0.0530    21.954657312    48.617577000    58.849799734   0   0   0 
     199       1   5 -0.0530    20.087416339    48.856394763    59.936697222   0   0   0 
     200       1  13 -0.5740    21.234460845    47.892393124    63.002353444   0   0   0 
     201       1  15 -0.4500    21.954989345    45.954167825    62.185787252   0   0   0 
     202       1   6  0.0540    27.411218034    45.006405801    63.287573414   0   0   0 
     203       1   9  0.0530    25.340117090    45.018813286    63.918607654   0   0   0 
     204       1   9  0.0530    26.280844615    46.402799130    64.502088010   0   0   0 
     205       1  11  0.4100    27.943814285    45.478235655    54.410679548   0   0   0 
     206       1   4 -0.1060    35.568964281    12.271928865    49.931204256   0   0   0 
     207       1   2  0.4500    34.611120185    10.551360951    48.136310717   0   0   0 
     208       1   9  0.0530    34.882027223    10.258840217    50.110213759   0   0   0 
     209       1   4  0.1170    37.218401128    11.834495993    45.006815281   0   0   0 
     210       1  10  0.3510    37.595953243    10.094120977    46.043090728   0   0   0 
     211       1   4  0.1170    41.486990745    12.947976136    43.684227329   0   0   0 
     212       1  10  0.3510    40.271011131    12.096006954    45.128456118   0   0   0 
     213       1   2  0.4500    42.114758375    15.508903403    48.031250317   0   0   0 
     214       1   9  0.0530    40.354323013    14.554630611    48.646926788   0   0   0 
     215       1   4 -0.1060    41.512228760    14.893402800    50.432303352   0   0   0 
     216       1  18 -0.5700    42.697895285    46.884282782    51.106264561   0   0   0 
     217       1   9  0.0530    43.435842883    45.887970402    52.763654742   0   0   0 
     218       1   9  0.0530    42.935611120    47.568857263    53.041023655   0   0   0 
     219       1   4  0.1170    39.934230009    47.453560180    61.216638860   0   0   0 
     220       1  10  0.3510    41.428756581    47.642904476    59.802747686   0   0   0 
     221       1   2  0.4500    43.740557284    48.085334558    59.264006571   0   0   0 
     222       1   9  0.0530    45.173615124    46.813081113    58.541718465   0   0   0 
     223       1   4 -0.1060    44.075113779    47.348090785    56.811977553   0   0   0 
     224       1   4 -0.1060    19.082307817    48.898494905    58.723846217   0   0   0 
     225       1   2  0.4500    20.234757861    50.173923842    60.616151024   0   0   0 
     226       1   9  0.0530    19.584177185    48.221400169    60.672391481   0   0   0 
     227       1   4  0.1170    20.690538801    47.332120767    64.211527575   0   0   0 
     228       1  10  0.3510    21.167239768    48.860958632    62.913579845   0   0   0 
     229       1  18 -0.5700    27.889267482    44.179413459    64.349108352   0   0   0 
     230       1   9  0.0530    28.189835814    45.726607359    63.027211909   0   0   0 
     231       1   9  0.0530    27.233901634    44.362435290    62.422399917   0   0   0 
     232       1   9  0.0530    36.482770165    12.746985016    49.587194385   0   0   0 
     233       1   9  0.0530    35.731679698    12.134033240    51.007494172   0   0   0 
     234       1   5 -0.0530    34.398506699    13.308699064    49.726837790   0   0   0 
     235       1  13 -0.5740    33.265004971    10.693731144    48.127583910   0   0   0 
     236       1  15 -0.4500    35.122724362    10.046935429    47.113951318   0   0   0 
     237       1   6  0.0540    36.031083745    12.807542315    45.212321582   0   0   0 
     238       1   9  0.0530    36.946915800    11.137759661    44.212366191   0   0   0 
     239       1   9  0.0530    38.086408168    12.398707012    44.669669340   0   0   0 
     240       1   6  0.0540    40.443672242    12.546125583    42.622886104   0   0   0 
     241       1   9  0.0530    42.441787502    12.484195482    43.421128730   0   0   0 
     242       1   9  0.0530    41.597484242    14.034260846    43.652129100   0   0   0 
     243       1  13 -0.5740    41.523573682    16.094082046    46.969980609   0   0   0 
     244       1  15 -0.4500    43.290169891    15.837048779    48.295408383   0   0   0 
     245       1   5 -0.0530    41.201075566    16.357873404    50.923372198   0   0   0 
     246       1   9  0.0530    40.810149579    14.232585642    50.950675160   0   0   0 
     247       1   9  0.0530    42.501526298    14.606753841    50.801505047   0   0   0 
     248       1  11  0.4100    43.591910000    47.247958055    50.899051894   0   0   0 
     249       1   6  0.0540    40.595263206    48.259173766    62.358193245   0   0   0 
     250       1   9  0.0530    39.368620937    46.636690584    61.673687800   0   0   0 
     251       1   9  0.0530    39.212868766    48.103244967    60.715573939   0   0   0 
     252       1  13 -0.5740    44.449533885    48.288573816    60.391078399   0   0   0 
     253       1  15 -0.4500    42.737859478    48.791306260    59.016343158   0   0   0 
     254       1   5 -0.0530    45.169299526    48.309368311    56.222997128   0   0   0 
     255       1   9  0.0530    44.131862567    46.417026989    56.240960839   0   0   0 
     256       1   9  0.0530    43.117233563    47.797783884    56.572077526   0   0   0 
     257       1   9  0.0530    18.188790938    49.428141209    59.069660024   0   0   0 
     258       1   9  0.0530    18.753706912    47.876231371    58.516759433   0   0   0 
     259       1   5 -0.0530    19.547892974    49.541355899    57.366273172   0   0   0 
     260       1  13 -0.5740    21.226983463    51.055104357    60.359939918   0   0   0 
     261       1  15 -0.4500    19.400454239    50.460568031    61.505448658   0   0   0 
     262       1   6  0.0540    21.711959465    47.353545575    65.376842982   0   0   0 
     263       1   9  0.0530    20.350723575    46.306131306    64.057262117   0   0   0 
     264       1   9  0.0530    19.810685658    47.908071557    64.498778024   0   0   0 
     265       1  11  0.4100    28.325802297    44.786398338    64.998146859   0   0   0 
     266       1   4 -0.1060    34.430704854    13.975922560    48.301369649   0   0   0 
     267       1   2  0.4500    34.380298128    14.269207710    50.869877042   0   0   0 
     268       1   9  0.0530    33.467605553    12.747708383    49.798131065   0   0   0 
     269       1   4  0.1170    32.376784041    10.352924006    47.048092190   0   0   0 
     270       1  10  0.3510    32.840679219    10.988190121    48.947023740   0   0   0 
     271       1  18 -0.5700    35.412466967    13.264710695    44.008476652   0   0   0 
     272       1   9  0.0530    36.361746517    13.685694208    45.768242963   0   0   0 
     273       1   9  0.0530    35.275980009    12.298150802    45.796313737   0   0   0 
     274       1  18 -0.5700    40.910613331    12.913646807    41.323898737   0   0   0 
     275       1   9  0.0530    39.502504991    13.063402165    42.817469925   0   0   0 
     276       1   9  0.0530    40.272834393    11.467107994    42.656605083   0   0   0 
     277       1   4  0.1170    42.073558035    17.131893505    46.144441488   0   0   0 
     278       1  10  0.3510    40.681815835    15.705922855    46.684239462   0   0   0 
     279       1   2  0.4500    39.955305177    16.896902987    50.301250135   0   0   0 
     280       1   9  0.0530    40.969690646    16.242807829    51.987807727   0   0   0 
     281       1   4 -0.1060    42.435622142    17.349950797    50.900444621   0   0   0 
     282       1  18 -0.5700    39.601410469    48.626746121    63.323851112   0   0   0 
     283       1   9  0.0530    41.052590372    49.162351347    61.950246584   0   0   0 
     284       1   9  0.0530    41.367516397    47.657339984    62.843893813   0   0   0 
     285       1   4  0.1170    44.193864859    49.265890747    61.400906289   0   0   0 
     286       1  10  0.3510    45.200837982    47.689483614    60.537123951   0   0   0 
     287       1   2  0.4500    46.511604955    47.646789977    56.255481427   0   0   0 
     288       1   9  0.0530    44.885565445    48.422226339    55.173442527   0   0   0 
     289       1   4 -0.1060    45.162867214    49.754607234    56.845074294   0   0   0 
     290       1   4 -0.1060    18.346952746    49.825176891    56.392476200   0   0   0 
     291       1   2  0.4500    20.541356799    48.703725785    56.634035326   0   0   0 
     292       1   9  0.0530    20.000044380    50.500714089    57.619487357   0   0   0 
     293       1   4  0.1170    21.422386451    52.263701819    61.115466177   0   0   0 
     294       1  10  0.3510    21.849446544    50.849940665    59.645539126   0   0   0 
     295       1  18 -0.5700    21.298942476    46.514324524    66.466648653   0   0   0 
     296       1   9  0.0530    21.858215084    48.374907195    65.735058726   0   0   0 
     297       1   9  0.0530    22.675517148    46.984868970    65.015798132   0   0   0 
     298       1   9  0.0530    34.225554820    13.187139022    47.585622004   0   0   0 
     299       1   9  0.0530    35.447871204    14.319379689    48.103571711   0   0   0 
     300       1   5 -0.0530    33.452953664    15.157525882    47.961060704   0   0   0 
     301       1  13 -0.5740    35.243409926    15.292945066    50.994173172   0   0   0 
     302       1  15 -0.4500    33.563859237    14.081481196    51.802278931   0   0   0 
     303       1   6  0.0540    32.651295986    11.070839317    45.702344143   0   0   0 
     304       1   9  0.0530    31.363698613    10.602854975    47.366515072   0   0   0 
     305       1   9  0.0530    32.409989365     9.273289972    46.880242751   0   0   0 
     306       1  11  0.4100    34.717174388    13.882458634    44.357489874   0   0   0 
     307       1  11  0.4100    40.185780420    12.657603492    40.702814512   0   0   0 
     308       1   6  0.0540    40.969117536    17.936735453    45.413551952   0   0   0 
     309       1   9  0.0530    42.733224399    16.679869007    45.401029390   0   0   0 
     310       1   9  0.0530    42.665823969    17.833509809    46.739384846   0   0   0 
     311       1  13 -0.5740    40.003090203    17.683876281    49.209087657   0   0   0 
     312       1  15 -0.4500    38.836413386    16.632759277    50.800509363   0   0   0 
     313       1   5 -0.0530    42.675255674    18.327427916    52.125813312   0   0   0 
     314       1   9  0.0530    43.340309709    16.739628867    50.836524554   0   0   0 
     315       1   9  0.0530    42.425807442    17.946252991    49.986076395   0   0   0 
     316       1  11  0.4100    40.003922504    49.328951544    63.909974206   0   0   0 
     317       1   6  0.0540    45.417888389    50.180339456    61.602628628   0   0   0 
     318       1   9  0.0530    43.993993231    48.728121939    62.326979745   0   0   0 
     319       1   9  0.0530    43.327525064    49.893357989    61.179002502   0   0   0 
     320       1  13 -0.5740    47.037009421    47.069215530    55.156305722   0   0   0 
     321       1  15 -0.4500    47.174510511    47.603106057    57.317858746   0   0   0 
     322       1   5 -0.0530    45.358474282    51.012063117    55.910474137   0   0   0 
     323       1   9  0.0530    44.198097815    49.925259474    57.322997155   0   0   0 
     324       1   9  0.0530    45.880784188    49.750827256    57.659019281   0   0   0 
     325       1   9  0.0530    17.516820904    50.255857248    56.955749728   0   0   0 
     326       1   9  0.0530    17.978654635    48.864299233    56.015240158   0   0   0 
     327       1   5 -0.0530    18.678790464    50.782701943    55.184637527   0   0   0 
     328       1  13 -0.5740    21.679547369    49.236221840    56.150868055   0   0   0 
     329       1  15 -0.4500    20.291105013    47.501568418    56.387718525   0   0   0 
     330       1   6  0.0540    22.815751969    52.882579872    60.890975350   0   0   0 
     331       1   9  0.0530    21.339898623    52.051030065    62.183934226   0   0   0 
     332       1   9  0.0530    20.652149331    52.994857605    60.860100533   0   0   0 
     333       1  11  0.4100    20.535184096    46.962454492    66.905270277   0   0   0 
     334       1   4 -0.1060    31.956109428    14.800770958    48.229464121   0   0   0 
     335       1   2  0.4500    33.604167193    15.618015282    46.545861112   0   0   0 
     336       1   9  0.0530    33.726971636    15.980150470    48.620532887   0   0   0 
     337       1   4  0.1170    35.389338332    16.132322323    52.149961378   0   0   0 
     338       1  10  0.3510    35.788094999    15.497277420    50.221791047   0   0   0 
     339       1  18 -0.5700    31.660163570    10.771665252    44.720065286   0   0   0 
     340       1   9  0.0530    33.601250091    10.732001960    45.292668439   0   0   0 
     341       1   9  0.0530    32.698263413    12.150645017    45.852982479   0   0   0 
     342       1  18 -0.5700    40.111519750    17.127147845    44.612620729   0   0   0 
     343       1   9  0.0530    41.422671036    18.675439476    44.756292266   0   0   0 
     344       1   9  0.0530    40.367169800    18.474402347    46.138317988   0   0   0 
     345       1   4  0.1170    38.974954311    18.535983090    48.693086701   0   0   0 
     346       1  10  0.3510    40.853360851    17.701372846    48.746715763   0   0   0 
     347       1   2  0.4500    41.503310381    19.139455850    52.571994201   0   0   0 
     348       1   9  0.0530    42.853533985    17.659072833    52.975188407   0   0   0 
     349       1   4 -0.1060    44.016418484    19.144621129    51.897401453   0   0   0 
     350       1  18 -0.5700    45.187036464    51.171054793    62.608082800   0   0   0 
     351       1   9  0.0530    45.649887389    50.680002062    60.660337839   0   0   0 
     352       1   9  0.0530    46.277003666    49.577246619    61.899702794   0   0   0 
     353       1   4  0.1170    48.192325121    46.220686420    55.113051329   0   0   0 
     354       1  10  0.3510    46.575632542    47.249394109    54.329217060   0   0   0 
     355       1   2  0.4500    46.157380446    50.861593646    54.657898722   0   0   0 
     356       1   9  0.0530    44.354130307    51.170584321    55.500737536   0   0   0 
     357       1   4 -0.1060    45.685237756    52.340097436    56.703013217   0   0   0 
     358       1   4 -0.1590    18.474788979    52.279175782    55.549200858   0   0   0 
     359       1   2  0.4500    17.908742000    50.466680054    53.953571456   0   0   0 
     360       1   9  0.0530    19.734656988    50.672252430    54.929351078   0   0   0 
     361       1   4  0.1170    22.678540433    48.508068463    55.422989977   0   0   0 
     362       1  10  0.3510    21.811030918    50.180768205    56.314566250   0   0   0 
     363       1  18 -0.5700    23.076973033    53.919469659    61.844346467   0   0   0 
     364       1   9  0.0530    22.882847712    53.290418620    59.879529034   0   0   0 
     365       1   9  0.0530    23.578014511    52.108886190    61.006600388   0   0   0 
     366       1   9  0.0530    31.870916561    14.513852711    49.271173647   0   0   0 
     367       1   9  0.0530    31.723318339    13.910481703    47.632785860   0   0   0 
     368       1   5 -0.0530    30.872672796    15.912276225    47.950786850   0   0   0 
     369       1  13 -0.5740    33.804664513    16.920407886    46.267892011   0   0   0 
     370       1  15 -0.4500    33.477490262    14.806184542    45.599439415   0   0   0 
     371       1   6  0.0540    34.322853213    17.247491241    52.212132860   0   0   0 
     372       1   9  0.0530    36.373987069    16.595532860    52.106539169   0   0   0 
     373       1   9  0.0530    35.353206208    15.543888373    53.071928463   0   0   0 
     374       1  11  0.4100    30.980200924    11.477045610    44.828843426   0   0   0 
     375       1  11  0.4100    40.732276255    16.774766182    43.922670532   0   0   0 
     376       1   6  0.0540    39.494760272    19.983421704    48.570402819   0   0   0 
     377       1   9  0.0530    38.080501888    18.556210614    49.317414063   0   0   0 
     378       1   9  0.0530    38.681492412    18.180046590    47.709085969   0   0   0 
     379       1  13 -0.5740    41.490636635    19.873391077    53.706865742   0   0   0 
     380       1  15 -0.4500    40.442367958    19.124972128    51.916362819   0   0   0 
     381       1   5 -0.0530    44.038694784    20.717771317    51.744346315   0   0   0 
     382       1   9  0.0530    44.700346200    18.867874444    52.705758991   0   0   0 
     383       1   9  0.0530    44.520703107    18.759091656    51.007020913   0   0   0 
     384       1  11  0.4100    46.016696041    51.701095631    62.589366130   0   0   0 
     385       1   6  0.0540    49.416475905    46.918665506    54.481915679   0   0   0 
     386       1   9  0.0530    47.946355177    45.337650430    54.519122077   0   0   0 
     387       1   9  0.0530    48.471275371    45.863511942    56.109742420   0   0   0 
     388       1  13 -0.5740    45.938141408    51.711884684    53.632249209   0   0   0 
     389       1  15 -0.4500    47.004544152    49.958607827    54.496649931   0   0   0 
     390       1   5 -0.0530    46.826253500    52.333389961    57.782870748   0   0   0 
     391       1   9  0.0530    45.884913519    53.139231445    55.988626301   0   0   0 
     392       1   9  0.0530    44.766429849    52.622676730    57.225894271   0   0   0 
     393       1   9  0.0530    17.427353591    52.493282229    55.759586306   0   0   0 
     394       1   9  0.0530    18.807402350    52.926982054    54.734074979   0   0   0 
     395       1   9  0.0530    19.052066055    52.526498199    56.432652203   0   0   0 
     396       1  13 -0.5740    18.517684001    50.376296320    52.756067264   0   0   0 
     397       1  15 -0.4500    16.666766055    50.334615994    54.023260395   0   0   0 
     398       1   6  0.0540    23.703678493    49.460158371    54.777201071   0   0   0 
     399       1   9  0.0530    22.212620393    47.925485602    54.623853652   0   0   0 
     400       1   9  0.0530    23.198092656    47.816090732    56.092329306   0   0   0 
     401       1  11  0.4100    24.022305578    54.129348371    61.674188742   0   0   0 
     402       1   4 -0.1060    30.903867665    17.113575350    48.967336315   0   0   0 
     403       1   2  0.4500    29.537637960    15.259155771    47.879875332   0   0   0 
     404       1   9  0.0530    31.076476620    16.316216036    46.956872642   0   0   0 
     405       1   4  0.1170    33.758075612    17.546355974    44.979413774   0   0   0 
     406       1  10  0.3510    33.991177952    17.489393055    47.027141468   0   0   0 
     407       1  18 -0.5700    34.610566287    18.199851813    53.244554924   0   0   0 
     408       1   9  0.0530    33.341254833    16.805272618    52.398564613   0   0   0 
     409       1   9  0.0530    34.287329064    17.763994319    51.251305963   0   0   0 
     410       1  18 -0.5700    38.571240994    20.785435927    47.833725061   0   0   0 
     411       1   9  0.0530    40.472092621    20.007558727    48.084997331   0   0   0 
     412       1   9  0.0530    39.604727390    20.411213269    49.569072094   0   0   0 
     413       1   4  0.1170    40.380703202    20.650085049    54.209478984   0   0   0 
     414       1  10  0.3510    42.286511124    19.825644189    54.269357714   0   0   0 
     415       1   2  0.4500    44.140401548    21.419241250    53.065547522   0   0   0 
     416       1   9  0.0530    45.027024974    20.927852566    51.349176059   0   0   0 
     417       1   4 -0.1060    43.049256080    21.287250553    50.650823489   0   0   0 
     418       1  18 -0.5700    50.553699379    46.061669844    54.611942505   0   0   0 
     419       1   9  0.0530    49.612015820    47.860333146    54.997301472   0   0   0 
     420       1   9  0.0530    49.228710984    47.128660526    53.426066504   0   0   0 
     421       1   4  0.1170    46.462901501    51.638814422    52.297202187   0   0   0 
     422       1  10  0.3510    45.330655442    52.442223019    53.817405281   0   0   0 
     423       1   2  0.4500    47.008514741    53.563941738    58.613937175   0   0   0 
     424       1   9  0.0530    46.467366088    51.649256694    58.552790004   0   0   0 
     425       1   4 -0.1060    48.182000874    51.717982303    57.299067607   0   0   0 
     426       1   4  0.3400    17.908217563    50.062527989    51.523236536   0   0   0 
     427       1  10  0.3510    19.468234329    50.546314989    52.744559616   0   0   0 
     428       1  18 -0.5700    24.504395308    48.781556320    53.804858182   0   0   0 
     429       1   9  0.0530    24.348581294    49.874311241    55.553890404   0   0   0 
     430       1   9  0.0530    23.178847128    50.281265361    54.282976782   0   0   0 
     431       1   9  0.0530    31.937517594    17.237386260    49.293138604   0   0   0 
     432       1   9  0.0530    30.345936711    16.855972548    49.866976379   0   0   0 
     433       1   5 -0.0530    30.428299759    18.516702223    48.426811037   0   0   0 
     434       1  13 -0.5740    29.087137104    14.526784292    48.918399590   0   0   0 
     435       1  15 -0.4500    28.855731714    15.349817601    46.834745495   0   0   0 
     436       1   6  0.0540    35.179695935    17.897181893    44.499955482   0   0   0 
     437       1   9  0.0530    33.173765338    18.464035510    45.072354343   0   0   0 
     438       1   9  0.0530    33.270455857    16.920343088    44.225493051   0   0   0 
     439       1  11  0.4100    33.889988667    18.869024291    53.131366818   0   0   0 
     440       1  11  0.4100    38.731704185    20.624360858    46.868889147   0   0   0 
     441       1   6  0.0540    39.746184417    21.684271845    53.237524457   0   0   0 
     442       1   9  0.0530    40.735390609    21.202649373    55.080354198   0   0   0 
     443       1   9  0.0530    39.597423762    19.973666788    54.557078244   0   0   0 
     444       1  13 -0.5740    43.327455559    22.406110728    53.505124392   0   0   0 
     445       1  15 -0.4500    45.089089081    21.097436905    53.821002472   0   0   0 
     446       1   5 -0.0530    43.656624276    21.821049393    49.298249697   0   0   0 
     447       1   9  0.0530    42.330547133    20.512545424    50.377305766   0   0   0 
     448       1   9  0.0530    42.443643881    22.090292433    51.070677840   0   0   0 
     449       1  11  0.4100    51.349233234    46.582130885    54.338707416   0   0   0 
     450       1   6  0.0540    45.280413529    51.658464622    51.301237080   0   0   0 
     451       1   9  0.0530    47.059855447    50.740000449    52.120861352   0   0   0 
     452       1   9  0.0530    47.103409015    52.503912512    52.117297134   0   0   0 
     453       1  13 -0.5740    46.337050558    54.724653090    58.450154062   0   0   0 
     454       1  15 -0.4500    47.805864476    53.491679751    59.579752788   0   0   0 
     455       1   5 -0.0530    48.981603074    52.311975169    56.088831217   0   0   0 
     456       1   9  0.0530    48.844998529    51.681246744    58.165470033   0   0   0 
     457       1   9  0.0530    47.976121747    50.675213972    57.050191499   0   0   0 
     458       1   9  0.0530    16.859110004    50.365282835    51.481432543   0   0   0 
     459       1   9  0.0530    18.453147133    50.542202424    50.705120535   0   0   0 
     460       1  11  0.4100    24.994531009    49.512672215    53.358242636   0   0   0 
     461       1   4 -0.1060    31.046504733    19.714634527    49.252065418   0   0   0 
     462       1   2  0.4500    28.969574634    18.681882757    48.115756720   0   0   0 
     463       1   9  0.0530    30.902105113    18.606256733    47.443261196   0   0   0 
     464       1   4  0.1170    27.946817326    13.663645020    48.946063749   0   0   0 
     465       1  10  0.3510    29.631423849    14.536357539    49.721339813   0   0   0 
     466       1  18 -0.5700    35.188140916    18.676817796    43.303818192   0   0   0 
     467       1   9  0.0530    35.711201701    16.966834149    44.300224868   0   0   0 
     468       1   9  0.0530    35.707499074    18.450944770    45.281719305   0   0   0 
     469       1  18 -0.5700    38.650887930    22.373446095    53.846078872   0   0   0 
     470       1   9  0.0530    39.355413439    21.206404747    52.343345969   0   0   0 
     471       1   9  0.0530    40.502398609    22.400309582    52.926186277   0   0   0 
     472       1   4  0.1170    43.420073963    23.049204518    54.787878762   0   0   0 
     473       1  10  0.3510    42.638510624    22.717015319    52.907091275   0   0   0 
     474       1   2  0.4500    44.291615911    20.732812881    48.502936327   0   0   0 
     475       1   9  0.0530    42.770612081    22.102996124    48.724695825   0   0   0 
     476       1   4 -0.1060    44.443548557    23.170378080    49.459689630   0   0   0 
     477       1  18 -0.5700    45.694470457    51.514786729    49.941305843   0   0   0 
     478       1   9  0.0530    44.742075965    52.604592416    51.401853543   0   0   0 
     479       1   9  0.0530    44.596585216    50.839642978    51.540594117   0   0   0 
     480       1   4  0.1170    46.479029502    55.892894715    59.276181311   0   0   0 
     481       1  10  0.3510    45.710980713    54.783264074    57.715807064   0   0   0 
     482       1   2  0.4500    50.224759002    51.495369434    55.908345706   0   0   0 
     483       1   9  0.0530    48.387606957    52.172520480    55.187963642   0   0   0 
     484       1   4 -0.1060    49.355218231    53.835034998    56.147195981   0   0   0 
     485       1   9  0.0530    30.777970493    20.657652581    48.784903008   0   0   0 
     486       1   9  0.0530    32.132443792    19.646109757    49.118934994   0   0   0 
     487       1   5 -0.0530    30.776754562    19.786960630    50.796652815   0   0   0 
     488       1  13 -0.5740    27.988383302    17.825842553    48.490155702   0   0   0 
     489       1  15 -0.4500    28.627652210    19.697615723    47.458075136   0   0   0 
     490       1   6  0.0540    28.425742141    12.251169117    49.326325083   0   0   0 
     491       1   9  0.0530    27.434075403    13.602508557    47.983913782   0   0   0 
     492       1   9  0.0530    27.239646924    14.015587030    49.699853498   0   0   0 
     493       1  11  0.4100    36.160237080    18.764618425    43.118886236   0   0   0 
     494       1  11  0.4100    38.209470726    22.853472642    53.102047407   0   0   0 
     495       1   6  0.0540    44.292644403    24.325551627    54.730783731   0   0   0 
     496       1   9  0.0530    43.821582743    22.369042500    55.545170692   0   0   0 
     497       1   9  0.0530    42.419858521    23.319782974    55.120343667   0   0   0 
     498       1  13 -0.5740    45.444554817    20.109142003    48.819656143   0   0   0 
     499       1  15 -0.4500    43.676843759    20.321196360    47.495649067   0   0   0 
     500       1   5 -0.0530    45.271851369    23.813750500    48.274721046   0   0   0 
     501       1   9  0.0530    43.702520247    23.919033600    49.765141826   0   0   0 
     502       1   9  0.0530    45.111972027    23.075692448    50.318215121   0   0   0 
     503       1  11  0.4100    44.844179635    51.496639964    49.434266180   0   0   0 
     504       1   6  0.0540    47.546964403    56.870315733    58.724654265   0   0   0 
     505       1   9  0.0530    46.735905440    55.620575685    60.304520790   0   0   0 
     506       1   9  0.0530    45.516899754    56.407766873    59.322970945   0   0   0 
     507       1  13 -0.5740    51.187800352    51.517354805    56.853823910   0   0   0 
     508       1  15 -0.4500    50.398184156    50.821918697    54.867238589   0   0   0 
     509       1   4 -0.1060    48.348077953    54.837478936    55.505183994   0   0   0 
     510       1   9  0.0530    49.574364758    54.129891887    57.177442831   0   0   0 
     511       1   9  0.0530    50.267230703    53.964507689    55.567173779   0   0   0 
     512       1   4 -0.1060    29.282431622    19.939386106    51.241691290   0   0   0 
     513       1   2  0.4500    31.756403534    20.655842190    51.521439841   0   0   0 
     514       1   9  0.0530    31.032027566    18.779807681    51.142791868   0   0   0 
     515       1   4  0.1170    26.618954447    17.897690517    48.036261471   0   0   0 
     516       1  10  0.3510    28.215643062    17.141133735    49.145254399   0   0   0 
     517       1  18 -0.5700    27.360348556    11.307226605    49.383640404   0   0   0 
     518       1   9  0.0530    28.901547616    12.274803469    50.305764167   0   0   0 
     519       1   9  0.0530    29.161919423    11.915783115    48.591808583   0   0   0 
     520       1  18 -0.5700    44.773872452    24.683432686    56.032928341   0   0   0 
     521       1   9  0.0530    43.723464802    25.151859675    54.301370478   0   0   0 
     522       1   9  0.0530    45.159379589    24.146569132    54.089418527   0   0   0 
     523       1  10  0.3510    45.960191169    20.423776316    49.571235961   0   0   0 
     524       1   2  0.4500    44.591490156    24.086888402    46.969489484   0   0   0 
     525       1   9  0.0530    45.440380597    24.824106226    48.651440759   0   0   0 
     526       1   4 -0.1060    46.711396821    23.187460162    48.100498556   0   0   0 
     527       1  18 -0.5700    47.976818855    57.795985641    59.728549132   0   0   0 
     528       1   9  0.0530    47.139244495    57.421649680    57.874020893   0   0   0 
     529       1   9  0.0530    48.421925474    56.311861983    58.384122673   0   0   0 
     530       1   4  0.1170    52.557628124    51.097168614    56.761416317   0   0   0 
     531       1  10  0.3510    50.938343122    51.952973780    57.684212721   0   0   0 
     532       1   2  0.4500    48.818046699    56.232188842    55.329940789   0   0   0 
     533       1   9  0.0530    47.450388240    54.879239781    56.110857991   0   0   0 
     534       1   9  0.0530    48.062799328    54.478358731    54.513739353   0   0   0 
     535       1   9  0.0530    29.274577933    19.687061702    52.307713648   0   0   0 
     536       1   9  0.0530    28.751928431    19.108167221    50.778380577   0   0   0 
     537       1   5 -0.0530    28.412584084    21.255862385    51.097675332   0   0   0 
     538       1  13 -0.5740    31.748156289    22.003167352    51.452077000   0   0   0 
     539       1  15 -0.4500    32.667875101    20.107200284    52.187623919   0   0   0 
     540       1   6  0.0540    25.808192266    16.596171467    48.260281261   0   0   0 
     541       1   9  0.0530    26.579140543    18.142253598    46.970272904   0   0   0 
     542       1   9  0.0530    26.108252030    18.697260409    48.569460331   0   0   0 
     543       1  11  0.4100    27.855298357    10.455935289    49.445249458   0   0   0 
     544       1  11  0.4100    44.129367044    25.342870486    56.403424625   0   0   0 
     545       1  13 -0.5740    43.273419294    23.942219870    46.712948281   0   0   0 
     546       1  15 -0.4500    45.289148984    24.554800604    46.041417318   0   0   0 
     547       1   5 -0.0530    47.904251984    24.090331968    47.564562608   0   0   0 
     548       1   9  0.0530    47.028370992    22.825003226    49.073514095   0   0   0 
     549       1   9  0.0530    46.620697641    22.290884544    47.483412358   0   0   0 
     550       1  11  0.4100    48.473124339    57.218214807    60.361787674   0   0   0 
     551       1   6  0.0540    52.869438188    49.636892893    56.351141315   0   0   0 
     552       1   9  0.0530    52.992869762    51.259120792    57.751053222   0   0   0 
     553       1   9  0.0530    53.087158648    51.763139483    56.079292759   0   0   0 
     554       1  13 -0.5740    50.088288327    56.613393105    55.556607729   0   0   0 
     555       1  15 -0.4500    47.985602052    57.087620203    54.960423014   0   0   0 
     556       1   4 -0.1060    26.915363125    20.872231181    50.814990691   0   0   0 
     557       1   2  0.4500    28.880571666    22.353902593    50.208646793   0   0   0 
     558       1   9  0.0530    28.416886798    21.685782404    52.104383887   0   0   0 
     559       1   4  0.1170    32.714293931    22.892220833    52.037111145   0   0   0 
     560       1  10  0.3510    31.016810636    22.410151515    50.982859073   0   0   0 
     561       1  18 -0.5700    25.958318564    15.662357103    47.183722975   0   0   0 
     562       1   9  0.0530    24.745885950    16.841068329    48.331564160   0   0   0 
     563       1   9  0.0530    26.100000441    16.133563736    49.204336037   0   0   0 
     564       1   4  0.1170    42.586518480    24.430976923    45.545937221   0   0   0 
     565       1  10  0.3510    42.717003338    23.541898069    47.389760880   0   0   0 
     566       1   2  0.4500    47.761835982    25.559022755    47.796048585   0   0   0 
     567       1   9  0.0530    48.752622188    23.867622517    48.217016383   0   0   0 
     568       1   4 -0.1060    48.413612695    23.677274440    46.129663805   0   0   0 
     569       1  18 -0.5700    54.262217028    49.396396597    56.593549733   0   0   0 
     570       1   9  0.0530    52.648200432    49.485185643    55.292490699   0   0   0 
     571       1   9  0.0530    52.278580878    48.938634228    56.944828835   0   0   0 
     572       1  10  0.3510    50.705056012    55.950223660    55.885418453   0   0   0 
     573       1   9  0.0530    26.598833505    20.201100389    51.619139262   0   0   0 
     574       1   9  0.0530    26.917125597    20.291314474    49.895128285   0   0   0 
     575       1   5 -0.0530    25.800688224    21.969919082    50.638333514   0   0   0 
     576       1  13 -0.5740    28.899482317    22.301058454    48.864044762   0   0   0 
     577       1  15 -0.4500    29.254959433    23.419447117    50.745469337   0   0   0 
     578       1   6  0.0540    33.510275695    23.641837478    50.944339814   0   0   0 
     579       1   9  0.0530    33.427960803    22.371732239    52.682236091   0   0   0 
     580       1   9  0.0530    32.187243293    23.620187834    52.658294064   0   0   0 
     581       1  11  0.4100    26.934731674    15.573789154    47.067152984   0   0   0 
     582       1   6  0.0540    42.955400860    23.799789601    44.179543854   0   0   0 
     583       1   9  0.0530    42.736313106    25.509971478    45.483531256   0   0   0 
     584       1   9  0.0530    41.518826309    24.269312177    45.695806829   0   0   0 
     585       1  13 -0.5740    47.621411289    26.466972786    46.810240501   0   0   0 
     586       1  15 -0.4500    47.804584475    25.960733762    48.982925123   0   0   0 
     587       1   5 -0.0530    49.484194892    22.528123044    46.132570900   0   0   0 
     588       1   9  0.0530    47.550378298    23.381217266    45.540632692   0   0   0 
     589       1   9  0.0530    48.846859883    24.531220627    45.601592394   0   0   0 
     590       1  11  0.4100    54.504795863    48.520588663    56.205165998   0   0   0 
     591       1   4 -0.1060    25.811453459    23.060529384    51.786982302   0   0   0 
     592       1   2  0.4500    24.459897703    21.343023243    50.398358733   0   0   0 
     593       1   9  0.0530    26.038526258    22.482925464    49.701797158   0   0   0 
     594       1   4  0.1170    29.156190363    23.412638824    47.987766182   0   0   0 
     595       1  10  0.3510    28.692188116    21.447593593    48.458119516   0   0   0 
     596       1  18 -0.5700    34.662738662    24.296479005    51.484391414   0   0   0 
     597       1   9  0.0530    32.870490356    24.377759628    50.452321158   0   0   0 
     598       1   9  0.0530    33.852851663    22.928334107    50.191284302   0   0   0 
     599       1  18 -0.5700    42.356117501    24.560814246    43.124617238   0   0   0 
     600       1   9  0.0530    42.600287681    22.768745622    44.139315485   0   0   0 
     601       1   9  0.0530    44.033151257    23.802116358    44.025439789   0   0   0 
     602       1   4  0.1170    47.673675869    27.894973754    46.941868798   0   0   0 
     603       1  10  0.3510    47.475771582    26.124380011    45.911946431   0   0   0 
     604       1   2  0.4500    50.854418686    23.063020340    46.382775011   0   0   0 
     605       1   9  0.0530    49.262004853    21.900026237    47.001235565   0   0   0 
     606       1   4 -0.1060    49.402410021    21.518190372    44.931580313   0   0   0 
     607       1   9  0.0530    26.345328093    23.927569761    51.383801748   0   0   0 
     608       1   9  0.0530    26.418396149    22.712602124    52.622254053   0   0   0 
     609       1   5 -0.0530    24.456534686    23.570803703    52.413094418   0   0   0 
     610       1  13 -0.5740    23.459234915    22.036281355    49.828687667   0   0   0 
     611       1  15 -0.4500    24.199476454    20.164569792    50.737193144   0   0   0 
     612       1   6  0.0540    30.535550954    24.109865328    48.115638812   0   0   0 
     613       1   9  0.0530    28.368903000    24.157930992    48.128451161   0   0   0 
     614       1   9  0.0530    29.084748915    23.051757954    46.965830809   0   0   0 
     615       1  11  0.4100    34.340232849    24.945728286    52.153002964   0   0   0 
     616       1  11  0.4100    42.517164633    24.063431907    42.283761229   0   0   0 
     617       1   6  0.0540    48.726638808    28.477810717    45.969525458   0   0   0 
     618       1   9  0.0530    47.915062314    28.226456128    47.956470733   0   0   0 
     619       1   9  0.0530    46.694281772    28.301422872    46.694705123   0   0   0 
     620       1  13 -0.5740    51.353879180    23.158541663    47.635886276   0   0   0 
     621       1  15 -0.4500    51.551617519    23.477252997    45.428297656   0   0   0 
     622       1   4 -0.1060    49.127524773    22.030414720    43.483018288   0   0   0 
     623       1   9  0.0530    50.301662095    20.894474961    44.919823031   0   0   0 
     624       1   9  0.0530    48.575562602    20.841474534    45.160080886   0   0   0 
     625       1   4 -0.1590    24.690730551    24.874787420    53.233062071   0   0   0 
     626       1   2  0.4500    23.737972120    22.560526975    53.254409691   0   0   0 
     627       1   9  0.0530    23.797352460    23.859674097    51.594466186   0   0   0 
     628       1  10  0.3510    23.715940534    22.753505588    49.230242028   0   0   0 
     629       1  18 -0.5700    30.717828417    25.088716489    47.085716677   0   0   0 
     630       1   9  0.0530    31.333174095    23.366465822    48.041846645   0   0   0 
     631       1   9  0.0530    30.623254048    24.618402232    49.075908340   0   0   0 
     632       1  18 -0.5700    48.534262151    29.880529753    45.758844614   0   0   0 
     633       1   9  0.0530    48.665618965    27.982087715    44.997966845   0   0   0 
     634       1   9  0.0530    49.725732843    28.302190007    46.378463408   0   0   0 
     635       1   4  0.1170    52.678035085    23.558763512    47.998615969   0   0   0 
     636       1  10  0.3510    50.767263539    22.939036255    48.377207944   0   0   0 
     637       1   2  0.4500    50.165309452    22.846566737    42.826066236   0   0   0 
     638       1   9  0.0530    48.180038189    22.571696351    43.461172740   0   0   0 
     639       1   9  0.0530    48.986562965    21.152284379    42.850245237   0   0   0 
     640       1   9  0.0530    23.744401302    25.276346749    53.603568710   0   0   0 
     641       1   9  0.0530    25.152476715    25.645039869    52.610514403   0   0   0 
     642       1   9  0.0530    25.342931776    24.684560126    54.086835819   0   0   0 
     643       1  13 -0.5740    22.457789411    22.746516229    53.643319786   0   0   0 
     644       1  15 -0.4500    24.306567469    21.506972677    53.624790032   0   0   0 
     645       1  11  0.4100    29.911842788    25.657103597    47.090929798   0   0   0 
     646       1  11  0.4100    49.380111394    30.159298879    45.317144263   0   0   0 
     647       1   6  0.0540    52.717550767    24.979763507    48.593095242   0   0   0 
     648       1   9  0.0530    53.374722824    23.523662157    47.163433859   0   0   0 
     649       1   9  0.0530    53.036611309    22.850429129    48.746679481   0   0   0 
     650       1  13 -0.5740    51.416718748    22.380862048    42.660218392   0   0   0 
     651       1  15 -0.4500    49.863391499    23.964944921    42.347897677   0   0   0 
     652       1   4  0.1170    21.706762996    21.899077051    54.524413049   0   0   0 
     653       1  10  0.3510    21.997516962    23.523152109    53.300117609   0   0   0 
     654       1  18 -0.5700    54.029137038    25.245933938    49.101753022   0   0   0 
     655       1   9  0.0530    51.987822020    25.059493356    49.400109169   0   0   0 
     656       1   9  0.0530    52.464867093    25.711670972    47.820684074   0   0   0 
     657       1   4  0.3400    52.427023436    23.093999279    41.985386545   0   0   0 
     658       1  10  0.3510    51.612336663    21.502969415    42.996023011   0   0   0 
     659       1   6  0.0540    21.184289498    20.617497291    53.830876789   0   0   0 
     660       1   9  0.0530    20.850264119    22.463915692    54.897968384   0   0   0 
     661       1   9  0.0530    22.319338995    21.627693344    55.388206151   0   0   0 
     662       1  11  0.4100    53.969419226    26.136770756    49.525114345   0   0   0 
     663       1   9  0.0530    52.560440161    24.087038005    42.428355867   0   0   0 
     664       1   9  0.0530    52.168183169    23.200018665    40.928442479   0   0   0 
     665       1  18 -0.5700    20.556373832    19.699328599    54.734495791   0   0   0 
     666       1   9  0.0530    22.016530030    20.109690669    53.352068222   0   0   0 
     667       1   9  0.0530    20.466888021    20.881603679    53.052730293   0   0   0 
     668       1  11  0.4100    21.088828460    19.736474803    55.574529682   0   0   0 
     669       1   4  0.1170    35.820782177    44.516278261    50.376476765   0   0   0 
     670       1   6  0.0540    35.779534651    42.971276562    50.297691720   0   0   0 
     671       1   9  0.0530    35.261813473    44.923312125    49.529963356   0   0   0 
     672       1   9  0.0530    36.856740275    44.842794692    50.275692166   0   0   0 
     673       1  18 -0.5700    35.991581612    42.512946399    48.956599869   0   0   0 
     674       1   9  0.0530    36.546165528    42.541401294    50.944820460   0   0   0 
     675       1   9  0.0530    34.808900823    42.608113293    50.638587927   0   0   0 
     676       1  11  0.4100    36.860684294    42.918181161    48.698077318   0   0   0 
     677       1   4  0.3400    43.440153024     7.399492159    49.756434611   0   0   0 
     678       1   9  0.0530    44.127265247     7.698035209    50.550923090   0   0   0 
     679       1   9  0.0530    42.794314889     6.637130540    50.190660746   0   0   0 
     680       1  13 -0.5740     6.625457770    33.439965341    53.645746781   0   0   0 
     681       1   2  0.4500     7.239323346    33.371773959    52.447864902   0   0   0 
     682       1  10  0.3510     6.930898590    34.130126903    54.237407915   0   0   0 
     683       1  15 -0.4500     7.053869954    32.369829312    51.728001403   0   0   0 
     684       1   5 -0.0530     8.078174474    34.498871173    51.939778488   0   0   0 
     685       1   4 -0.1060     9.589432837    34.378550741    52.341793033   0   0   0 
     686       1   9  0.0530     7.713503374    35.364368909    52.504369693   0   0   0 
     687       1   4 -0.1060     7.760678862    34.880894286    50.449531594   0   0   0 
     688       1   9  0.0530     9.543403113    34.462296082    53.435346116   0   0   0 
     689       1   9  0.0530    10.127821812    35.263284511    52.019323951   0   0   0 
     690       1   5 -0.0530    10.505629134    33.130002192    51.997518682   0   0   0 
     691       1   5 -0.0530     7.848709745    36.406156151    50.072392410   0   0   0 
     692       1   9  0.0530     8.349954763    34.277741050    49.768811838   0   0   0 
     693       1   9  0.0530     6.724198829    34.586434043    50.256206507   0   0   0 
     694       1   4 -0.1060    11.602613426    33.037273687    53.136312771   0   0   0 
     695       1   2  0.4500    11.004188683    32.996610473    50.584553526   0   0   0 
     696       1   9  0.0530     9.858991838    32.266812104    52.132399761   0   0   0 
     697       1   2  0.4500     9.172580467    37.024712067    50.338438848   0   0   0 
     698       1   9  0.0530     7.119820995    36.886925261    50.726931688   0   0   0 
     699       1   4 -0.1060     7.369413062    36.635039169    48.603475222   0   0   0 
     700       1   9  0.0530    11.152879477    32.515583473    53.981635031   0   0   0 
     701       1   9  0.0530    11.761819655    34.070288003    53.473493878   0   0   0 
     702       1   5 -0.0530    13.054801618    32.470768628    52.977978951   0   0   0 
     703       1  13 -0.5740    10.769046591    33.880920529    49.597178614   0   0   0 
     704       1  15 -0.4500    11.647637574    31.985124323    50.231975199   0   0   0 
     705       1  13 -0.5740     9.303733446    37.896721702    51.355215100   0   0   0 
     706       1  15 -0.4500    10.181924703    36.666137191    49.688343481   0   0   0 
     707       1   5 -0.0530     7.053133319    38.097515500    48.140038979   0   0   0 
     708       1   9  0.0530     8.084438539    36.173688518    47.916859065   0   0   0 
     709       1   9  0.0530     6.437330193    36.076329779    48.483102316   0   0   0 
     710       1   4 -0.1060    13.305542554    30.947965953    52.643299260   0   0   0 
     711       1   2  0.4500    13.812561078    32.935661584    54.191460023   0   0   0 
     712       1   9  0.0530    13.485537128    33.020962473    52.136960756   0   0   0 
     713       1   4  0.1170    10.780397423    33.627423129    48.176524802   0   0   0 
     714       1  10  0.3510    10.461934617    34.747666920    49.863124197   0   0   0 
     715       1   4  0.1170    10.513858437    38.327118786    51.976221220   0   0   0 
     716       1  10  0.3510     8.482654778    38.186185909    51.778759438   0   0   0 
     717       1   2  0.4500     8.216636702    38.816176658    47.564806119   0   0   0 
     718       1   9  0.0530     6.385179911    37.936408478    47.291346206   0   0   0 
     719       1   4 -0.1060     6.245041573    38.954018477    49.183265498   0   0   0 
     720       1   9  0.0530    14.336194004    30.761523389    52.938296601   0   0   0 
     721       1   9  0.0530    13.291930547    30.796533259    51.565021804   0   0   0 
     722       1   5 -0.0530    12.453910013    29.817642124    53.310799402   0   0   0 
     723       1  13 -0.5740    13.623919803    32.399614012    55.419530597   0   0   0 
     724       1  15 -0.4500    14.515001087    33.971017980    54.091238265   0   0   0 
     725       1   6  0.0540    12.118705454    33.862286667    47.437094165   0   0   0 
     726       1   9  0.0530    10.043249955    34.307032850    47.745932562   0   0   0 
     727       1   9  0.0530    10.428600418    32.614944073    47.955905085   0   0   0 
     728       1   6  0.0540    11.533055677    39.121092518    51.139933460   0   0   0 
     729       1   9  0.0530    11.015929536    37.457162204    52.403460324   0   0   0 
     730       1   9  0.0530    10.215820085    38.981267936    52.796598847   0   0   0 
     731       1  13 -0.5740     8.549576458    38.621823294    46.276425684   0   0   0 
     732       1  15 -0.4500     8.886377381    39.627764254    48.237828758   0   0   0 
     733       1   5 -0.0530     5.372025013    40.168276679    48.675583190   0   0   0 
     734       1   9  0.0530     5.560739405    38.262182385    49.687765011   0   0   0 
     735       1   9  0.0530     6.935051853    39.301738669    49.957008155   0   0   0 
     736       1   4 -0.1060    13.120733165    28.377788311    53.267873825   0   0   0 
     737       1   2  0.4500    11.031603688    29.786352181    52.892001704   0   0   0 
     738       1   9  0.0530    12.450691288    30.096364752    54.359656427   0   0   0 
     739       1   4  0.1170    14.226056364    32.844255588    56.645349019   0   0   0 
     740       1  10  0.3510    12.960739093    31.696258512    55.507213063   0   0   0 
     741       1  18 -0.5700    11.882468853    34.215540874    46.068543357   0   0   0 
     742       1   9  0.0530    12.718612846    32.949910000    47.475203620   0   0   0 
     743       1   9  0.0530    12.668426019    34.674082581    47.911800484   0   0   0 
     744       1  18 -0.5700    12.636129257    39.476870443    51.983349305   0   0   0 
     745       1   9  0.0530    11.049953064    40.016997446    50.745485297   0   0   0 
     746       1   9  0.0530    11.906862579    38.515602885    50.315120493   0   0   0 
     747       1   4  0.1170     9.344086210    39.500662466    45.478651307   0   0   0 
     748       1  10  0.3510     8.202188002    37.812631749    45.864087428   0   0   0 
     749       1   2  0.4500     5.051221596    40.147420244    47.219345038   0   0   0 
     750       1   9  0.0530     4.390368820    39.949211067    49.106263114   0   0   0 
     751       1   4 -0.1060     5.662891391    41.560425222    49.364068234   0   0   0 
     752       1   9  0.0530    13.119367925    28.021652408    54.300026542   0   0   0 
     753       1   9  0.0530    14.173576883    28.450897313    52.992202880   0   0   0 
     754       1   5 -0.0530    12.458317196    27.226400197    52.421966946   0   0   0 
     755       1  13 -0.5740    10.705045180    29.753836314    51.588448801   0   0   0 
     756       1  15 -0.4500    10.142316657    29.666001710    53.759838679   0   0   0 
     757       1   6  0.0540    15.773328393    32.808105185    56.678050967   0   0   0 
     758       1   9  0.0530    13.855953703    32.205615530    57.451038082   0   0   0 
     759       1   9  0.0530    13.893754150    33.859501189    56.868179818   0   0   0 
     760       1  11  0.4100    12.733271803    34.087017813    45.571021284   0   0   0 
     761       1  11  0.4100    12.901808227    40.384760118    51.704770373   0   0   0 
     762       1   6  0.0540     9.475347056    38.957119559    44.039666422   0   0   0 
     763       1   9  0.0530    10.342476086    39.619486012    45.895997599   0   0   0 
     764       1   9  0.0530     8.865491582    40.482546530    45.452985707   0   0   0 
     765       1  13 -0.5740     5.629116024    40.925243687    46.286413666   0   0   0 
     766       1  15 -0.4500     4.259734907    39.269337444    46.810784721   0   0   0 
     767       1   5 -0.0530     6.913752659    42.408417550    48.915086633   0   0   0 
     768       1   9  0.0530     4.773989003    42.191616792    49.279680779   0   0   0 
     769       1   9  0.0530     5.735118368    41.344599711    50.435641716   0   0   0 
     770       1   4 -0.1060    12.844647884    25.779283357    52.890528945   0   0   0 
     771       1   2  0.4500    12.567533373    27.350063024    50.941985684   0   0   0 
     772       1   9  0.0530    11.388174744    27.272873463    52.641039181   0   0   0 
     773       1   4  0.1170     9.410695852    29.550883094    51.015497741   0   0   0 
     774       1  10  0.3510    11.437610098    29.903654283    50.973034789   0   0   0 
     775       1  18 -0.5700    16.257644599    33.373915317    57.899413310   0   0   0 
     776       1   9  0.0530    16.183679061    33.383515190    55.847706579   0   0   0 
     777       1   9  0.0530    16.122546660    31.778451754    56.591076207   0   0   0 
     778       1  18 -0.5700     9.849789635    39.972456252    43.102926329   0   0   0 
     779       1   9  0.0530     8.518244384    38.549109208    43.710998774   0   0   0 
     780       1   9  0.0530    10.213979206    38.150889532    44.024398409   0   0   0 
     781       1   4  0.1170     5.163877637    41.114414152    44.939314946   0   0   0 
     782       1  10  0.3510     6.395165465    41.430793842    46.573836574   0   0   0 
     783       1   2  0.4500     7.690501105    42.858925322    50.115394640   0   0   0 
     784       1   9  0.0530     7.566207119    41.687937787    48.424537858   0   0   0 
     785       1   4 -0.1060     6.594063344    43.463165092    47.776922738   0   0   0 
     786       1   9  0.0530    12.101961939    25.103390874    52.459948524   0   0   0 
     787       1   9  0.0530    12.648005584    25.707627679    53.961490372   0   0   0 
     788       1   5 -0.0530    14.312513135    25.287456655    52.569175295   0   0   0 
     789       1  13 -0.5740    13.491104202    28.094103848    50.291900367   0   0   0 
     790       1  15 -0.4500    11.751384611    26.693187329    50.256017098   0   0   0 
     791       1   6  0.0540     9.551634254    29.438880841    49.486209548   0   0   0 
     792       1   9  0.0530     8.746252195    30.381560992    51.245036381   0   0   0 
     793       1   9  0.0530     8.966834620    28.627219310    51.389859065   0   0   0 
     794       1  11  0.4100    17.186817540    33.640320907    57.704832998   0   0   0 
     795       1  11  0.4100    10.665415140    40.391601423    43.467967497   0   0   0 
     796       1   6  0.0540     5.903611081    40.221547697    43.923851509   0   0   0 
     797       1   9  0.0530     5.316897272    42.160788925    44.665699192   0   0   0 
     798       1   9  0.0530     4.090125629    40.922139751    44.859336144   0   0   0 
     799       1  13 -0.5740     7.211134661    43.697166353    51.064441258   0   0   0 
     800       1  15 -0.4500     8.817040273    42.353890677    50.320685902   0   0   0 
     801       1   5 -0.0530     6.580014135    45.010388799    48.029418295   0   0   0 
     802       1   9  0.0530     7.245659911    43.283364512    46.922834762   0   0   0 
     803       1   9  0.0530     5.606061882    43.205285995    47.398354280   0   0   0 
     804       1   4 -0.1060    14.340232968    23.965387895    51.688144066   0   0   0 
     805       1   2  0.4500    15.138644019    25.314397039    53.819163264   0   0   0 
     806       1   9  0.0530    14.777809827    26.064372780    51.960910368   0   0   0 
     807       1   4  0.1170    13.572854154    28.163655949    48.860058340   0   0   0 
     808       1  10  0.3510    14.156751056    28.583599126    50.803929938   0   0   0 
     809       1  18 -0.5700     8.318356093    29.125808930    48.835044505   0   0   0 
     810       1   9  0.0530    10.265292943    28.644911694    49.274761022   0   0   0 
     811       1   9  0.0530     9.940710663    30.369316853    49.069553210   0   0   0 
     812       1  18 -0.5700     5.346782881    40.367769241    42.616100771   0   0   0 
     813       1   9  0.0530     5.826951291    39.176366055    44.233840228   0   0   0 
     814       1   9  0.0530     6.953185034    40.509435281    43.888846574   0   0   0 
     815       1   4  0.1170     7.833310466    43.951013609    52.341881356   0   0   0 
     816       1  10  0.3510     6.367749107    44.141159746    50.894035267   0   0   0 
     817       1   2  0.4500     5.665976058    45.647378145    47.016183170   0   0   0 
     818       1   9  0.0530     6.085291162    45.148146072    48.993975468   0   0   0 
     819       1   4 -0.1060     8.006830690    45.687511596    48.166972347   0   0   0 
     820       1   9  0.0530    13.332169106    23.754180325    51.328625270   0   0   0 
     821       1   9  0.0530    14.587826705    23.095861966    52.290768785   0   0   0 
     822       1   5 -0.0530    15.243050024    24.012458345    50.399458428   0   0   0 
     823       1  13 -0.5740    15.722967918    24.254408006    54.410110989   0   0   0 
     824       1  15 -0.4500    15.270646893    26.414480557    54.405699440   0   0   0 
     825       1   6  0.0540    14.630233694    29.178617619    48.391259667   0   0   0 
     826       1   9  0.0530    12.607466509    28.463508127    48.445446477   0   0   0 
     827       1   9  0.0530    13.828427192    27.180369688    48.453374771   0   0   0 
     828       1  11  0.4100     7.765878922    29.943351163    48.946119064   0   0   0 
     829       1  11  0.4100     5.727735937    39.628515929    42.086788622   0   0   0 
     830       1   6  0.0540     8.577340679    45.306319057    52.397598080   0   0   0 
     831       1   9  0.0530     8.541765644    43.161534211    52.613086531   0   0   0 
     832       1   9  0.0530     7.058040990    43.941288987    53.111221092   0   0   0 
     833       1  13 -0.5740     4.414909399    46.063185208    47.316184643   0   0   0 
     834       1  15 -0.4500     5.996293932    45.673044420    45.808465647   0   0   0 
     835       1   5 -0.0530     8.975677119    45.835168048    46.916658355   0   0   0 
     836       1   9  0.0530     7.799191685    46.687349186    48.557777837   0   0   0 
     837       1   9  0.0530     8.554730998    45.175190394    48.955771198   0   0   0 
     838       1   4 -0.1060    14.753535605    23.058747267    49.249662888   0   0   0 
     839       1   2  0.4500    16.714645266    23.895088504    50.627473372   0   0   0 
     840       1   9  0.0530    15.099385231    25.015220085    49.983312122   0   0   0 
     841       1   4  0.1170    16.574569987    24.285768531    55.565209515   0   0   0 
     842       1  10  0.3510    15.577300037    23.383181587    54.031134981   0   0   0 
     843       1  18 -0.5700    14.610217628    29.310097712    46.970699923   0   0   0 
     844       1   9  0.0530    15.621509403    28.843485012    48.703671777   0   0   0 
     845       1   9  0.0530    14.421664734    30.153651265    48.836470069   0   0   0 
     846       1  18 -0.5700     7.672787007    46.408076449    52.524202758   0   0   0 
     847       1   9  0.0530     9.186529811    45.426668657    51.498674489   0   0   0 
     848       1   9  0.0530     9.245647755    45.313304848    53.263053785   0   0   0 
     849       1  10  0.3510     4.157661557    46.087266840    48.245591506   0   0   0 
     850       1   2  0.4500     9.612196185    44.585097697    46.417985596   0   0   0 
     851       1   9  0.0530     8.307085830    46.106074997    46.110605408   0   0   0 
     852       1   4 -0.1060     9.963919607    47.063405761    46.994974382   0   0   0 
     853       1   9  0.0530    15.239868763    23.383705209    48.334523161   0   0   0 
     854       1   9  0.0530    13.689627869    23.235585563    49.059953544   0   0   0 
     855       1   5 -0.0530    15.014084483    21.526887541    49.455726322   0   0   0 
     856       1  13 -0.5740    17.270313260    23.351737021    51.731670831   0   0   0 
     857       1  15 -0.4500    17.489585779    24.284420672    49.720246972   0   0   0 
     858       1   6  0.0540    15.844008742    23.793467950    56.833170784   0   0   0 
     859       1   9  0.0530    16.972035319    25.283159451    55.764573143   0   0   0 
     860       1   9  0.0530    17.428221720    23.636624508    55.365425885   0   0   0 
     861       1  11  0.4100    15.406103181    29.856754308    46.770986376   0   0   0 
     862       1  11  0.4100     8.237457239    47.211085372    52.420554350   0   0   0 
     863       1  13 -0.5740    10.112136685    44.493900360    45.169018376   0   0   0 
     864       1  15 -0.4500     9.659281141    43.564392358    47.133461857   0   0   0 
     865       1   5 -0.0530    11.457961614    46.935696876    47.497651504   0   0   0 
     866       1   9  0.0530     9.987003929    47.513350789    45.995758185   0   0   0 
     867       1   9  0.0530     9.484967829    47.829200242    47.610986274   0   0   0 
     868       1   4 -0.1060    15.370138030    20.746808755    48.135604172   0   0   0 
     869       1   2  0.4500    13.875205385    20.866404941    50.157763231   0   0   0 
     870       1   9  0.0530    15.869383281    21.416446934    50.119857832   0   0   0 
     871       1   4  0.1170    18.668409927    23.360410770    52.053055282   0   0   0 
     872       1  10  0.3510    16.687618020    22.904455333    52.362866329   0   0   0 
     873       1  18 -0.5700    16.687924679    23.914121143    57.981004582   0   0   0 
     874       1   9  0.0530    15.538556024    22.751444182    56.710376609   0   0   0 
     875       1   9  0.0530    14.954296296    24.401162265    56.997285114   0   0   0 
     876       1   4  0.1170    10.476103736    43.294904059    44.470600788   0   0   0 
     877       1  10  0.3510    10.185104538    45.315737268    44.663964939   0   0   0 
     878       1   2  0.4500    12.447031386    46.828386026    46.376723550   0   0   0 
     879       1   9  0.0530    11.671777988    47.935188919    47.878239423   0   0   0 
     880       1   4 -0.1060    11.663063077    46.004595061    48.746198109   0   0   0 
     881       1   9  0.0530    14.616657073    20.964554113    47.375955945   0   0   0 
     882       1   9  0.0530    15.266121135    19.678411675    48.355979900   0   0   0 
     883       1   5 -0.0530    16.795192036    20.905133137    47.488903145   0   0   0 
     884       1  13 -0.5740    12.698436075    20.652247749    49.531905332   0   0   0 
     885       1  15 -0.4500    14.027665171    20.462168652    51.333580486   0   0   0 
     886       1   6  0.0540    19.189524413    24.771875999    52.419274609   0   0   0 
     887       1   9  0.0530    19.253883959    22.951571052    51.225765898   0   0   0 
     888       1   9  0.0530    18.817437227    22.709518072    52.916282761   0   0   0 
     889       1  11  0.4100    16.121708423    23.617682174    58.740857972   0   0   0 
     890       1   6  0.0540    11.681427887    42.518598812    45.052239643   0   0   0 
     891       1   9  0.0530    10.722642018    43.579710591    43.445616132   0   0   0 
     892       1   9  0.0530     9.608843212    42.632857626    44.419242619   0   0   0 
     893       1  13 -0.5740    13.280358790    45.785621592    46.146499854   0   0   0 
     894       1  15 -0.4500    12.534309627    47.826172101    45.614795736   0   0   0 
     895       1   5 -0.0530    12.785823810    46.380339811    49.792254663   0   0   0 
     896       1   9  0.0530    10.727282063    46.008541032    49.309522031   0   0   0 
     897       1   9  0.0530    11.800272050    44.975422772    48.412116340   0   0   0 
     898       1   4 -0.1060    17.964530894    20.780119457    48.522532283   0   0   0 
     899       1   2  0.4500    16.908542966    22.056047193    46.545891261   0   0   0 
     900       1   9  0.0530    16.871448126    20.025063360    46.847022008   0   0   0 
     901       1   4  0.1170    11.605392974    19.881934558    50.056306941   0   0   0 
     902       1  10  0.3510    12.609755965    21.031769028    48.644495731   0   0   0 
     903       1  18 -0.5700    20.580935016    24.755367828    52.745338965   0   0   0 
     904       1   9  0.0530    18.628173709    25.151458389    53.275689899   0   0   0 
     905       1   9  0.0530    19.043814969    25.454655416    51.580580444   0   0   0 
     906       1  18 -0.5700    12.088507618    41.451635030    44.185655641   0   0   0 
     907       1   9  0.0530    11.420485757    42.099145635    46.024170749   0   0   0 
     908       1   9  0.0530    12.513160614    43.206400411    45.179874671   0   0   0 
     909       1   4  0.1170    14.298535571    45.791543714    45.132164459   0   0   0 
     910       1  10  0.3510    13.208621721    44.987374948    46.695221086   0   0   0 
     911       1   2  0.4500    12.603201626    47.780200224    50.294059398   0   0   0 
     912       1   9  0.0530    12.574473425    45.735497613    50.650800460   0   0   0 
     913       1   4 -0.1060    14.248299136    46.022334106    49.335064055   0   0   0 
     914       1   9  0.0530    18.055784667    21.738415238    49.037658320   0   0   0 
     915       1   9  0.0530    17.664627515    20.069078759    49.287394552   0   0   0 
     916       1   5 -0.0530    19.389312889    20.364011111    48.006400436   0   0   0 
     917       1  13 -0.5740    17.340139901    23.280907727    46.914376687   0   0   0 
     918       1  15 -0.4500    16.557668611    21.891357337    45.355181383   0   0   0 
     919       1   6  0.0540    10.771187685    20.619759671    51.129446179   0   0   0 
     920       1   9  0.0530    11.978424251    18.943664499    50.476449114   0   0   0 
     921       1   9  0.0530    10.942989956    19.621079988    49.227459067   0   0   0 
     922       1  11  0.4100    20.777281714    25.687078870    53.020119807   0   0   0 
     923       1  11  0.4100    12.697549043    40.879925008    44.723488911   0   0   0 
     924       1   6  0.0540    15.292131309    44.610328662    45.238754630   0   0   0 
     925       1   9  0.0530    14.878009552    46.716528162    45.211797391   0   0   0 
     926       1   9  0.0530    13.831283188    45.768035913    44.143568353   0   0   0 
     927       1  13 -0.5740    13.442279631    48.803413762    50.010319201   0   0   0 
     928       1  15 -0.4500    11.576798138    48.041036478    50.958394365   0   0   0 
     929       1   5 -0.0530    15.208314030    45.359586719    50.395140542   0   0   0 
     930       1   9  0.0530    14.187760195    45.302357262    48.525790012   0   0   0 
     931       1   9  0.0530    14.720243670    46.881998831    48.865955590   0   0   0 
     932       1   4 -0.1060    19.494363368    18.976579007    47.271734301   0   0   0 
     933       1   2  0.4500    20.361067577    20.512008174    49.132175511   0   0   0 
     934       1   9  0.0530    19.657089606    21.113133385    47.253752552   0   0   0 
     935       1   4  0.1170    17.519351395    24.421350031    46.061200308   0   0   0 
     936       1  10  0.3510    17.525659814    23.413046587    47.850846539   0   0   0 
     937       1  18 -0.5700     9.769580496    19.760315666    51.689720728   0   0   0 
     938       1   9  0.0530    10.285770863    21.479361841    50.667366297   0   0   0 
     939       1   9  0.0530    11.422110482    20.974202926    51.931691017   0   0   0 
     940       1  18 -0.5700    16.425959238    44.856784965    44.400872851   0   0   0 
     941       1   9  0.0530    14.809582553    43.683577539    44.925549702   0   0   0 
     942       1   9  0.0530    15.634690950    44.497167757    46.270012738   0   0   0 
     943       1   4  0.1170    13.161529448    50.200678722    50.183106964   0   0   0 
     944       1  10  0.3510    14.301666231    48.582272567    49.627932618   0   0   0 
     945       1   2  0.4500    14.977887671    45.713522328    51.826832212   0   0   0 
     946       1   9  0.0530    14.942018927    44.298677870    50.347821110   0   0   0 
     947       1   4 -0.1060    16.721735991    45.416018106    49.952741083   0   0   0 
     948       1   9  0.0530    20.475546897    18.961136372    46.784396726   0   0   0 
     949       1   9  0.0530    18.771958631    18.947125166    46.455210969   0   0   0 
     950       1   5 -0.0530    19.381292952    17.644622891    48.093168259   0   0   0 
     951       1  13 -0.5740    21.373929497    21.398525435    49.075150143   0   0   0 
     952       1  15 -0.4500    20.173406125    19.881697285    50.198681154   0   0   0 
     953       1   6  0.0540    16.514071771    25.539177151    46.418190001   0   0   0 
     954       1   9  0.0530    17.413808149    24.177795702    44.999931592   0   0   0 
     955       1   9  0.0530    18.531615246    24.803336485    46.205116794   0   0   0 
     956       1  11  0.4100     9.245622455    20.330564179    52.310764908   0   0   0 
     957       1  11  0.4100    16.896474540    43.990807261    44.300058898   0   0   0 
     958       1   6  0.0540    12.046528119    50.713744823    49.238458526   0   0   0 
     959       1   9  0.0530    14.079422581    50.752614325    49.967223266   0   0   0 
     960       1   9  0.0530    12.874570710    50.420468956    51.213908688   0   0   0 
     961       1  13 -0.5740    15.035348966    46.988685868    52.246562597   0   0   0 
     962       1  15 -0.4500    14.731028311    44.817111628    52.663971884   0   0   0 
     963       1   4 -0.1060    17.683284068    46.403324100    50.686834015   0   0   0 
     964       1   9  0.0530    17.148964571    44.418477234    50.103770402   0   0   0 
     965       1   9  0.0530    16.795328386    45.602833017    48.877286651   0   0   0 
     966       1   4 -0.1590    19.458983577    16.407659445    47.149534032   0   0   0 
     967       1   2  0.4500    18.182638256    17.539361964    48.972109425   0   0   0 
     968       1   9  0.0530    20.272878117    17.593176249    48.726702422   0   0   0 
     969       1   4  0.3400    22.094394801    21.884209715    50.179992753   0   0   0 
     970       1  10  0.3510    21.595879339    21.770130040    48.215910088   0   0   0 
     971       1  18 -0.5700    16.676223591    26.666560934    45.557218913   0   0   0 
     972       1   9  0.0530    16.674260571    25.864062731    47.447154112   0   0   0 
     973       1   9  0.0530    15.490646493    25.166547511    46.330262351   0   0   0 
     974       1  18 -0.5700    12.014808581    52.142653176    49.186799316   0   0   0 
     975       1   9  0.0530    11.077819924    50.355102096    49.593437700   0   0   0 
     976       1   9  0.0530    12.206913408    50.332004383    48.227534492   0   0   0 
     977       1   4  0.1170    14.906131617    47.458521489    53.592835002   0   0   0 
     978       1  10  0.3510    15.241796628    47.631573153    51.559759139   0   0   0 
     979       1   2  0.4500    17.373963254    47.845732163    50.644098999   0   0   0 
     980       1   9  0.0530    18.683829766    46.287537452    50.264930415   0   0   0 
     981       1   9  0.0530    17.745029992    46.097654378    51.734243880   0   0   0 
     982       1   9  0.0530    19.429879453    15.480740577    47.727868719   0   0   0 
     983       1   9  0.0530    20.384506015    16.417106147    46.575560755   0   0   0 
     984       1   9  0.0530    18.627626505    16.406011163    46.442367602   0   0   0 
     985       1  13 -0.5740    18.339987916    17.605111765    50.308192413   0   0   0 
     986       1  15 -0.4500    17.033094781    17.401637360    48.487977284   0   0   0 
     987       1   9  0.0530    21.708173416    22.876798469    50.422259694   0   0   0 
     988       1   9  0.0530    21.965488243    21.268962759    51.074510862   0   0   0 
     989       1  11  0.4100    16.363390855    26.355996115    44.673033237   0   0   0 
     990       1  11  0.4100    12.635104227    52.363875309    48.442752174   0   0   0 
     991       1   6  0.0540    13.939980686    48.659254573    53.672760833   0   0   0 
     992       1   9  0.0530    15.897534417    47.773725511    53.924917989   0   0   0 
     993       1   9  0.0530    14.556633025    46.685761382    54.283225060   0   0   0 
     994       1  13 -0.5740    18.050473774    48.667941001    51.457141415   0   0   0 
     995       1  15 -0.4500    16.449531853    48.315839290    49.939146551   0   0   0 
     996       1   4  0.1170    17.334630190    17.532312782    51.320881931   0   0   0 
     997       1  10  0.3510    19.253862431    17.744768573    50.606101972   0   0   0 
     998       1  18 -0.5700    14.087357652    49.356682434    54.909826639   0   0   0 
     999       1   9  0.0530    12.908723843    48.314268410    53.566150523   0   0   0 
    1000       1   9  0.0530    14.160296530    49.359064354    52.867816312   0   0   0 
    1001       1  10  0.3510    18.676499459    48.261977362    52.068884688   0   0   0 
    1002       1   6  0.0540    17.369785735    18.804020236    52.196960893   0   0   0 
    1003       1   9  0.0530    17.544187220    16.663976623    51.941100435   0   0   0 
    1004       1   9  0.0530    16.329491355    17.409865070    50.917508859   0   0   0 
    1005       1  11  0.4100    14.992905851    49.739724736    54.842222262   0   0   0 
    1006       1  18 -0.5700    16.622492602    18.656370906    53.408243725   0   0   0 
    1007       1   9  0.0530    16.967031181    19.642455954    51.626620031   0   0   0 
    1008       1   9  0.0530    18.401351788    19.041539365    52.469144658   0   0   0 
    1009       1  11  0.4100    15.750738428    18.254280836    53.166076825   0   0   0 
    1010       1   4  0.3400     5.515501247    32.679826334    54.079323010   0   0   0 
    1011       1   9  0.0530     5.033239532    32.133642202    53.260843797   0   0   0 
    1012       1   9  0.0530     4.781276764    33.369144638    54.502013857   0   0   0 
    1013       1  13 -0.5740    56.224204056    40.300496158    43.980507176   0   0   0 
    1014       1   2  0.4500    55.798786607    41.008798783    45.041015991   0   0   0 
    1015       1  10  0.3510    57.015446365    39.780190048    44.126029561   0   0   0 
    1016       1  15 -0.4500    54.767470513    41.702601519    44.896094978   0   0   0 
    1017       1   5 -0.0530    56.486891046    40.996738937    46.368365332   0   0   0 
    1018       1   4 -0.1060    56.498314374    39.565375946    47.033430974   0   0   0 
    1019       1   9  0.0530    55.809098990    41.568929648    47.009634956   0   0   0 
    1020       1   4 -0.1060    57.827385449    41.836566850    46.419066692   0   0   0 
    1021       1   9  0.0530    55.452196427    39.243440904    47.085661606   0   0   0 
    1022       1   9  0.0530    56.782312514    39.713639432    48.069641644   0   0   0 
    1023       1   5 -0.0530    57.308419125    38.321767073    46.482888250   0   0   0 
    1024       1   5 -0.0530    58.161016154    42.666518518    47.725012505   0   0   0 
    1025       1   9  0.0530    58.669580511    41.188321768    46.208153178   0   0   0 
    1026       1   9  0.0530    57.807340591    42.560406761    45.597932211   0   0   0 
    1027       1   4 -0.1060    57.343147950    37.211149627    47.604981111   0   0   0 
    1028       1   2  0.4500    58.619210836    38.647742026    45.861890925   0   0   0 
    1029       1   9  0.0530    56.704440924    37.902913162    45.671591737   0   0   0 
    1030       1   2  0.4500    57.878396662    41.874810689    48.947747104   0   0   0 
    1031       1   9  0.0530    57.501507586    43.537485035    47.725743451   0   0   0 
    1032       1   4 -0.1060    59.646364306    43.195027253    47.690213312   0   0   0 
    1033       1   9  0.0530    56.312250985    36.866244957    47.732688540   0   0   0 
    1034       1   9  0.0530    57.613684850    37.698881789    48.548312389   0   0   0 
    1035       1   5 -0.0530    58.281909223    35.952458154    47.522741723   0   0   0 
    1036       1  13 -0.5740    59.772497024    38.744557053    46.551191707   0   0   0 
    1037       1  15 -0.4500    58.654245563    38.909310870    44.636219367   0   0   0 
    1038       1  13 -0.5740    56.732954670    42.028215438    49.640798245   0   0   0 
    1039       1  15 -0.4500    58.677555053    40.976275283    49.297320381   0   0   0 
    1040       1   5 -0.0530    60.129904020    44.345784884    48.655623971  -1   0   0 
    1041       1   9  0.0530    60.314990845    42.339911566    47.822258164  -1   0   0 
    1042       1   9  0.0530    59.846241807    43.539785045    46.671915622   0   0   0 
    1043       1   4 -0.1060    58.319591658    35.151162770    46.176899020   0   0   0 
    1044       1   2  0.4500    58.028088994    35.088554044    48.719560418   0   0   0 
    1045       1   9  0.0530    59.299356023    36.334735256    47.646178297   0   0   0 
    1046       1   4  0.1170     1.050220822    39.080696521    45.996920630   0   0   0 
    1047       1  10  0.3510    59.743750268    38.601965282    47.505233211   0   0   0 
    1048       1   4  0.1170    56.358249696    41.272076251    50.804835412   0   0   0 
    1049       1  10  0.3510    56.128028076    42.709345490    49.304681686   0   0   0 
    1050       1   2  0.4500    60.254758822    44.068451747    50.130674292  -1   0   0 
    1051       1   9  0.0530     1.178550637    44.456630330    48.396582773   0   0   0 
    1052       1   4 -0.1060    59.507719857    45.757327000    48.358380004   0   0   0 
    1053       1   9  0.0530    58.932582942    34.269401095    46.365707309   0   0   0 
    1054       1   9  0.0530    58.918342848    35.746250388    45.485837801   0   0   0 
    1055       1   5 -0.0530    56.952664562    34.718839569    45.500774150   0   0   0 
    1056       1  13 -0.5740    58.877866553    35.090955588    49.767439620   0   0   0 
    1057       1  15 -0.4500    56.975232196    34.417228491    48.796924949   0   0   0 
    1058       1   6  0.0540     1.594377139    38.052163330    44.971001834   0   0   0 
    1059       1   9  0.0530     1.748829565    39.140584434    46.830690096   0   0   0 
    1060       1   9  0.0530     1.016352597    40.070290685    45.539926970   0   0   0 
    1061       1   6  0.0540    56.765192825    41.999584415    52.109372861   0   0   0 
    1062       1   9  0.0530    56.814233337    40.277144172    50.793653202   0   0   0 
    1063       1   9  0.0530    55.277186546    41.117333031    50.796702657   0   0   0 
    1064       1  13 -0.5740     0.373497791    42.844886432    50.679077447   0   0   0 
    1065       1  15 -0.4500     0.431223208    45.025633050    50.919326573   0   0   0 
    1066       1   5 -0.0530    59.650710808    46.396848108    46.929041995   0   0   0 
    1067       1   9  0.0530    58.449767019    45.653073598    48.598387343   0   0   0 
    1068       1   9  0.0530    59.919056542    46.494869460    49.053334797   0   0   0 
    1069       1   4 -0.1060    56.736490456    33.156896062    45.453198056   0   0   0 
    1070       1   2  0.4500    56.673088501    35.385727934    44.191372834   0   0   0 
    1071       1   9  0.0530    56.166772510    35.093093288    46.159785771   0   0   0 
    1072       1   4  0.1170    58.647406042    34.582236284    51.088872202   0   0   0 
    1073       1  10  0.3510    59.743757974    35.483892027    49.608015365   0   0   0 
    1074       1  18 -0.5700     2.848079057    38.465574943    44.423691295   0   0   0 
    1075       1   9  0.0530     0.900839995    37.919453268    44.140309772   0   0   0 
    1076       1   9  0.0530     1.715673662    37.089901267    45.465826482   0   0   0 
    1077       1  18 -0.5700    57.077176404    41.086854334    53.167514608   0   0   0 
    1078       1   9  0.0530    55.964035499    42.667757447    52.431981210   0   0   0 
    1079       1   9  0.0530    57.650424710    42.605868996    51.921219644   0   0   0 
    1080       1   4  0.1170     0.998242742    42.507508585    51.934945119   0   0   0 
    1081       1  10  0.3510    60.088470883    42.111387909    50.120001433  -1   0   0 
    1082       1   2  0.4500     1.027956805    46.493166579    46.339032369   0   0   0 
    1083       1   9  0.0530    59.083380527    45.756115406    46.248752895   0   0   0 
    1084       1   4 -0.1060    59.001572111    47.834599113    46.873576628   0   0   0 
    1085       1   9  0.0530    55.659768266    32.977714550    45.522713709   0   0   0 
    1086       1   9  0.0530    57.155896300    32.739284073    46.366048287   0   0   0 
    1087       1   5 -0.0530    57.239502766    32.338912963    44.204344202   0   0   0 
    1088       1  13 -0.5740    55.429649935    35.419849010    43.663818321   0   0   0 
    1089       1  15 -0.4500    57.588959056    35.944667414    43.545696693   0   0   0 
    1090       1   6  0.0540    58.889044782    35.694368209    52.142899247   0   0   0 
    1091       1   9  0.0530    59.348793747    33.765290087    51.267590646   0   0   0 
    1092       1   9  0.0530    57.632669371    34.195261761    51.217662812   0   0   0 
    1093       1  11  0.4100     3.369414243    38.742650515    45.206411592   0   0   0 
    1094       1  11  0.4100    56.244903596    40.580617952    53.333360734   0   0   0 
    1095       1   6  0.0540     0.404878132    43.082839711    53.249035723   0   0   0 
    1096       1   9  0.0530     2.045637327    42.815523772    51.876050036   0   0   0 
    1097       1   9  0.0530     0.988298200    41.419096771    52.021296739   0   0   0 
    1098       1  13 -0.5740     2.206860128    46.385285773    46.993643915   0   0   0 
    1099       1  15 -0.4500     1.089936251    46.755412765    45.116549444   0   0   0 
    1100       1   5 -0.0530    57.494913873    47.957666292    47.274161115   0   0   0 
    1101       1   9  0.0530    59.577748532    48.495618718    47.528788646   0   0   0 
    1102       1   9  0.0530    59.100672728    48.233797148    45.858521549   0   0   0 
    1103       1   4 -0.1060    56.959734926    30.786871486    44.275015606   0   0   0 
    1104       1   2  0.4500    58.632663475    32.622792389    43.768837884   0   0   0 
    1105       1   9  0.0530    56.600280818    32.686426178    43.383926630   0   0   0 
    1106       1   4  0.1170    55.084884205    36.071978687    42.433181406   0   0   0 
    1107       1  10  0.3510    54.716745864    34.956434440    44.128484602   0   0   0 
    1108       1  18 -0.5700    58.728110827    35.212635872    53.485215184   0   0   0 
    1109       1   9  0.0530    58.182455634    36.511220376    51.972204977   0   0   0 
    1110       1   9  0.0530    59.903226577    36.086757720    52.031783953   0   0   0 
    1111       1  18 -0.5700     1.258183353    42.833770009    54.370164997   0   0   0 
    1112       1   9  0.0530    59.423040592    42.653168939    53.445630480   0   0   0 
    1113       1   9  0.0530    60.307400421    44.162493462    53.186103564  -1   0   0 
    1114       1   4  0.3400     3.475168053    46.570581270    46.385184416   0   0   0 
    1115       1  10  0.3510     2.199928532    46.237336527    47.941228981   0   0   0 
    1116       1   2  0.4500    56.609571621    47.052581599    46.488579198   0   0   0 
    1117       1   9  0.0530    57.436058521    47.613292265    48.303673774   0   0   0 
    1118       1   4 -0.1060    56.952589004    49.441481891    47.252223561   0   0   0 
    1119       1   9  0.0530    57.011077274    30.418775285    43.245903883   0   0   0 
    1120       1   9  0.0530    55.924808517    30.637887277    44.586331653   0   0   0 
    1121       1   5 -0.0530    57.901773426    29.865131485    45.138153161   0   0   0 
    1122       1  13 -0.5740    59.661912403    32.511243308    44.629703965   0   0   0 
    1123       1  15 -0.4500    58.861577413    32.886683670    42.563672760   0   0   0 
    1124       1   6  0.0540    55.438687113    35.216305587    41.197834845   0   0   0 
    1125       1   9  0.0530    55.584992946    37.040805093    42.350017570   0   0   0 
    1126       1   9  0.0530    54.012184255    36.262950624    42.431909357   0   0   0 
    1127       1  11  0.4100    58.861248849    35.999478580    54.079455875   0   0   0 
    1128       1  11  0.4100     1.218671680    41.856499919    54.524503404   0   0   0 
    1129       1   9  0.0530     3.656353984    47.635805897    46.220795257   0   0   0 
    1130       1   9  0.0530     3.529478303    46.037567059    45.427845659   0   0   0 
    1131       1  13 -0.5740    56.533821486    47.073784382    45.141018543   0   0   0 
    1132       1  15 -0.4500    55.827889800    46.301152407    47.114039187   0   0   0 
    1133       1   5 -0.0530    56.946815305    50.261603202    48.600444665   0   0   0 
    1134       1   9  0.0530    57.532687236    49.997867574    46.512424725   0   0   0 
    1135       1   9  0.0530    55.926099903    49.450696740    46.883100548   0   0   0 
    1136       1   4 -0.1060    57.648692915    28.321832307    44.925105035   0   0   0 
    1137       1   2  0.4500    57.840095367    30.218853376    46.574966855   0   0   0 
    1138       1   9  0.0530    58.915871923    30.052736943    44.782708238   0   0   0 
    1139       1   4  0.1170     1.041970518    32.734119540    44.329348614   0   0   0 
    1140       1  10  0.3510    59.440057979    32.209425172    45.525285390   0   0   0 
    1141       1  18 -0.5700    55.033997350    35.867513195    39.991932339   0   0   0 
    1142       1   9  0.0530    54.947533320    34.244235250    41.271214789   0   0   0 
    1143       1   9  0.0530    56.516378682    35.055166496    41.159745262   0   0   0 
    1144       1   4  0.1170    55.573750840    46.360405173    44.345798387   0   0   0 
    1145       1  10  0.3510    57.177405211    47.609700301    44.653044899   0   0   0 
    1146       1   2  0.4500    56.527373025    49.451543267    49.785136839   0   0   0 
    1147       1   9  0.0530    57.969991348    50.585157928    48.777121945   0   0   0 
    1148       1   4 -0.1060    56.061606357    51.563300699    48.579770021   0   0   0 
    1149       1   9  0.0530    57.419318342    28.181865311    43.866068544   0   0   0 
    1150       1   9  0.0530    56.763391608    28.004639938    45.479653237   0   0   0 
    1151       1   5 -0.0530    58.855593901    27.372087028    45.271824108   0   0   0 
    1152       1  13 -0.5740    56.693335928    30.019377183    47.253285058   0   0   0 
    1153       1  15 -0.4500    58.837259067    30.725487578    47.140289960   0   0   0 
    1154       1   6  0.0540     1.430465272    34.197735857    44.023650045   0   0   0 
    1155       1   9  0.0530     1.342089417    32.095537944    43.494293489   0   0   0 
    1156       1   9  0.0530     1.617263406    32.434251222    45.204752063   0   0   0 
    1157       1  11  0.4100    54.055149372    35.745795129    39.962519984   0   0   0 
    1158       1   6  0.0540    55.755997750    44.827793552    44.354129162   0   0   0 
    1159       1   9  0.0530    55.664048876    46.698088543    43.311934713   0   0   0 
    1160       1   9  0.0530    54.559620618    46.601737492    44.677851080   0   0   0 
    1161       1  13 -0.5740    55.360447987    48.770636362    49.779486227   0   0   0 
    1162       1  15 -0.4500    57.269786466    49.382778766    50.789882799   0   0   0 
    1163       1   5 -0.0530    56.161853748    52.542360456    47.359833740   0   0   0 
    1164       1   9  0.0530    55.025215941    51.221579060    48.642010896   0   0   0 
    1165       1   9  0.0530    56.263790439    52.132607824    49.488482208   0   0   0 
    1166       1   4 -0.1060    58.904868191    26.032863810    44.441207991   0   0   0 
    1167       1   2  0.4500    59.132867552    27.182541409    46.726823692   0   0   0 
    1168       1   9  0.0530    59.730699312    27.908513891    44.888997341   0   0   0 
    1169       1   4  0.1170    56.498933368    30.174087594    48.654518688   0   0   0 
    1170       1  10  0.3510    55.933956231    29.697461878    46.744758369   0   0   0 
    1171       1  18 -0.5700     2.833990969    34.253218912    43.748139669   0   0   0 
    1172       1   9  0.0530     1.205148696    34.818634726    44.890461713   0   0   0 
    1173       1   9  0.0530     0.873155940    34.570789002    43.162423283   0   0   0 
    1174       1  18 -0.5700    54.794507649    44.216221090    43.492997273   0   0   0 
    1175       1   9  0.0530    55.614585121    44.442474148    45.364989533   0   0   0 
    1176       1   9  0.0530    56.761645958    44.565028599    44.020803253   0   0   0 
    1177       1   4  0.1170    54.859604700    47.956617582    50.846816164   0   0   0 
    1178       1  10  0.3510    54.825819529    48.828466400    48.978230601   0   0   0 
    1179       1   2  0.4500    57.384140960    53.393537373    47.263847048   0   0   0 
    1180       1   9  0.0530    56.236967321    51.870911771    46.502820576   0   0   0 
    1181       1   4 -0.1060    54.826962955    53.308257623    47.031392793   0   0   0 
    1182       1   9  0.0530    59.930283756    25.671530733    44.503577541   0   0   0 
    1183       1   9  0.0530    58.724276015    26.289827330    43.399532158   0   0   0 
    1184       1   5 -0.0530    58.027634927    24.786532762    44.789017039   0   0   0 
    1185       1  13 -0.5740    58.471032109    26.273369779    47.474159715   0   0   0 
    1186       1  15 -0.4500    60.059829666    27.832064681    47.268951715  -1   0   0 
    1187       1   6  0.0540    56.994310030    28.913717266    49.399845423   0   0   0 
    1188       1   9  0.0530    57.004101113    31.068667350    49.027348393   0   0   0 
    1189       1   9  0.0530    55.429683982    30.295325899    48.837455053   0   0   0 
    1190       1  11  0.4100     3.060621305    35.184876879    43.514476163   0   0   0 
    1191       1  11  0.4100    54.768023864    43.285931375    43.812725136   0   0   0 
    1192       1   6  0.0540    53.568688330    47.220558210    50.413045777   0   0   0 
    1193       1   9  0.0530    54.635455621    48.579064491    51.715810035   0   0   0 
    1194       1   9  0.0530    55.609806876    47.218243291    51.137987273   0   0   0 
    1195       1  13 -0.5740    57.989960176    54.030464461    48.294275507   0   0   0 
    1196       1  15 -0.4500    57.899872464    53.533832318    46.127741542   0   0   0 
    1197       1   5 -0.0530    54.476647677    54.729509061    47.610329108   0   0   0 
    1198       1   9  0.0530    54.840801181    53.448780212    45.943363489   0   0   0 
    1199       1   9  0.0530    53.981336045    52.640100315    47.217322366   0   0   0 
    1200       1   4 -0.1060    58.227681811    23.598090488    43.781019899   0   0   0 
    1201       1   2  0.4500    56.604613227    25.110100535    45.053896346   0   0   0 
    1202       1   9  0.0530    58.430923689    24.390076889    45.726598847   0   0   0 
    1203       1   4  0.1170    58.881461957    25.788767614    48.760708736   0   0   0 
    1204       1  10  0.3510    57.694469791    25.858716344    47.073384023   0   0   0 
    1205       1  18 -0.5700    56.540759399    28.871688165    50.751216234   0   0   0 
    1206       1   9  0.0530    58.085709314    28.896361949    49.386562044   0   0   0 
    1207       1   9  0.0530    56.623683676    28.017482672    48.896624150   0   0   0 
    1208       1  18 -0.5700    53.100804210    46.277253099    51.381835234   0   0   0 
    1209       1   9  0.0530    53.758530858    46.670633469    49.488737247   0   0   0 
    1210       1   9  0.0530    52.778713886    47.950591468    50.223295333   0   0   0 
    1211       1   4  0.1170    59.066753929    54.969258141    48.111045314   0   0   0 
    1212       1  10  0.3510    57.697838026    53.847333329    49.205238228   0   0   0 
    1213       1   2  0.4500    53.274167047    55.283805595    46.911875406   0   0   0 
    1214       1   9  0.0530    55.295968560    55.370667042    47.265578630   0   0   0 
    1215       1   4 -0.1060    54.430931178    54.915976226    49.172177208   0   0   0 
    1216       1   9  0.0530    57.700229116    22.743545348    44.212804764   0   0   0 
    1217       1   9  0.0530    59.283077164    23.318690496    43.796992411   0   0   0 
    1218       1   5 -0.0530    57.776723634    23.775959658    42.283084775   0   0   0 
    1219       1  13 -0.5740    55.861585517    25.764149967    44.149044325   0   0   0 
    1220       1  15 -0.4500    56.093148905    24.820204052    46.158474481   0   0   0 
    1221       1   6  0.0540    60.229192079    25.023125458    48.701736402   0   0   0 
    1222       1   9  0.0530    58.112155092    25.108840143    49.134306317   0   0   0 
    1223       1   9  0.0530    58.967194155    26.612310594    49.471132225   0   0   0 
    1224       1  11  0.4100    56.809682706    29.743026744    51.129751551   0   0   0 
    1225       1  11  0.4100    53.117081345    46.738697012    52.260708409   0   0   0 
    1226       1   6  0.0540    59.467292001    55.725358799    49.398090078   0   0   0 
    1227       1   9  0.0530    58.762896582    55.716005355    47.369700586   0   0   0 
    1228       1   9  0.0530    59.948996647    54.450954248    47.724296908  -1   0   0 
    1229       1  13 -0.5740    53.126012352    56.601822184    46.687294492   0   0   0 
    1230       1  15 -0.4500    52.391075191    54.510036866    46.473877039   0   0   0 
    1231       1   5 -0.0530    53.674155806    53.896950609    50.104480964   0   0   0 
    1232       1   9  0.0530    54.060507523    55.918640637    49.396329006   0   0   0 
    1233       1   9  0.0530    55.482393986    54.919302945    49.473597340   0   0   0 
    1234       1   4 -0.1060    57.376487890    22.424262194    41.594089549   0   0   0 
    1235       1   2  0.4500    58.758246426    24.472775713    41.398462213   0   0   0 
    1236       1   9  0.0530    56.878674655    24.383275051    42.282016704   0   0   0 
    1237       1   4  0.1170    54.525768926    26.234960609    44.338983759   0   0   0 
    1238       1  10  0.3510    56.298923650    25.962160935    43.308631571   0   0   0 
    1239       1  18 -0.5700     0.605487426    24.530475268    49.988320901   1   0   0 
    1240       1   9  0.0530     1.018436288    25.690193666    48.349650006   0   0   0 
    1241       1   9  0.0530    60.154550401    24.186173739    48.004156606   0   0   0 
    1242       1  18 -0.5700    60.298609329    56.849647826    49.072060116  -1   0   0 
    1243       1   9  0.0530    60.006730022    55.052598350    50.067411319  -1   0   0 
    1244       1   9  0.0530    58.567648550    56.079430156    49.905165802   0   0   0 
    1245       1   4  0.3400    52.130272261    57.168987892    45.864952650   0   0   0 
    1246       1  10  0.3510    53.776907117    57.195248679    47.069368819   0   0   0 
    1247       1   2  0.4500    52.173739248    53.967347555    50.194750565   0   0   0 
    1248       1   9  0.0530    53.813890802    52.920597096    49.649821309   0   0   0 
    1249       1   4 -0.1060    54.397101604    53.774561680    51.505186979   0   0   0 
    1250       1   9  0.0530    58.155342437    21.691083748    41.822083543   0   0   0 
    1251       1   9  0.0530    57.367818292    22.548197022    40.505339977   0   0   0 
    1252       1   5 -0.0530    55.979639662    21.824334740    41.976896675   0   0   0 
    1253       1  13 -0.5740    59.993667364    23.972641662    41.179595142   0   0   0 
    1254       1  15 -0.4500    58.362793106    25.470913530    40.757319291   0   0   0 
    1255       1   6  0.0540    54.157306566    27.175746699    43.169960453   0   0   0 
    1256       1   9  0.0530    54.455664579    26.782117170    45.281839065   0   0   0 
    1257       1   9  0.0530    53.824387443    25.398099154    44.378017302   0   0   0 
    1258       1  11  0.4100     1.578067686    24.371083117    49.914327399   0   0   0 
    1259       1  11  0.4100     0.550271061    57.293154624    49.930325483   0   0   0 
    1260       1   9  0.0530    52.464053645    57.167484595    44.824186974   0   0   0 
    1261       1   9  0.0530    51.185787279    56.621800510    45.915238726   0   0   0 
    1262       1  13 -0.5740    51.392514171    53.862726145    49.101103174   0   0   0 
    1263       1  15 -0.4500    51.580696698    54.010779602    51.300896372   0   0   0 
    1264       1   5 -0.0530    54.722743808    55.043936345    52.385981594   0   0   0 
    1265       1   9  0.0530    53.830836733    53.070868191    52.106242440   0   0   0 
    1266       1   9  0.0530    55.348780627    53.273113199    51.317110576   0   0   0 
    1267       1   4 -0.1060    55.853100847    20.356867034    41.416782037   0   0   0 
    1268       1   2  0.4500    54.797509906    22.662293446    41.623925138   0   0   0 
    1269       1   9  0.0530    55.954618324    21.785760941    43.066433350   0   0   0 
    1270       1   4  0.1170     0.910872808    24.304754794    40.122449103   0   0   0 
    1271       1  10  0.3510    60.253288060    23.233836826    41.741848181   0   0   0 
    1272       1  18 -0.5700    53.112157086    28.095994227    43.490855062   0   0   0 
    1273       1   9  0.0530    53.854987172    26.571489820    42.316530769   0   0   0 
    1274       1   9  0.0530    55.031692441    27.761493345    42.881450037   0   0   0 
    1275       1   4  0.1170    49.969656718    53.670737307    49.052862340   0   0   0 
    1276       1  10  0.3510    51.838076093    53.907417909    48.250200463   0   0   0 
    1277       1   2  0.4500    55.353833026    54.613069910    53.682845446   0   0   0 
    1278       1   9  0.0530    55.481311526    55.626386957    51.857208166   0   0   0 
    1279       1   4 -0.1060    53.483866274    55.985967040    52.591827846   0   0   0 
    1280       1   9  0.0530    56.469121161    20.252331556    40.517780187   0   0   0 
    1281       1   9  0.0530    54.833626598    20.139342466    41.091104670   0   0   0 
    1282       1   5 -0.0530    56.272818303    19.276045109    42.466445814   0   0   0 
    1283       1  13 -0.5740    53.601745221    22.332952936    42.146587710   0   0   0 
    1284       1  15 -0.4500    54.889594030    23.679715669    40.896379724   0   0   0 
    1285       1   6  0.0540     1.300697627    25.788495483    39.942956458   0   0   0 
    1286       1   9  0.0530     0.503069475    23.944389274    39.176127634   0   0   0 
    1287       1   9  0.0530     1.830804261    23.744937000    40.306143206   0   0   0 
    1288       1  11  0.4100    52.333781448    27.518946109    43.719238241   0   0   0 
    1289       1   6  0.0540    49.269133455    54.851132934    48.347677000   0   0   0 
    1290       1   9  0.0530    49.521156634    53.531039474    50.040208711   0   0   0 
    1291       1   9  0.0530    49.776051877    52.762625165    48.477437549   0   0   0 
    1292       1  13 -0.5740    56.443685466    53.818790489    53.730511266   0   0   0 
    1293       1  15 -0.4500    54.926851187    55.014789769    54.789388329   0   0   0 
    1294       1   4 -0.1060    53.762481893    57.381954738    53.237134838   0   0   0 
    1295       1   9  0.0530    53.019104985    56.191244300    51.626903434   0   0   0 
    1296       1   9  0.0530    52.749700367    55.445096338    53.192642340   0   0   0 
    1297       1   4 -0.1590    56.498076576    17.887115140    41.804211370   0   0   0 
    1298       1   2  0.4500    55.310895467    19.174637430    43.610436978   0   0   0 
    1299       1   9  0.0530    57.238993630    19.599698504    42.853972654   0   0   0 
    1300       1  10  0.3510    53.584926087    21.533119108    42.687671901   0   0   0 
    1301       1  18 -0.5700     2.278168455    25.950860937    38.914727838   0   0   0 
    1302       1   9  0.0530     1.722438356    26.179085264    40.861208652   0   0   0 
    1303       1   9  0.0530     0.423510134    26.380842961    39.682818310   0   0   0 
    1304       1  18 -0.5700    47.864137889    54.617934434    48.193465188   0   0   0 
    1305       1   9  0.0530    49.709357144    54.984974477    47.358333011   0   0   0 
    1306       1   9  0.0530    49.421618523    55.767686959    48.919772673   0   0   0 
    1307       1   4  0.1170    57.122131454    53.346987178    54.910851945   0   0   0 
    1308       1  10  0.3510    56.820742739    53.569901282    52.876559252   0   0   0 
    1309       1   2  0.4500    52.527955099    58.033134095    53.719311116   0   0   0 
    1310       1   9  0.0530    54.258785518    58.020671525    52.505300394   0   0   0 
    1311       1   9  0.0530    54.433028510    57.307999732    54.088653097   0   0   0 
    1312       1   9  0.0530    56.840790656    17.159020055    42.542390866   0   0   0 
    1313       1   9  0.0530    57.260531013    17.956321860    41.025171754   0   0   0 
    1314       1   9  0.0530    55.575549767    17.518607630    41.355130505   0   0   0 
    1315       1  13 -0.5740    55.581344054    18.760695638    44.862896834   0   0   0 
    1316       1  15 -0.4500    54.101966136    19.482895194    43.477236830   0   0   0 
    1317       1  11  0.4100     2.302443972    26.931899032    38.800102945   0   0   0 
    1318       1  11  0.4100    47.501649002    54.563019665    49.112630383   0   0   0 
    1319       1   6  0.0540    56.272796319    52.424690915    55.824445176   0   0   0 
    1320       1   9  0.0530    57.469922666    54.201757292    55.497078028   0   0   0 
    1321       1   9  0.0530    58.007984735    52.790341528    54.596301787   0   0   0 
    1322       1  13 -0.5740    51.868521896    57.476892731    54.748270628   0   0   0 
    1323       1  15 -0.4500    52.110732942    59.089782394    53.197173064   0   0   0 
    1324       1   4  0.1170    56.851425579    18.459204768    45.458372733   0   0   0 
    1325       1  10  0.3510    54.792415054    18.676406494    45.412543676   0   0   0 
    1326       1  18 -0.5700    56.953699444    52.119419954    57.045301817   0   0   0 
    1327       1   9  0.0530    56.022039547    51.500955158    55.299474247   0   0   0 
    1328       1   9  0.0530    55.343132046    52.922366351    56.096105319   0   0   0 
    1329       1   4  0.3400    50.640444497    57.886132034    55.300441025   0   0   0 
    1330       1  10  0.3510    52.258385068    56.689397288    55.136662848   0   0   0 
    1331       1   6  0.0540    56.907177224    17.008591013    45.975521813   0   0   0 
    1332       1   9  0.0530    57.001360575    19.133524875    46.304187292   0   0   0 
    1333       1   9  0.0530    57.692197709    18.602222499    44.780073672   0   0   0 
    1334       1  11  0.4100    57.532064111    51.342805280    56.844742884   0   0   0 
    1335       1   9  0.0530    50.041252184    58.510595242    54.626857845   0   0   0 
    1336       1   9  0.0530    50.812703121    58.408186061    56.243885715   0   0   0 
    1337       1  18 -0.5700    58.179883759    16.744789055    46.576822304   0   0   0 
    1338       1   9  0.0530    56.753715373    16.318550708    45.141819432   0   0   0 
    1339       1   9  0.0530    56.117367534    16.847228502    46.714355563   0   0   0 
    1340       1  11  0.4100    58.128726354    15.784890574    46.821411293   0   0   0 
    1341       1   4  0.1170    55.644409514    40.259703969    42.664854968   0   0   0 
    1342       1   6  0.0540    54.161604145    39.806659250    42.606448979   0   0   0 
    1343       1   9  0.0530    55.734725502    41.241725005    42.192285387   0   0   0 
    1344       1   9  0.0530    56.234687987    39.559895590    42.069432597   0   0   0 
    1345       1  18 -0.5700    53.787565860    39.467659594    41.268419212   0   0   0 
    1346       1   9  0.0530    53.515284035    40.616293735    42.950568063   0   0   0 
    1347       1   9  0.0530    54.005065408    38.940045811    43.252101562   0   0   0 
    1348       1  11  0.4100    52.803487112    39.565035149    41.231493015   0   0   0 
    1349       1  13 -0.5740     6.496075883    32.936112452    37.958714665   0   0   0 
    1350       1   2  0.4500     6.393047641    31.604474834    38.140714938   0   0   0 
    1351       1  10  0.3510     7.232247221    33.228755927    37.403405017   0   0   0 
    1352       1  15 -0.4500     5.402971267    31.163656351    38.766888243   0   0   0 
    1353       1   5 -0.0530     7.388530898    30.650794927    37.565058998   0   0   0 
    1354       1   4 -0.1060     8.416607621    30.131232028    38.644153745   0   0   0 
    1355       1   9  0.0530     7.987297453    31.227139085    36.853880050   0   0   0 
    1356       1   4 -0.1060     6.659147195    29.581378128    36.670958934   0   0   0 
    1357       1   9  0.0530     9.166546519    30.923709928    38.754874867   0   0   0 
    1358       1   9  0.0530     8.966427185    29.280729332    38.257580091   0   0   0 
    1359       1   5 -0.0530     7.944349111    29.778716371    40.101740204   0   0   0 
    1360       1   5 -0.0530     7.514711227    28.778878393    35.624394274   0   0   0 
    1361       1   9  0.0530     6.097987607    28.887362915    37.294964697   0   0   0 
    1362       1   9  0.0530     5.903922515    30.129118659    36.095391903   0   0   0 
    1363       1   4 -0.1060     9.143235244    29.362329142    41.053302528   0   0   0 
    1364       1   2  0.4500     6.745690860    28.913350285    40.173683764   0   0   0 
    1365       1   9  0.0530     7.605923056    30.744216754    40.479408016   0   0   0 
    1366       1   2  0.4500     8.448979687    27.814349721    36.253937632   0   0   0 
    1367       1   9  0.0530     8.100661539    29.519754875    35.074153472   0   0   0 
    1368       1   4 -0.1060     6.573398290    28.057719768    34.584777570   0   0   0 
    1369       1   9  0.0530     9.375781283    30.218833847    41.692319724   0   0   0 
    1370       1   9  0.0530    10.019922729    29.241113096    40.412034920   0   0   0 
    1371       1   5 -0.0530     9.141469009    28.070169006    41.966929959   0   0   0 
    1372       1  13 -0.5740     6.642523368    27.748207273    39.507165551   0   0   0 
    1373       1  15 -0.4500     5.804528482    29.281902537    40.917333940   0   0   0 
    1374       1  13 -0.5740     9.765638218    27.841705005    35.985810443   0   0   0 
    1375       1  15 -0.4500     8.014678610    26.939685018    37.035780146   0   0   0 
    1376       1   5 -0.0530     7.180027287    27.276676207    33.349566359   0   0   0 
    1377       1   9  0.0530     5.903680173    27.390614761    35.133173280   0   0   0 
    1378       1   9  0.0530     5.929309017    28.837938650    34.162071262   0   0   0 
    1379       1   4 -0.1060     7.998287580    27.914053629    43.035856796   0   0   0 
    1380       1   2  0.4500    10.472844465    27.838595804    42.619608557   0   0   0 
    1381       1   9  0.0530     9.017108670    27.241949268    41.261943860   0   0   0 
    1382       1   4  0.1170     5.517042984    26.873611048    39.592165135   0   0   0 
    1383       1  10  0.3510     7.340728541    27.522342483    38.877244567   0   0   0 
    1384       1   4  0.1170    10.730578080    26.832578667    36.294012408   0   0   0 
    1385       1  10  0.3510    10.096385293    28.632727055    35.531493120   0   0   0 
    1386       1   2  0.4500     7.372093975    25.803850858    33.547561353   0   0   0 
    1387       1   9  0.0530     6.374978690    27.327950425    32.610445544   0   0   0 
    1388       1   4 -0.1060     8.395125303    28.032337736    32.701245802   0   0   0 
    1389       1   9  0.0530     8.026734074    26.863784256    43.336879496   0   0   0 
    1390       1   9  0.0530     7.044851278    28.040742207    42.555992405   0   0   0 
    1391       1   5 -0.0530     7.993051988    28.756021549    44.361106193   0   0   0 
    1392       1  13 -0.5740    10.865334123    26.619656091    43.064284261   0   0   0 
    1393       1  15 -0.4500    11.256027585    28.807665349    42.761435859   0   0   0 
    1394       1   6  0.0540     5.737926935    25.576283158    38.782310993   0   0   0 
    1395       1   9  0.0530     4.626225201    27.382533316    39.213644260   0   0   0 
    1396       1   9  0.0530     5.343195393    26.614860194    40.636729186   0   0   0 
    1397       1   6  0.0540    11.406487371    26.355814089    34.991391631   0   0   0 
    1398       1   9  0.0530    10.303810251    25.968109720    36.811695298   0   0   0 
    1399       1   9  0.0530    11.486301772    27.270974354    36.936184283   0   0   0 
    1400       1  13 -0.5740     7.616877339    25.233608223    34.745490038   0   0   0 
    1401       1  15 -0.4500     7.252512007    25.045697297    32.557545004   0   0   0 
    1402       1   5 -0.0530     8.943178882    27.664541347    31.273832966   0   0   0 
    1403       1   9  0.0530     8.103163755    29.087921794    32.642155394   0   0   0 
    1404       1   9  0.0530     9.235573978    27.991628721    33.393381198   0   0   0 
    1405       1   4 -0.1060     7.029823421    28.161984085    45.466417253   0   0   0 
    1406       1   2  0.4500     7.865753587    30.240162907    44.235028417   0   0   0 
    1407       1   9  0.0530     8.998904310    28.617408798    44.760021983   0   0   0 
    1408       1   4  0.1170    12.078525452    26.324168118    43.784318683   0   0   0 
    1409       1  10  0.3510    10.293898038    25.861057058    42.872947546   0   0   0 
    1410       1  18 -0.5700     4.807113939    24.563447744    39.167938875   0   0   0 
    1411       1   9  0.0530     6.745031481    25.194124150    38.961808868   0   0   0 
    1412       1   9  0.0530     5.631187643    25.780601779    37.713821599   0   0   0 
    1413       1  18 -0.5700    12.486794940    25.456606015    35.233494190   0   0   0 
    1414       1   9  0.0530    11.782971624    27.212596283    34.425556768   0   0   0 
    1415       1   9  0.0530    10.664093730    25.832416967    34.387429683   0   0   0 
    1416       1   4  0.1170     7.769373223    23.841206962    35.054395806   0   0   0 
    1417       1  10  0.3510     7.680507830    25.830584636    35.489306557   0   0   0 
    1418       1   2  0.4500     7.899169274    27.688971677    30.210984940   0   0   0 
    1419       1   9  0.0530     9.606173302    28.504501849    31.058559196   0   0   0 
    1420       1   4 -0.1060     9.873272022    26.394553261    31.223497185   0   0   0 
    1421       1   9  0.0530     7.139629967    28.769513867    46.369374659   0   0   0 
    1422       1   9  0.0530     7.393414468    27.173313886    45.733618924   0   0   0 
    1423       1   5 -0.0530     5.499257661    28.069740506    45.136345619   0   0   0 
    1424       1  13 -0.5740     7.248604208    30.883574109    43.219468597   0   0   0 
    1425       1  15 -0.4500     8.336098615    30.945657405    45.161069172   0   0   0 
    1426       1   6  0.0540    11.826582028    25.494629370    45.069352247   0   0   0 
    1427       1   9  0.0530    12.615836569    27.234072950    44.069971069   0   0   0 
    1428       1   9  0.0530    12.738837211    25.748484302    43.132792228   0   0   0 
    1429       1  11  0.4100     3.913285643    24.929819548    38.956441543   0   0   0 
    1430       1  11  0.4100    13.138188108    25.933244831    35.803965655   0   0   0 
    1431       1   6  0.0540     6.458277057    23.030818820    34.916747871   0   0   0 
    1432       1   9  0.0530     8.100534962    23.765473581    36.092525508   0   0   0 
    1433       1   9  0.0530     8.551833840    23.399326582    34.435881132   0   0   0 
    1434       1  13 -0.5740     6.990036894    26.698705137    30.121009057   0   0   0 
    1435       1  15 -0.4500     7.917865573    28.606398995    29.356770942   0   0   0 
    1436       1   5 -0.0530    10.864979554    26.220069353    30.013680666   0   0   0 
    1437       1   9  0.0530    10.483458228    26.385392184    32.127283804   0   0   0 
    1438       1   9  0.0530     9.262909358    25.494519364    31.269317700   0   0   0 
    1439       1   4 -0.1060     4.520980151    27.968599666    46.368112315   0   0   0 
    1440       1   2  0.4500     5.117962126    27.115947409    44.055597674   0   0   0 
    1441       1   9  0.0530     5.279354906    29.056113308    44.718135268   0   0   0 
    1442       1   4  0.1170     7.312565892    32.306469709    42.970055494   0   0   0 
    1443       1  10  0.3510     6.765357562    30.336329872    42.577348926   0   0   0 
    1444       1  18 -0.5700    11.679993646    24.089986309    44.817573810   0   0   0 
    1445       1   9  0.0530    10.933240758    25.864293694    45.567838734   0   0   0 
    1446       1   9  0.0530    12.668731053    25.626997410    45.754045383   0   0   0 
    1447       1  18 -0.5700     6.637615297    21.651829127    35.262859879   0   0   0 
    1448       1   9  0.0530     6.103470736    23.087648628    33.885683800   0   0   0 
    1449       1   9  0.0530     5.694479322    23.460370740    35.569219706   0   0   0 
    1450       1   4  0.1170     5.977883173    26.532492047    29.118227493   0   0   0 
    1451       1  10  0.3510     7.034214910    26.041777527    30.826783111   0   0   0 
    1452       1   2  0.4500    11.944594874    27.246266731    30.062628823   0   0   0 
    1453       1   9  0.0530    11.359998141    25.260045104    30.195924560   0   0   0 
    1454       1   4 -0.1060    10.125765412    26.045019681    28.641453917   0   0   0 
    1455       1   9  0.0530     3.509855811    27.955988717    45.943436741   0   0   0 
    1456       1   9  0.0530     4.577226323    28.931915350    46.873300295   0   0   0 
    1457       1   5 -0.0530     4.561849732    26.826043412    47.466992539   0   0   0 
    1458       1  13 -0.5740     5.470141181    25.818620437    44.072914114   0   0   0 
    1459       1  15 -0.4500     4.425971541    27.529269582    43.099203333   0   0   0 
    1460       1   6  0.0540     5.942515241    33.012227934    42.968747324   0   0   0 
    1461       1   9  0.0530     7.772820320    32.464785991    41.994097952   0   0   0 
    1462       1   9  0.0530     7.943677772    32.831410524    43.690099904   0   0   0 
    1463       1  11  0.4100    12.562806133    23.831747233    44.439114047   0   0   0 
    1464       1  11  0.4100     5.841181030    21.218734583    34.875661965   0   0   0 
    1465       1   6  0.0540     6.250122836    25.262988218    28.276785468   0   0   0 
    1466       1   9  0.0530     5.903372263    27.393891558    28.448004149   0   0   0 
    1467       1   9  0.0530     5.014916995    26.422482451    29.622043339   0   0   0 
    1468       1  13 -0.5740    11.728980255    28.516771860    29.661419837   0   0   0 
    1469       1  15 -0.4500    13.053672729    26.958658359    30.578367521   0   0   0 
    1470       1   5 -0.0530    10.920767151    25.412215189    27.443501499   0   0   0 
    1471       1   9  0.0530     9.277043227    25.387795259    28.846668658   0   0   0 
    1472       1   9  0.0530     9.713520728    27.001665583    28.315969184   0   0   0 
    1473       1   4 -0.1060     5.173462568    27.259076494    48.851972412   0   0   0 
    1474       1   2  0.4500     5.051697989    25.505418641    46.978364043   0   0   0 
    1475       1   9  0.0530     3.504760370    26.660691906    47.707002843   0   0   0 
    1476       1   4  0.1170     5.134194439    24.814739033    43.105448055   0   0   0 
    1477       1  10  0.3510     5.963851348    25.540368370    44.849922708   0   0   0 
    1478       1  18 -0.5700     6.107666674    34.374055668    42.558740260   0   0   0 
    1479       1   9  0.0530     5.525408930    32.997365126    43.976664778   0   0   0 
    1480       1   9  0.0530     5.259739153    32.500799958    42.286916414   0   0   0 
    1481       1  18 -0.5700     5.152065812    24.921494880    27.428258477   0   0   0 
    1482       1   9  0.0530     6.433613385    24.416117803    28.943108276   0   0   0 
    1483       1   9  0.0530     7.136000484    25.412819411    27.659515342   0   0   0 
    1484       1   4  0.1170    12.658945662    29.587076325    29.846381333   0   0   0 
    1485       1  10  0.3510    10.871192632    28.701348961    29.250756891   0   0   0 
    1486       1   2  0.4500    11.961755618    26.365294601    26.967911297   0   0   0 
    1487       1   9  0.0530    11.431125919    24.528667430    27.839002091   0   0   0 
    1488       1   4 -0.1060     9.899886481    24.893583398    26.357418185   0   0   0 
    1489       1   9  0.0530     4.999400123    28.324352320    48.983402080   0   0   0 
    1490       1   9  0.0530     6.252847849    27.143912224    48.822299796   0   0   0 
    1491       1   5 -0.0530     4.596789149    26.564046947    50.143035802   0   0   0 
    1492       1  13 -0.5740     6.357414551    25.152324517    47.016662339   0   0   0 
    1493       1  15 -0.4500     4.232131586    24.692627600    46.492583656   0   0   0 
    1494       1   6  0.0540     6.388330976    24.261293108    42.404914068   0   0   0 
    1495       1   9  0.0530     4.434640445    25.170692834    42.345720224   0   0   0 
    1496       1   9  0.0530     4.651297920    23.988316416    43.626230332   0   0   0 
    1497       1  11  0.4100     5.226972015    34.814007873    42.689461045   0   0   0 
    1498       1  11  0.4100     5.114380975    25.594055804    26.705228941   0   0   0 
    1499       1   6  0.0540    12.089786822    30.975390808    29.482258661   0   0   0 
    1500       1   9  0.0530    13.540414716    29.410477611    29.228669219   0   0   0 
    1501       1   9  0.0530    12.969000904    29.611572970    30.896611993   0   0   0 
    1502       1  13 -0.5740    11.641535566    27.536590435    26.379377360   0   0   0 
    1503       1  15 -0.4500    13.171777738    26.123394167    27.182133316   0   0   0 
    1504       1   5 -0.0530    10.366654726    24.180068671    25.033512592   0   0   0 
    1505       1   9  0.0530     9.267573696    24.160947433    26.870785830   0   0   0 
    1506       1   9  0.0530     9.230973761    25.713861102    26.090573932   0   0   0 
    1507       1   4 -0.1060     5.321132284    27.055849722    51.455079893   0   0   0 
    1508       1   2  0.4500     4.595076486    25.073469941    50.027222330   0   0   0 
    1509       1   9  0.0530     3.548243945    26.867504450    50.219740162   0   0   0 
    1510       1   4  0.1170     6.959726547    23.965697608    46.485071491   0   0   0 
    1511       1  10  0.3510     6.962874484    25.737716782    47.497418024   0   0   0 
    1512       1  18 -0.5700     6.024838364    23.278084564    41.437541653   0   0   0 
    1513       1   9  0.0530     7.033589453    23.793401603    43.146648807   0   0   0 
    1514       1   9  0.0530     6.943993458    25.064522137    41.916651076   0   0   0 
    1515       1  18 -0.5700    12.894790626    32.008732227    30.067969828   0   0   0 
    1516       1   9  0.0530    11.068733620    31.072889795    29.856821952   0   0   0 
    1517       1   9  0.0530    12.069922638    31.094868714    28.395944007   0   0   0 
    1518       1   4  0.1170    12.554173037    28.591687620    26.055022872   0   0   0 
    1519       1  10  0.3510    10.711630537    27.676416196    26.147394208   0   0   0 
    1520       1   2  0.4500    11.408227532    23.142152346    25.286485026   0   0   0 
    1521       1   9  0.0530     9.476374504    23.629101472    24.721680001   0   0   0 
    1522       1   4 -0.1060    10.622468713    25.201869693    23.862501892   0   0   0 
    1523       1   9  0.0530     6.357581448    27.298386130    51.206186368   0   0   0 
    1524       1   9  0.0530     5.387894057    26.233454736    52.169456801   0   0   0 
    1525       1   5 -0.0530     4.733541391    28.281171387    52.239203302   0   0   0 
    1526       1  13 -0.5740     5.705985542    24.339345574    50.251128388   0   0   0 
    1527       1  15 -0.4500     3.538510667    24.475069509    49.706599425   0   0   0 
    1528       1   6  0.0540     8.307372997    24.309956730    45.808184534   0   0   0 
    1529       1   9  0.0530     6.315994162    23.458463169    45.763449014   0   0   0 
    1530       1   9  0.0530     7.154214954    23.275507993    47.306681080   0   0   0 
    1531       1  11  0.4100     5.652196460    23.788848256    40.680085470   0   0   0 
    1532       1  11  0.4100    13.832995340    31.744956183    29.891931016   0   0   0 
    1533       1   6  0.0540    13.247129146    28.394431494    24.690588575   0   0   0 
    1534       1   9  0.0530    13.320035939    28.696604893    26.828199974   0   0   0 
    1535       1   9  0.0530    11.990406902    29.526685010    26.028267021   0   0   0 
    1536       1  13 -0.5740    11.163801645    21.822220831    25.126240733   0   0   0 
    1537       1  15 -0.4500    12.542139649    23.486592507    25.689551955   0   0   0 
    1538       1   5 -0.0530    11.139041414    24.712120274    22.454872014   0   0   0 
    1539       1   9  0.0530     9.676463224    25.714822023    23.675228164   0   0   0 
    1540       1   9  0.0530    11.302260856    25.971940938    24.224935202   0   0   0 
    1541       1   4 -0.1060     3.458192533    27.932822539    53.087521745   0   0   0 
    1542       1   2  0.4500     4.674051120    29.514350574    51.403804631   0   0   0 
    1543       1   9  0.0530     5.487036495    28.500855960    52.997839871   0   0   0 
    1544       1   4  0.1170     5.778631916    22.912700723    50.136494446   0   0   0 
    1545       1  10  0.3510     6.503605388    24.813977933    50.530934091   0   0   0 
    1546       1  18 -0.5700     8.963891409    23.141064370    45.325092358   0   0   0 
    1547       1   9  0.0530     8.965550373    24.795490065    46.528324272   0   0   0 
    1548       1   9  0.0530     8.149477199    24.990756334    44.972664230   0   0   0 
    1549       1  18 -0.5700    14.083910626    29.517870780    24.404900274   0   0   0 
    1550       1   9  0.0530    12.492052649    28.296979472    23.909167353   0   0   0 
    1551       1   9  0.0530    13.854231457    27.487135582    24.714409162   0   0   0 
    1552       1   4  0.1170    11.983097992    20.737792642    25.590810398   0   0   0 
    1553       1  10  0.3510    10.343665797    21.566768908    24.666589366   0   0   0 
    1554       1   2  0.4500    10.281590215    23.684821456    21.786162219   0   0   0 
    1555       1   9  0.0530    11.049098807    25.590824173    21.813908721   0   0   0 
    1556       1   4 -0.1060    12.662829520    24.342301339    22.524367574   0   0   0 
    1557       1   9  0.0530     3.675670911    27.019704086    53.629038049   0   0   0 
    1558       1   9  0.0530     2.644667060    27.671476117    52.410830312   0   0   0 
    1559       1   5 -0.0530     3.024207499    29.044278929    54.126032831   0   0   0 
    1560       1  13 -0.5740     3.521901264    30.128400439    51.068524687   0   0   0 
    1561       1  15 -0.4500     5.752400084    29.990921096    50.982778395   0   0   0 
    1562       1   6  0.0540     7.142925940    22.360961034    50.594289496   0   0   0 
    1563       1   9  0.0530     5.618244641    22.619803997    49.097943911   0   0   0 
    1564       1   9  0.0530     5.002883754    22.451621678    50.754447477   0   0   0 
    1565       1  11  0.4100     9.789287946    23.472045547    44.880077189   0   0   0 
    1566       1  11  0.4100    14.673688002    29.248538029    23.660210974   0   0   0 
    1567       1   6  0.0540    12.412917526    19.784184559    24.457205830   0   0   0 
    1568       1   9  0.0530    11.395856063    20.161556566    26.308488915   0   0   0 
    1569       1   9  0.0530    12.880055892    21.079699879    26.111515835   0   0   0 
    1570       1  13 -0.5740    10.127146771    23.645224823    20.444764872   0   0   0 
    1571       1  15 -0.4500     9.683570853    22.822826488    22.460839484   0   0   0 
    1572       1   5 -0.0530    13.568954628    24.519159665    21.257350707   0   0   0 
    1573       1   9  0.0530    13.132592755    24.950370274    23.301694550   0   0   0 
    1574       1   9  0.0530    12.752279795    23.305377762    22.862771681   0   0   0 
    1575       1   4 -0.1060     2.606872331    28.551630251    55.562973071   0   0   0 
    1576       1   2  0.4500     1.938698742    29.941185518    53.623864839   0   0   0 
    1577       1   9  0.0530     3.881672323    29.688323753    54.244149878   0   0   0 
    1578       1   4  0.1170     3.385159578    31.307907101    50.267056789   0   0   0 
    1579       1  10  0.3510     2.696145320    29.708376800    51.355300512   0   0   0 
    1580       1  18 -0.5700     7.214396200    20.937439295    50.450535992   0   0   0 
    1581       1   9  0.0530     7.275431645    22.605948534    51.649327413   0   0   0 
    1582       1   9  0.0530     7.949276343    22.827320064    50.024863793   0   0   0 
    1583       1  18 -0.5700    13.313880366    18.806151499    24.975734187   0   0   0 
    1584       1   9  0.0530    12.899999622    20.350457924    23.662672417   0   0   0 
    1585       1   9  0.0530    11.539629430    19.273253669    24.051476532   0   0   0 
    1586       1   4  0.1170     9.395344017    22.665287508    19.688968571   0   0   0 
    1587       1  10  0.3510    10.578314897    24.324245321    19.929527573   0   0   0 
    1588       1   2  0.4500    13.720266045    25.901190556    20.690720252   0   0   0 
    1589       1   9  0.0530    14.562081451    24.344114685    21.671931589   0   0   0 
    1590       1   4 -0.1060    13.347446791    23.398579584    20.172502026   0   0   0 
    1591       1   9  0.0530     1.799749569    27.838945786    55.427394318   0   0   0 
    1592       1   9  0.0530     2.142743221    29.389069455    56.096631177   0   0   0 
    1593       1   5 -0.0530     3.632083469    27.954259116    56.594901577   0   0   0 
    1594       1  13 -0.5740     1.776003664    31.174106171    54.150513909   0   0   0 
    1595       1  15 -0.4500     1.130504535    29.555761721    52.749800536   0   0   0 
    1596       1   6  0.0540     3.386937401    30.926035125    48.773831521   0   0   0 
    1597       1   9  0.0530     4.177457131    32.034643270    50.469795526   0   0   0 
    1598       1   9  0.0530     2.430928912    31.780399963    50.510143626   0   0   0 
    1599       1  11  0.4100     7.319550107    20.738318767    49.489262368   0   0   0 
    1600       1  11  0.4100    13.516526075    18.162942864    24.250975985   0   0   0 
    1601       1   6  0.0540     8.360962595    23.332067988    18.756786135   0   0   0 
    1602       1   9  0.0530     8.876364361    21.937459716    20.319298799   0   0   0 
    1603       1   9  0.0530    10.109962699    22.114274368    19.075169535   0   0   0 
    1604       1  13 -0.5740    13.169413587    27.008024175    21.236118238   0   0   0 
    1605       1  15 -0.4500    14.455997901    26.068519659    19.689303949   0   0   0 
    1606       1   5 -0.0530    14.571037170    22.465394629    19.896165669   0   0   0 
    1607       1   9  0.0530    12.520883321    22.747135322    20.457834811   0   0   0 
    1608       1   9  0.0530    13.047784550    23.848979787    19.224569102   0   0   0 
    1609       1   4 -0.1060     4.538265784    29.014496167    57.331327606   0   0   0 
    1610       1   2  0.4500     4.303210619    26.663454229    56.255346010   0   0   0 
    1611       1   9  0.0530     2.977278566    27.615934704    57.404644311   0   0   0 
    1612       1   4  0.1170     0.699678765    32.064181242    53.828388572   0   0   0 
    1613       1  10  0.3510     2.409822112    31.439139983    54.835899112   0   0   0 
    1614       1  18 -0.5700     2.934426127    31.974176518    47.914563872   0   0   0 
    1615       1   9  0.0530     2.740296414    30.058778175    48.626728330   0   0   0 
    1616       1   9  0.0530     4.399697432    30.649036724    48.489474652   0   0   0 
    1617       1  18 -0.5700     7.716807655    22.366287756    17.922723025   0   0   0 
    1618       1   9  0.0530     8.856428800    24.066418639    18.117912061   0   0   0 
    1619       1   9  0.0530     7.606358747    23.841332578    19.359744645   0   0   0 
    1620       1   4  0.1170    13.372715887    28.362390095    20.798092470   0   0   0 
    1621       1  10  0.3510    12.603609044    26.867227318    22.002714892   0   0   0 
    1622       1   2  0.4500    14.802180618    21.548680440    21.051998429   0   0   0 
    1623       1   9  0.0530    14.265456243    21.817566776    19.066758220   0   0   0 
    1624       1   4 -0.1060    15.807258722    23.265032750    19.363060575   0   0   0 
    1625       1   9  0.0530     5.010407501    28.483910444    58.165528018   0   0   0 
    1626       1   9  0.0530     3.893620921    29.748078810    57.823465477   0   0   0 
    1627       1   5 -0.0530     5.649258352    29.761040086    56.494050505   0   0   0 
    1628       1  13 -0.5740     3.619473191    25.613864828    55.744379091   0   0   0 
    1629       1  15 -0.4500     5.494094724    26.469025037    56.592725076   0   0   0 
    1630       1   6  0.0540    59.424464996    31.708195365    54.635018200   0   0   0 
    1631       1   9  0.0530     0.476922115    32.031745576    52.757767927   0   0   0 
    1632       1   9  0.0530     1.002484271    33.086230260    54.066312019   0   0   0 
    1633       1  11  0.4100     2.501129934    31.465716950    47.183843051   0   0   0 
    1634       1  11  0.4100     7.092625868    22.895792918    17.368701649   0   0   0 
    1635       1   6  0.0540    12.649606850    28.728213351    19.480853861   0   0   0 
    1636       1   9  0.0530    14.441578162    28.551918147    20.674512310   0   0   0 
    1637       1   9  0.0530    13.007937859    29.033890760    21.577834623   0   0   0 
    1638       1  13 -0.5740    15.777607315    21.714957614    21.970757576   0   0   0 
    1639       1  15 -0.4500    14.038634586    20.561133586    21.171645968   0   0   0 
    1640       1   4 -0.1060    17.018709716    22.406066052    18.929651153   0   0   0 
    1641       1   9  0.0530    15.495470492    23.862278420    18.500643397   0   0   0 
    1642       1   9  0.0530    16.163788906    23.966928458    20.115417915   0   0   0 
    1643       1   4 -0.1590     6.961550491    29.890294257    57.324854039   0   0   0 
    1644       1   2  0.4500     5.218103329    31.069834386    55.896124739   0   0   0 
    1645       1   9  0.0530     5.899690423    29.117108244    55.647405644   0   0   0 
    1646       1   4  0.1170     4.132053457    24.282077723    55.550868622   0   0   0 
    1647       1  10  0.3510     2.703932750    25.771791762    55.474500940   0   0   0 
    1648       1  18 -0.5700    58.277292530    32.447220062    54.205970439   0   0   0 
    1649       1   9  0.0530    59.591725026    31.898610007    55.696218375   0   0   0 
    1650       1   9  0.0530    59.199096254    30.645411152    54.517008077   0   0   0 
    1651       1  18 -0.5700    12.765727283    30.129330525    19.177946264   0   0   0 
    1652       1   9  0.0530    11.590204353    28.475235789    19.567437645   0   0   0 
    1653       1   9  0.0530    13.072284468    28.148466112    18.658546228   0   0   0 
    1654       1   4  0.1170    16.050040245    20.864634041    23.100690885   0   0   0 
    1655       1  10  0.3510    16.360082749    22.482193014    21.865121963   0   0   0 
    1656       1   2  0.4500    16.731638679    21.509831095    17.804810951   0   0   0 
    1657       1   9  0.0530    17.395326736    21.836307479    19.779942937   0   0   0 
    1658       1   9  0.0530    17.821647646    23.072722563    18.611545169   0   0   0 
    1659       1   9  0.0530     7.758849909    30.333093007    56.734063457   0   0   0 
    1660       1   9  0.0530     7.309955677    28.904120455    57.641653501   0   0   0 
    1661       1   9  0.0530     6.805119904    30.498460184    58.214676140   0   0   0 
    1662       1  13 -0.5740     5.996397464    31.763179040    55.040416970   0   0   0 
    1663       1  15 -0.4500     4.074047889    31.532961092    56.121762106   0   0   0 
    1664       1   6  0.0540     4.888289919    24.114430613    54.212283475   0   0   0 
    1665       1   9  0.0530     3.288441811    23.589078078    55.560583314   0   0   0 
    1666       1   9  0.0530     4.793584072    23.990157772    56.372239096   0   0   0 
    1667       1  11  0.4100    58.561520535    33.389235464    54.125103503   0   0   0 
    1668       1  11  0.4100    13.743250631    30.335451351    19.151074941   0   0   0 
    1669       1   6  0.0540    15.811984219    21.616236470    24.427340853   0   0   0 
    1670       1   9  0.0530    17.092775456    20.543253532    23.055969646   0   0   0 
    1671       1   9  0.0530    15.434286780    19.961771230    23.108843896   0   0   0 
    1672       1  13 -0.5740    16.784563264    20.180142176    17.977804555   0   0   0 
    1673       1  15 -0.4500    16.450500315    21.994187227    16.685550244   0   0   0 
    1674       1  10  0.3510     6.930162704    31.529196541    54.980552858   0   0   0 
    1675       1  18 -0.5700     5.412240645    22.792295647    54.051371682   0   0   0 
    1676       1   9  0.0530     5.725122528    24.814904619    54.183139024   0   0   0 
    1677       1   9  0.0530     4.216441181    24.334185357    53.379270884   0   0   0 
    1678       1  18 -0.5700    15.963974511    20.748423326    25.555318397   0   0   0 
    1679       1   9  0.0530    14.797210401    22.019052748    24.429109578   0   0   0 
    1680       1   9  0.0530    16.516498839    22.446556795    24.515335806   0   0   0 
    1681       1  10  0.3510    16.875222933    19.836489700    18.873312178   0   0   0 
    1682       1  11  0.4100     4.625919925    22.194777151    54.002809323   0   0   0 
    1683       1  11  0.4100    15.630995537    21.282564664    26.316507239   0   0   0 
    1684       1   4  0.1170     5.591733803    33.929476738    38.470131415   0   0   0 
    1685       1   6  0.0540     6.330926642    35.146016888    39.065892092   0   0   0 
    1686       1   9  0.0530     4.962558449    34.275294800    37.648283268   0   0   0 
    1687       1   9  0.0530     4.931588020    33.532589065    39.246197407   0   0   0 
    1688       1  18 -0.5700     7.193690852    35.750383362    38.097424674   0   0   0 
    1689       1   9  0.0530     6.915702177    34.830585660    39.933026295   0   0   0 
    1690       1   9  0.0530     5.591184060    35.880301331    39.394769668   0   0   0 
    1691       1  11  0.4100     7.522594956    36.588882697    38.504449257   0   0   0 
    1692       1   4 -0.1060    14.511788643    36.161377281    24.121225322   0   0   0 
    1693       1   5 -0.0530    14.013123811    37.057747929    22.934833959   0   0   0 
    1694       1   9  0.0530    14.267888941    35.128676863    23.878498708   0   0   0 
    1695       1   9  0.0530    13.945131799    36.414599749    25.022988762   0   0   0 
    1696       1   5 -0.0530    16.045771222    36.241177588    24.456695346   0   0   0 
    1697       1   2  0.4500    14.715605616    36.876221684    21.631460341   0   0   0 
    1698       1   9  0.0530    14.297565316    38.075003082    23.226046810   0   0   0 
    1699       1   4 -0.1060    12.446659236    37.086476737    22.800054546   0   0   0 
    1700       1   4 -0.1060    16.486332495    35.076431590    25.396959121   0   0   0 
    1701       1   2  0.4500    16.465810840    37.569101687    24.964076494   0   0   0 
    1702       1   9  0.0530    16.595132082    36.067310098    23.529029852   0   0   0 
    1703       1  13 -0.5740    14.639802440    37.792370824    20.642756595   0   0   0 
    1704       1  15 -0.4500    15.365027301    35.833552295    21.404133665   0   0   0 
    1705       1   5 -0.0530    11.482358750    35.833704046    22.733528898   0   0   0 
    1706       1   9  0.0530    12.112328468    37.639200214    23.684260276   0   0   0 
    1707       1   9  0.0530    12.207570589    37.736127343    21.969521625   0   0   0 
    1708       1   9  0.0530    16.222927714    34.170354250    24.857517492   0   0   0 
    1709       1   9  0.0530    15.854228769    35.082872919    26.279530687   0   0   0 
    1710       1   5 -0.0530    18.010521865    35.042264591    25.806479054   0   0   0 
    1711       1  13 -0.5740    16.150194671    37.988438831    26.207353667   0   0   0 
    1712       1  15 -0.4500    17.174944481    38.283784403    24.220176087   0   0   0 
    1713       1   4  0.1170    15.358266619    37.795184319    19.396350087   0   0   0 
    1714       1  10  0.3510    14.023463075    38.527219564    20.777009215   0   0   0 
    1715       1   2  0.4500    11.806406889    34.573703964    21.984697676   0   0   0 
    1716       1   9  0.0530    11.477921526    35.461758644    23.763969778   0   0   0 
    1717       1   4 -0.1060    10.002951415    36.346469584    22.470273683   0   0   0 
    1718       1   4 -0.1060    18.611663937    33.609950364    26.008152537   0   0   0 
    1719       1   2  0.4500    18.312721360    35.839430976    27.044255046   0   0   0 
    1720       1   9  0.0530    18.576343152    35.494968822    24.992960770   0   0   0 
    1721       1   4  0.1170    16.645730584    39.194082122    26.806655076   0   0   0 
    1722       1  10  0.3510    15.588219399    37.411279823    26.749339603   0   0   0 
    1723       1   6  0.0540    16.046297236    39.153673157    19.166396621   0   0   0 
    1724       1   9  0.0530    14.649095021    37.639277556    18.582671473   0   0   0 
    1725       1   9  0.0530    16.115247089    37.007463345    19.340599984   0   0   0 
    1726       1  13 -0.5740    13.055030538    34.143714955    21.721476905   0   0   0 
    1727       1  15 -0.4500    10.870796383    33.800959831    21.661332936   0   0   0 
    1728       1   5 -0.0530     9.456725928    36.644449901    21.003711809   0   0   0 
    1729       1   9  0.0530     9.332764704    35.603956094    22.917756858   0   0   0 
    1730       1   9  0.0530     9.846566924    37.232237148    23.092849072   0   0   0 
    1731       1   9  0.0530    18.311754311    33.279806216    27.009327935   0   0   0 
    1732       1   9  0.0530    19.695913902    33.707134228    26.044857917   0   0   0 
    1733       1   5 -0.0530    18.238434920    32.424639546    25.047913634   0   0   0 
    1734       1  13 -0.5740    17.627179966    35.595237776    28.180544811   0   0   0 
    1735       1  15 -0.4500    19.257329382    36.664263850    27.084133017   0   0   0 
    1736       1   6  0.0540    16.105935344    40.476086901    26.136200311   0   0   0 
    1737       1   9  0.0530    17.739680629    39.208301421    26.782777327   0   0   0 
    1738       1   9  0.0530    16.348049306    39.197744066    27.854206628   0   0   0 
    1739       1  18 -0.5700    16.768479304    39.194469214    17.928849075   0   0   0 
    1740       1   9  0.0530    16.742391810    39.332644530    19.983899883   0   0   0 
    1741       1   9  0.0530    15.292969382    39.945376346    19.167061905   0   0   0 
    1742       1  10  0.3510    13.772884715    34.746087847    21.910565077   0   0   0 
    1743       1   2  0.4500    10.400026146    36.415881177    19.868060303   0   0   0 
    1744       1   9  0.0530     8.669727701    35.904416030    20.857566336   0   0   0 
    1745       1   4 -0.1060     8.763422431    38.064908364    20.885924544   0   0   0 
    1746       1   4 -0.1060    18.930605987    31.101814155    25.532173912   0   0   0 
    1747       1   2  0.4500    18.259285717    32.575252788    23.559485277   0   0   0 
    1748       1   9  0.0530    17.181118527    32.242739866    25.260518346   0   0   0 
    1749       1   4  0.1170    17.711976891    36.308441547    29.419907538   0   0   0 
    1750       1  10  0.3510    16.973859807    34.885933819    28.134629066   0   0   0 
    1751       1  18 -0.5700    16.445858023    41.643144801    26.881678677   0   0   0 
    1752       1   9  0.0530    15.019845801    40.412610023    26.049582438   0   0   0 
    1753       1   9  0.0530    16.535404837    40.574074525    25.138186595   0   0   0 
    1754       1  11  0.4100    17.616233983    38.722023033    18.136167938   0   0   0 
    1755       1  13 -0.5740    53.120308593    35.379824363    20.444470901   0   0   0 
    1756       1  13 -0.5740    10.136309922    35.496788140    18.912653935   0   0   0 
    1757       1  15 -0.4500    11.453708908    37.084999522    19.769932513   0   0   0 
    1758       1   5 -0.0530     7.815532069    38.340832246    19.639745389   0   0   0 
    1759       1   9  0.0530     8.168410581    38.245399659    21.786528359   0   0   0 
    1760       1   9  0.0530     9.573889477    38.790023938    20.910747361   0   0   0 
    1761       1   9  0.0530    18.245490441    30.291277283    25.269361029   0   0   0 
    1762       1   9  0.0530    18.948033061    31.115114142    26.615340573   0   0   0 
    1763       1   5 -0.0530    20.342273957    30.681395143    24.989334902   0   0   0 
    1764       1  13 -0.5740    18.668529337    33.648742002    22.837966340   0   0   0 
    1765       1  15 -0.4500    17.832174950    31.591160121    22.911964076   0   0   0 
    1766       1   6  0.0540    17.077657062    35.470041448    30.554919650   0   0   0 
    1767       1   9  0.0530    17.169356435    37.252585193    29.331031125   0   0   0 
    1768       1   9  0.0530    18.746646626    36.532547399    29.685800395   0   0   0 
    1769       1  11  0.4100    16.077106621    42.384574626    26.345213508   0   0   0 
    1770       1   2  0.4500    54.066219696    35.784203840    19.569865819   0   0   0 
    1771       1  10  0.3510    53.121719721    34.453107320    20.717552777   0   0   0 
    1772       1   4  0.1170    10.878916677    35.268472008    17.709441089   0   0   0 
    1773       1  10  0.3510     9.371923934    34.918275664    19.047292682   0   0   0 
    1774       1   2  0.4500     6.502326153    37.611450314    19.763007447   0   0   0 
    1775       1   9  0.0530     8.305125310    37.899211759    18.769387736   0   0   0 
    1776       1   4 -0.1060     7.552767418    39.864470680    19.267311880   0   0   0 
    1777       1   4 -0.1060    20.724533087    29.224909860    25.466026512   0   0   0 
    1778       1   2  0.4500    21.442682563    31.685382286    25.081369323   0   0   0 
    1779       1   9  0.0530    20.202872094    30.563264036    23.909518027   0   0   0 
    1780       1   4  0.1170    18.602580699    33.694395260    21.392134399   0   0   0 
    1781       1  10  0.3510    19.006794433    34.435745917    23.295428575   0   0   0 
    1782       1  18 -0.5700    17.017435246    36.187650199    31.786328404   0   0   0 
    1783       1   9  0.0530    17.652621318    34.551744082    30.701505497   0   0   0 
    1784       1   9  0.0530    16.054989042    35.199306017    30.287046940   0   0   0 
    1785       1  15 -0.4500    54.275179431    37.019920530    19.541716125   0   0   0 
    1786       1   5 -0.0530    54.913960808    34.854362495    18.745077116   0   0   0 
    1787       1   6  0.0540    11.518764703    33.859364386    17.723730470   0   0   0 
    1788       1   9  0.0530    11.654243755    36.022170679    17.545939513   0   0   0 
    1789       1   9  0.0530    10.194484326    35.340822754    16.863083454   0   0   0 
    1790       1  13 -0.5740     5.353708291    37.980313660    19.143863487   0   0   0 
    1791       1  15 -0.4500     6.405844095    36.623269250    20.529163301   0   0   0 
    1792       1   5 -0.0530     8.663671860    40.983518724    19.377949779   0   0   0 
    1793       1   9  0.0530     6.694310577    40.217019110    19.850513497   0   0   0 
    1794       1   9  0.0530     7.217374616    39.872362157    18.223310613   0   0   0 
    1795       1   9  0.0530    21.525378562    28.879087393    24.802391201   0   0   0 
    1796       1   9  0.0530    19.865565000    28.588742513    25.243794013   0   0   0 
    1797       1   5 -0.0530    21.187513606    28.883862719    26.939354464   0   0   0 
    1798       1  13 -0.5740    21.436061391    32.814916550    24.336790187   0   0   0 
    1799       1  15 -0.4500    22.477235117    31.441276666    25.740126147   0   0   0 
    1800       1   6  0.0540    18.701637905    35.117627441    20.801872371   0   0   0 
    1801       1   9  0.0530    17.649425393    33.285522169    21.044989328   0   0   0 
    1802       1   9  0.0530    19.404470130    33.081043469    20.971738170   0   0   0 
    1803       1  11  0.4100    17.955054336    36.378038848    32.028446101   0   0   0 
    1804       1   4 -0.1060    54.149466075    34.026508008    17.638161179   0   0   0 
    1805       1   9  0.0530    55.337968913    34.150423306    19.467450854   0   0   0 
    1806       1   4 -0.1060    56.131948927    35.626749161    18.099160745   0   0   0 
    1807       1  18 -0.5700    10.647177809    32.864022272    17.186104445   0   0   0 
    1808       1   9  0.0530    11.788082941    33.572333131    18.741317972   0   0   0 
    1809       1   9  0.0530    12.435889995    33.878887128    17.131791654   0   0   0 
    1810       1   4  0.3400     4.099153043    37.389929816    19.420302057   0   0   0 
    1811       1  10  0.3510     5.351911548    38.761394269    18.569360863   0   0   0 
    1812       1   2  0.4500     9.912935089    40.653780866    18.620032111   0   0   0 
    1813       1   9  0.0530     8.249761721    41.825359184    18.808705525   0   0   0 
    1814       1   4 -0.1060     8.713302558    41.543634269    20.851436029   0   0   0 
    1815       1   4 -0.1060    21.353221185    27.309868057    27.093599199   0   0   0 
    1816       1   2  0.4500    20.308033765    29.461315742    27.998417552   0   0   0 
    1817       1   9  0.0530    22.169429606    29.339698442    27.078481054   0   0   0 
    1818       1   4  0.1170    22.482870961    33.802252014    24.272396753   0   0   0 
    1819       1  10  0.3510    20.650388132    32.969829443    23.799299772   0   0   0 
    1820       1  18 -0.5700    18.493605399    35.155370629    19.384817989   0   0   0 
    1821       1   9  0.0530    19.697199967    35.511566472    20.987063257   0   0   0 
    1822       1   9  0.0530    17.972178449    35.768337394    21.285582806   0   0   0 
    1823       1   9  0.0530    54.528015581    33.002398416    17.723078346   0   0   0 
    1824       1   9  0.0530    54.469975424    34.372722093    16.656265755   0   0   0 
    1825       1   5 -0.0530    52.577880465    33.954546298    17.537472239   0   0   0 
    1826       1   5 -0.0530    57.408168931    34.883265615    17.548294418   0   0   0 
    1827       1   9  0.0530    55.739412021    36.281920488    17.313085024   0   0   0 
    1828       1   9  0.0530    56.513719176    36.285040958    18.880477769   0   0   0 
    1829       1  11  0.4100     9.846023779    32.899892183    17.764565336   0   0   0 
    1830       1   9  0.0530     3.751949183    37.775910354    20.385640452   0   0   0 
    1831       1   9  0.0530     4.151648044    36.298786781    19.472975908   0   0   0 
    1832       1  13 -0.5740    10.459278992    41.518875981    17.733318601   0   0   0 
    1833       1  15 -0.4500    10.396344909    39.504143728    18.668244625   0   0   0 
    1834       1   5 -0.0530     9.941938058    42.322641253    21.438649495   0   0   0 
    1835       1   9  0.0530     7.836470546    42.196004352    20.946886493   0   0   0 
    1836       1   9  0.0530     8.524376538    40.720372646    21.542295089   0   0   0 
    1837       1   9  0.0530    21.088993710    26.841217621    26.146444965   0   0   0 
    1838       1   9  0.0530    20.629264571    26.905884425    27.796460703   0   0   0 
    1839       1   5 -0.0530    22.767771472    26.765379871    27.486723112   0   0   0 
    1840       1  13 -0.5740    20.579295443    30.630905265    28.618701131   0   0   0 
    1841       1  15 -0.4500    19.229119746    28.890600999    28.281236325   0   0   0 
    1842       1   6  0.0540    22.237441352    34.983746543    25.237262285   0   0   0 
    1843       1   9  0.0530    22.526155574    34.195944554    23.257548273   0   0   0 
    1844       1   9  0.0530    23.462517328    33.366745960    24.483543708   0   0   0 
    1845       1  11  0.4100    17.668332635    34.633102162    19.199261167   0   0   0 
    1846       1   4 -0.1060    52.209534657    32.936725278    16.395499693   0   0   0 
    1847       1   2  0.4500    51.943625493    35.288589420    17.349158181   0   0   0 
    1848       1   9  0.0530    52.215803281    33.534880333    18.479233423   0   0   0 
    1849       1   2  0.4500    57.148344429    33.933508970    16.431913889   0   0   0 
    1850       1   9  0.0530    57.848062236    34.329932054    18.383832313   0   0   0 
    1851       1   4 -0.1060    58.436758688    35.990282701    17.097916771   0   0   0 
    1852       1   4  0.1170    11.422160239    41.238069161    16.704976444   0   0   0 
    1853       1  10  0.3510    10.108169631    42.424460198    17.725235598   0   0   0 
    1854       1   2  0.4500     9.605088182    42.716263655    22.841484307   0   0   0 
    1855       1   9  0.0530    10.774823801    41.617723056    21.453682741   0   0   0 
    1856       1   4 -0.1060    10.400304705    43.594279143    20.646537843   0   0   0 
    1857       1   4 -0.1060    23.018266683    25.275525216    27.033682984   0   0   0 
    1858       1   2  0.4500    23.171772879    27.075802117    28.891536175   0   0   0 
    1859       1   9  0.0530    23.451727599    27.344608520    26.855796293   0   0   0 
    1860       1   4  0.1170    19.781897049    31.284172244    29.621383091   0   0   0 
    1861       1  10  0.3510    21.362813724    31.129581056    28.323390526   0   0   0 
    1862       1  18 -0.5700    23.284393172    35.960796475    25.180906501   0   0   0 
    1863       1   9  0.0530    22.169075723    34.610398747    26.258076651   0   0   0 
    1864       1   9  0.0530    21.291304056    35.464863586    24.988516835   0   0   0 
    1865       1   9  0.0530    52.710306876    32.009481609    16.672284183   0   0   0 
    1866       1   9  0.0530    52.704980014    33.267446312    15.475194900   0   0   0 
    1867       1   5 -0.0530    50.719213444    32.597463386    15.996014001   0   0   0 
    1868       1  13 -0.5740    52.322561910    36.138662276    16.373702629   0   0   0 
    1869       1  15 -0.4500    51.036503378    35.641664001    18.134077511   0   0   0 
    1870       1  13 -0.5740    57.423097530    32.617157685    16.543617602   0   0   0 
    1871       1  15 -0.4500    56.734517377    34.383219305    15.337785829   0   0   0 
    1872       1   5 -0.0530    59.937878172    35.611442963    16.852915728   0   0   0 
    1873       1   9  0.0530    58.050371039    36.502555951    16.211004871   0   0   0 
    1874       1   9  0.0530    58.441328528    36.723997873    17.898327103   0   0   0 
    1875       1   6  0.0540    12.844584436    40.772821607    17.107931003   0   0   0 
    1876       1   9  0.0530    11.538751594    42.161429976    16.132785553   0   0   0 
    1877       1   9  0.0530    11.001216003    40.504129509    16.020900110   0   0   0 
    1878       1  13 -0.5740    10.343053870    42.326624743    23.895347675   0   0   0 
    1879       1  15 -0.4500     8.570545982    43.392245959    23.059828425   0   0   0 
    1880       1   5 -0.0530    11.879760423    44.090140651    20.954173727   0   0   0 
    1881       1   9  0.0530    10.306235514    43.371581800    19.588897486   0   0   0 
    1882       1   9  0.0530     9.673408839    44.397228995    20.815638787   0   0   0 
    1883       1   9  0.0530    24.100982716    25.155087805    26.909335890   0   0   0 
    1884       1   9  0.0530    22.596640676    25.144923712    26.038523824   0   0   0 
    1885       1   5 -0.0530    22.537956463    24.084534447    27.928502352   0   0   0 
    1886       1  13 -0.5740    22.303834908    27.145867299    29.928330241   0   0   0 
    1887       1  15 -0.4500    24.374438782    27.350737030    29.117977274   0   0   0 
    1888       1   6  0.0540    20.602993431    31.603709100    30.889177113   0   0   0 
    1889       1   9  0.0530    18.910892423    30.693854921    29.919252275   0   0   0 
    1890       1   9  0.0530    19.414802361    32.225461283    29.206014691   0   0   0 
    1891       1  11  0.4100    22.943044588    36.680776304    25.771836227   0   0   0 
    1892       1   4 -0.1060    49.598411168    32.694607582    17.096909203   0   0   0 
    1893       1   2  0.4500    50.664483468    31.309401178    15.234677362   0   0   0 
    1894       1   9  0.0530    50.441718327    33.374042640    15.274385359   0   0   0 
    1895       1   4  0.1170    51.825328122    37.466538604    16.180378060   0   0   0 
    1896       1  10  0.3510    53.000212617    35.844098282    15.751798828   0   0   0 
    1897       1   4  0.1170    57.378382023    31.641914553    15.492417147   0   0   0 
    1898       1  10  0.3510    57.775140857    32.303362589    17.389923433   0   0   0 
    1899       1   2  0.4500    60.108712177    34.510514510    15.867521066  -1   0   0 
    1900       1   9  0.0530    60.339226424    35.275645676    17.814806286  -1   0   0 
    1901       1   4 -0.1060     0.815494003    36.832295648    16.382816527   0   0   0 
    1902       1  18 -0.5700    12.894995873    39.465044537    17.671854784   0   0   0 
    1903       1   9  0.0530    13.298466507    41.476658094    17.798557083   0   0   0 
    1904       1   9  0.0530    13.461967935    40.757224256    16.208251775   0   0   0 
    1905       1   4  0.1170    10.156175591    42.758474983    25.249053026   0   0   0 
    1906       1  10  0.3510    11.061352999    41.712382784    23.707550764   0   0   0 
    1907       1   2  0.4500    11.879751774    45.475802705    21.499437337   0   0   0 
    1908       1   9  0.0530    12.304874463    43.451056461    21.732816365   0   0   0 
    1909       1   4 -0.1060    12.800185194    43.904842399    19.686603686   0   0   0 
    1910       1   4 -0.1060    22.834592178    22.664517905    27.302529139   0   0   0 
    1911       1   2  0.4500    21.145920237    24.163721047    28.460381003   0   0   0 
    1912       1   9  0.0530    23.194761530    24.135124618    28.805722702   0   0   0 
    1913       1   4  0.1170    22.627396009    27.629763186    31.241756071   0   0   0 
    1914       1  10  0.3510    21.383940316    26.868384493    29.783937181   0   0   0 
    1915       1  18 -0.5700    19.777895816    32.220990580    31.882786126   0   0   0 
    1916       1   9  0.0530    21.431412000    32.272258333    30.650372015   0   0   0 
    1917       1   9  0.0530    21.021184532    30.681085428    31.289688178   0   0   0 
    1918       1   9  0.0530    48.642858157    32.582580840    16.596944297   0   0   0 
    1919       1   9  0.0530    49.602981429    33.728893837    17.440044155   0   0   0 
    1920       1   5 -0.0530    49.605965014    31.762143259    18.363757959   0   0   0 
    1921       1  13 -0.5740    50.017974023    31.147124875    14.059664683   0   0   0 
    1922       1  15 -0.4500    51.246686465    30.307443794    15.707894611   0   0   0 
    1923       1   6  0.0540    50.750997708    37.491927769    15.073506235   0   0   0 
    1924       1   9  0.0530    52.660133988    38.106289358    15.884137793   0   0   0 
    1925       1   9  0.0530    51.405062855    37.887605332    17.098224491   0   0   0 
    1926       1   6  0.0540    56.014257889    31.424968235    14.792237068   0   0   0 
    1927       1   9  0.0530    57.692378205    30.684431708    15.914516966   0   0   0 
    1928       1   9  0.0530    58.118714542    31.907836051    14.738924677   0   0   0 
    1929       1  13 -0.5740    59.748677798    34.644524694    14.570922377   0   0   0 
    1930       1  15 -0.4500     0.660058796    33.458707273    16.263212886   0   0   0 
    1931       1   5 -0.0530     0.966302489    38.033714539    17.381526902   0   0   0 
    1932       1   9  0.0530     1.820848717    36.484705154    16.123736840   0   0   0 
    1933       1   9  0.0530    60.366419313    37.194837321    15.453145720  -1   0   0 
    1934       1  11  0.4100    12.522024700    39.578531743    18.581082762   0   0   0 
    1935       1   6  0.0540    10.773347230    44.151828300    25.516001055   0   0   0 
    1936       1   9  0.0530    10.640387073    42.042140065    25.909670952   0   0   0 
    1937       1   9  0.0530     9.093723803    42.772014754    25.512713141   0   0   0 
    1938       1  13 -0.5740    12.178170454    45.737934138    22.790519403   0   0   0 
    1939       1  15 -0.4500    11.585587352    46.425438692    20.739232166   0   0   0 
    1940       1   5 -0.0530    14.320281165    44.323796645    19.647251998   0   0   0 
    1941       1   9  0.0530    12.771251007    42.835721289    19.476840420   0   0   0 
    1942       1   9  0.0530    12.313974640    44.398601845    18.839282743   0   0   0 
    1943       1   9  0.0530    22.617288442    21.933976393    28.086660390   0   0   0 
    1944       1   9  0.0530    23.912923381    22.591785423    27.143210224   0   0   0 
    1945       1   5 -0.0530    22.090270695    22.234474132    25.973106549   0   0   0 
    1946       1  13 -0.5740    20.060529800    24.258896117    27.663002350   0   0   0 
    1947       1  15 -0.4500    20.991390853    24.067018008    29.702035373   0   0   0 
    1948       1   6  0.0540    21.380297299    27.779272432    32.145500471   0   0   0 
    1949       1   9  0.0530    23.099920719    28.611178659    31.160799287   0   0   0 
    1950       1   9  0.0530    23.330854031    26.951555666    31.726588112   0   0   0 
    1951       1  11  0.4100    20.255972606    32.056716550    32.728883401   0   0   0 
    1952       1   4 -0.1060    49.085839321    30.284691024    18.207489544   0   0   0 
    1953       1   2  0.4500    48.958724054    32.381431883    19.561771167   0   0   0 
    1954       1   9  0.0530    50.661300817    31.680331136    18.629245162   0   0   0 
    1955       1   4  0.1170    49.864491982    29.905376880    13.354176524   0   0   0 
    1956       1  10  0.3510    49.572934603    31.908397064    13.672099412   0   0   0 
    1957       1  18 -0.5700    50.317766351    38.829465118    14.817435173   0   0   0 
    1958       1   9  0.0530    49.893497928    36.887584625    15.380624926   0   0   0 
    1959       1   9  0.0530    51.160339757    37.069700643    14.152858284   0   0   0 
    1960       1  18 -0.5700    56.145414767    30.386484578    13.816128090   0   0   0 
    1961       1   9  0.0530    55.699417329    32.337682993    14.288296178   0   0   0 
    1962       1   9  0.0530    55.251272975    31.149486975    15.522078563   0   0   0 
    1963       1   4  0.1170    60.049366010    33.722314546    13.509998898  -1   0   0 
    1964       1  10  0.3510    59.242248338    35.440009641    14.331360177   0   0   0 
    1965       1   2  0.4500     1.891556122    37.765607001    18.513113975   0   0   0 
    1966       1   9  0.0530    60.024406707    38.110710982    17.888986997   0   0   0 
    1967       1   4 -0.1060     1.168603845    39.424357742    16.666273334   0   0   0 
    1968       1  18 -0.5700    12.203579819    44.142280833    25.400934740   0   0   0 
    1969       1   9  0.0530    10.501938000    44.473678403    26.524965041   0   0   0 
    1970       1   9  0.0530    10.359703592    44.874735019    24.811863861   0   0   0 
    1971       1   4  0.1170    12.304499912    47.041223652    23.377566208   0   0   0 
    1972       1  10  0.3510    12.332017442    44.983956750    23.376736708   0   0   0 
    1973       1   2  0.4500    15.161874293    43.630840277    20.656088052   0   0   0 
    1974       1   9  0.0530    14.667455796    43.975461712    18.672246690   0   0   0 
    1975       1   4 -0.1060    14.543048089    45.869190511    19.590804249   0   0   0 
    1976       1   4 -0.1060    21.644368084    20.722044546    25.908127035   0   0   0 
    1977       1   2  0.4500    22.870588883    22.587378809    24.752102218   0   0   0 
    1978       1   9  0.0530    21.170120275    22.807419767    25.940436364   0   0   0 
    1979       1   4  0.1170    18.688511669    24.098098296    28.060191173   0   0   0 
    1980       1  10  0.3510    20.222728038    24.420312863    26.723298130   0   0   0 
    1981       1  18 -0.5700    21.709190627    28.385797342    33.400531739   0   0   0 
    1982       1   9  0.0530    20.934680231    26.798211577    32.328963771   0   0   0 
    1983       1   9  0.0530    20.637350640    28.400885525    31.645944737   0   0   0 
    1984       1   9  0.0530    49.422923097    29.770105207    19.108213749   0   0   0 
    1985       1   9  0.0530    49.611215061    29.783151578    17.401245556   0   0   0 
    1986       1   5 -0.0530    47.539037734    30.024104387    18.034268360   0   0   0 
    1987       1  13 -0.5740    47.836897418    33.128915848    19.475801175   0   0   0 
    1988       1  15 -0.4500    49.427637457    32.123779233    20.695003723   0   0   0 
    1989       1   6  0.0540    51.165770843    29.412649906    12.680859879   0   0   0 
    1990       1   9  0.0530    49.104850787    30.037433371    12.579904613   0   0   0 
    1991       1   9  0.0530    49.494965851    29.134156762    14.035649031   0   0   0 
    1992       1  11  0.4100    49.978596482    39.153442728    15.688586425   0   0   0 
    1993       1  11  0.4100    55.367125517    30.466948827    13.212942518   0   0   0 
    1994       1   6  0.0540     0.826287859    34.400053723    12.355128699   0   0   0 
    1995       1   9  0.0530    59.113892744    33.335785221    13.104599659   0   0   0 
    1996       1   9  0.0530     0.628557267    32.861793685    13.854423279   0   0   0 
    1997       1  13 -0.5740     3.229137042    37.731691605    18.367199206   0   0   0 
    1998       1  15 -0.4500     1.399246140    37.536356982    19.645775349   0   0   0 
    1999       1   5 -0.0530    60.146521098    40.547591257    17.105683565  -1   0   0 
    2000       1   9  0.0530     2.191085093    39.768651799    16.814055667   0   0   0 
    2001       1   9  0.0530     1.091627577    39.315947717    15.581310927   0   0   0 
    2002       1  11  0.4100    12.489518512    43.511832269    26.111547567   0   0   0 
    2003       1   6  0.0540    13.670791565    47.688304065    23.053969748   0   0   0 
    2004       1   9  0.0530    12.226004826    46.930708377    24.460756926   0   0   0 
    2005       1   9  0.0530    11.495441054    47.703223744    23.054692018   0   0   0 
    2006       1  13 -0.5740    16.149771480    42.800399495    20.261119274   0   0   0 
    2007       1  15 -0.4500    14.962198281    43.826515417    21.872209977   0   0   0 
    2008       1   5 -0.0530    15.998992653    46.430350035    19.407667369   0   0   0 
    2009       1   9  0.0530    13.923933027    46.262175822    18.777956952   0   0   0 
    2010       1   9  0.0530    14.148449823    46.304853812    20.500155296   0   0   0 
    2011       1   9  0.0530    21.575617843    20.322730661    26.923582451   0   0   0 
    2012       1   9  0.0530    22.398803890    20.115871421    25.402500952   0   0   0 
    2013       1   5 -0.0530    20.250949874    20.463554981    25.238474984   0   0   0 
    2014       1  13 -0.5740    22.404250356    23.507727846    23.890580499   0   0   0 
    2015       1  15 -0.4500    23.961755634    22.019202848    24.514190930   0   0   0 
    2016       1   6  0.0540    17.777840435    25.243421593    27.559482805   0   0   0 
    2017       1   9  0.0530    18.576648459    24.024150684    29.145009294   0   0   0 
    2018       1   9  0.0530    18.327133789    23.162380137    27.628002053   0   0   0 
    2019       1  11  0.4100    22.190133178    27.664780684    33.877893354   0   0   0 
    2020       1   4 -0.1060    47.111030661    28.657797001    18.674952365   0   0   0 
    2021       1   2  0.4500    47.025642267    30.181804569    16.636774253   0   0   0 
    2022       1   9  0.0530    47.008414585    30.782341542    18.610380406   0   0   0 
    2023       1   4  0.1170    47.167544947    33.821769771    20.539744768   0   0   0 
    2024       1  10  0.3510    47.430926945    33.202477871    18.599799566   0   0   0 
    2025       1  18 -0.5700    50.990872417    28.122894829    12.078877720   0   0   0 
    2026       1   9  0.0530    51.967509745    29.344048113    13.418645284   0   0   0 
    2027       1   9  0.0530    51.468839736    30.128869617    11.913772004   0   0   0 
    2028       1  18 -0.5700     2.000760574    35.094252936    12.786838391   0   0   0 
    2029       1   9  0.0530    60.174881973    35.116954159    11.854707241  -1   0   0 
    2030       1   9  0.0530     1.114950964    33.640013406    11.624216437   0   0   0 
    2031       1  10  0.3510     3.598313206    37.859263200    17.486529816   0   0   0 
    2032       1   2  0.4500     0.471722315    40.958784616    18.510518542   0   0   0 
    2033       1   9  0.0530    60.367881748    41.431491661    16.498903352  -1   0   0 
    2034       1   4 -0.1060    58.682863972    40.101977152    16.688277066   0   0   0 
    2035       1  18 -0.5700    13.944340522    48.847808862    23.842738372   0   0   0 
    2036       1   9  0.0530    13.687105712    47.987184685    22.005062681   0   0   0 
    2037       1   9  0.0530    14.465593438    46.958968051    23.228859695   0   0   0 
    2038       1   4  0.1170    17.031676430    41.998478273    21.058500509   0   0   0 
    2039       1  10  0.3510    16.225951389    42.688582179    19.299158921   0   0   0 
    2040       1   2  0.4500    16.643779657    45.977607356    18.138088208   0   0   0 
    2041       1   9  0.0530    15.824371230    47.490782582    19.240073108   0   0   0 
    2042       1   4 -0.1060    16.857106512    46.349767491    20.723749199   0   0   0 
    2043       1   4 -0.1590    19.872706325    18.954657203    25.267264810   0   0   0 
    2044       1   2  0.4500    20.063147840    21.052543318    23.877611961   0   0   0 
    2045       1   9  0.0530    19.516855731    20.949040870    25.893166545   0   0   0 
    2046       1   4  0.1170    23.044603200    24.001074291    22.716189660   0   0   0 
    2047       1  10  0.3510    21.556137283    23.906142839    24.127587635   0   0   0 
    2048       1  18 -0.5700    17.588645939    25.203457665    26.142779304   0   0   0 
    2049       1   9  0.0530    18.222463975    26.203238491    27.819834386   0   0   0 
    2050       1   9  0.0530    16.803147939    25.180164404    28.051669855   0   0   0 
    2051       1   9  0.0530    46.017101016    28.634909420    18.638185154   0   0   0 
    2052       1   9  0.0530    47.351778580    28.660543970    19.740476389   0   0   0 
    2053       1   5 -0.0530    47.679425310    27.349362168    18.011573999   0   0   0 
    2054       1  13 -0.5740    45.716945866    30.115997913    16.306075332   0   0   0 
    2055       1  15 -0.4500    47.803873325    30.431267737    15.698618410   0   0   0 
    2056       1   6  0.0540    45.723697019    33.296277692    20.725074996   0   0   0 
    2057       1   9  0.0530    47.127510701    34.880820396    20.276962570   0   0   0 
    2058       1   9  0.0530    47.697079247    33.742484978    21.492237338   0   0   0 
    2059       1  11  0.4100    50.653717907    27.546524516    12.807353022   0   0   0 
    2060       1  11  0.4100     2.475315945    34.465611560    13.381047618   0   0   0 
    2061       1  13 -0.5740    59.620972126    40.907748768    19.555631429   0   0   0 
    2062       1  15 -0.4500     1.642093473    41.352404908    18.738973935   0   0   0 
    2063       1   5 -0.0530    57.469930174    41.106027625    16.677624548   0   0   0 
    2064       1   9  0.0530    58.808568510    39.749489772    15.662360878   0   0   0 
    2065       1   9  0.0530    58.357724468    39.230328330    17.250499828   0   0   0 
    2066       1  11  0.4100    14.844821194    49.112648937    23.525691852   0   0   0 
    2067       1   6  0.0540    17.825363375    42.669220089    22.207828976   0   0   0 
    2068       1   9  0.0530    17.763414545    41.578941508    20.363978365   0   0   0 
    2069       1   9  0.0530    16.466209546    41.165201326    21.479424998   0   0   0 
    2070       1  13 -0.5740    17.732759242    45.180594611    18.042773270   0   0   0 
    2071       1  15 -0.4500    16.156556052    46.432129545    17.075694394   0   0   0 
    2072       1   5 -0.0530    17.788703910    47.557033404    21.095918325   0   0   0 
    2073       1   9  0.0530    16.186860876    46.225744555    21.579005585   0   0   0 
    2074       1   9  0.0530    17.452211083    45.440423551    20.703459283   0   0   0 
    2075       1   9  0.0530    20.606552031    18.358081148    24.723306965   0   0   0 
    2076       1   9  0.0530    18.889100768    18.795262541    24.818065166   0   0   0 
    2077       1   9  0.0530    19.830317315    18.592872087    26.296465555   0   0   0 
    2078       1  13 -0.5740    20.554164863    20.506256503    22.742085888   0   0   0 
    2079       1  15 -0.4500    19.363731743    22.086785815    23.791330559   0   0   0 
    2080       1   6  0.0540    23.922101790    25.227432121    23.052711852   0   0   0 
    2081       1   9  0.0530    22.265484938    24.302335545    22.014037257   0   0   0 
    2082       1   9  0.0530    23.653765895    23.235792330    22.228481203   0   0   0 
    2083       1  11  0.4100    16.717882297    24.750331280    25.991338500   0   0   0 
    2084       1   4 -0.1060    46.627584944    26.176572781    18.091296816   0   0   0 
    2085       1   2  0.4500    49.005195697    26.833713555    18.474580399   0   0   0 
    2086       1   9  0.0530    47.834510981    27.598168538    16.958775382   0   0   0 
    2087       1   4  0.1170    45.177752679    30.319173416    14.984574515   0   0   0 
    2088       1  10  0.3510    45.083931044    29.885241763    16.997785325   0   0   0 
    2089       1  18 -0.5700    44.976040474    34.077107766    21.665478746   0   0   0 
    2090       1   9  0.0530    45.755736196    32.258729080    21.065442120   0   0   0 
    2091       1   9  0.0530    45.197218941    33.326832952    19.768232512   0   0   0 
    2092       1   4  0.1170    59.937595683    41.284444127    20.910645746  -1   0   0 
    2093       1  10  0.3510    58.723592613    40.619466916    19.368818977   0   0   0 
    2094       1   2  0.4500    56.984939568    41.293538107    18.075064307   0   0   0 
    2095       1   9  0.0530    57.860374969    42.052228892    16.306071528   0   0   0 
    2096       1   4 -0.1060    56.337352350    40.584556064    15.695226194   0   0   0 
    2097       1  18 -0.5700    18.933570255    41.843443168    22.598380680   0   0   0 
    2098       1   9  0.0530    17.172991439    42.810869132    23.071615161   0   0   0 
    2099       1   9  0.0530    18.199868892    43.644636321    21.909640228   0   0   0 
    2100       1   4  0.1170    18.327523352    44.710786696    16.820229709   0   0   0 
    2101       1  10  0.3510    18.175891828    44.888323149    18.857581356   0   0   0 
    2102       1   2  0.4500    17.009476749    48.825195257    21.252265424   0   0   0 
    2103       1   9  0.0530    18.133544603    47.302032183    22.101480409   0   0   0 
    2104       1   4 -0.1060    19.078827320    47.649929544    20.208518183   0   0   0 
    2105       1   4  0.3400    20.178120838    20.875566591    21.421241594   0   0   0 
    2106       1  10  0.3510    21.145778123    19.752231924    22.828401512   0   0   0 
    2107       1  18 -0.5700    24.289615940    25.954150003    21.878483387   0   0   0 
    2108       1   9  0.0530    24.822494306    24.895620125    23.576731254   0   0   0 
    2109       1   9  0.0530    23.374573322    25.909880577    23.707202178   0   0   0 
    2110       1   9  0.0530    46.043094510    26.312045227    19.005386914   0   0   0 
    2111       1   9  0.0530    47.111237707    25.200848672    18.207664358   0   0   0 
    2112       1   5 -0.0530    45.666364070    26.074330952    16.856992689   0   0   0 
    2113       1  13 -0.5740    49.600709859    27.096214930    19.660405557   0   0   0 
    2114       1  15 -0.4500    49.569958772    26.034513661    17.689186769   0   0   0 
    2115       1   6  0.0540    45.265171894    29.044474884    14.118249114   0   0   0 
    2116       1   9  0.0530    45.685948366    31.138571549    14.466807557   0   0   0 
    2117       1   9  0.0530    44.128900022    30.603768670    15.077058621   0   0   0 
    2118       1  11  0.4100    45.491734003    34.055545485    22.513116956   0   0   0 
    2119       1   6  0.0540     0.670868483    40.165833259    21.691219922   0   0   0 
    2120       1   9  0.0530    59.006755264    41.514947310    21.431911838   0   0   0 
    2121       1   9  0.0530     0.545028500    42.194635169    20.929449884   0   0   0 
    2122       1  13 -0.5740    56.454554366    40.253831932    18.755311541   0   0   0 
    2123       1  15 -0.4500    57.158034822    42.375983031    18.670494579   0   0   0 
    2124       1   5 -0.0530    55.353998175    41.555282061    14.944045648   0   0   0 
    2125       1   9  0.0530    56.826721234    40.042443713    14.883358311   0   0   0 
    2126       1   9  0.0530    55.741520411    39.820548569    16.201991010   0   0   0 
    2127       1  11  0.4100    19.651494767    42.000695716    21.930405601   0   0   0 
    2128       1   6  0.0540    19.711906734    45.348911651    16.578158228   0   0   0 
    2129       1   9  0.0530    17.702417543    44.901181415    15.943009357   0   0   0 
    2130       1   9  0.0530    18.455969110    43.629225155    16.898360845   0   0   0 
    2131       1  13 -0.5740    16.708872028    49.626175254    20.204148010   0   0   0 
    2132       1  15 -0.4500    16.550600750    49.109173980    22.382539403   0   0   0 
    2133       1   5 -0.0530    20.410057546    48.064816542    20.917406465   0   0   0 
    2134       1   9  0.0530    19.267643683    46.683056906    19.742498331   0   0   0 
    2135       1   9  0.0530    18.908860607    48.330835929    19.379455346   0   0   0 
    2136       1   9  0.0530    19.835011858    19.981022903    20.894326616   0   0   0 
    2137       1   9  0.0530    19.366176712    21.608212256    21.392669866   0   0   0 
    2138       1  11  0.4100    24.632511666    25.283006615    21.236942894   0   0   0 
    2139       1   4 -0.1060    44.286223188    25.395989753    17.211869036   0   0   0 
    2140       1   2  0.4500    46.306370762    25.571440960    15.597471300   0   0   0 
    2141       1   9  0.0530    45.401294649    27.102374019    16.602020972   0   0   0 
    2142       1   4  0.1170    50.713024975    26.373338860    20.227516741   0   0   0 
    2143       1  10  0.3510    49.225609565    27.796817358    20.217618498   0   0   0 
    2144       1  18 -0.5700    44.660726264    29.230509970    12.837166859   0   0   0 
    2145       1   9  0.0530    44.748002514    28.224584769    14.617665403   0   0   0 
    2146       1   9  0.0530    46.314294266    28.767997072    13.982129113   0   0   0 
    2147       1  18 -0.5700     0.984739296    40.555961585    23.037802686   0   0   0 
    2148       1   9  0.0530     1.599950057    39.912990687    21.174958031   0   0   0 
    2149       1   9  0.0530    60.037770235    39.275950510    21.718472571  -1   0   0 
    2150       1   4  0.1170    56.153364157    40.153809237    20.153628245   0   0   0 
    2151       1  10  0.3510    56.256014098    39.472343558    18.220369138   0   0   0 
    2152       1   2  0.4500    55.966568006    42.734103745    14.250648217   0   0   0 
    2153       1   9  0.0530    55.034484627    40.935866535    14.093306404   0   0   0 
    2154       1   4 -0.1060    53.958850082    41.791912205    15.626029109   0   0   0 
    2155       1  18 -0.5700    20.289196184    44.870298115    15.357672663   0   0   0 
    2156       1   9  0.0530    20.376867178    45.103100165    17.409774990   0   0   0 
    2157       1   9  0.0530    19.610675589    46.435279269    16.522208358   0   0   0 
    2158       1   4  0.1170    15.698154372    50.648426867    20.162989920   0   0   0 
    2159       1  10  0.3510    17.106248400    49.381233094    19.352964437   0   0   0 
    2160       1   2  0.4500    20.836448014    47.070587109    21.946267057   0   0   0 
    2161       1   9  0.0530    21.170984706    48.009801160    20.128820751   0   0   0 
    2162       1   4 -0.1060    20.417017300    49.559700525    21.364176413   0   0   0 
    2163       1   9  0.0530    43.719363918    25.202494064    16.297149031   0   0   0 
    2164       1   9  0.0530    43.720094346    26.165747022    17.748901862   0   0   0 
    2165       1   5 -0.0530    44.248165043    24.096904695    18.103340814   0   0   0 
    2166       1  13 -0.5740    47.641464005    25.400366143    15.440851070   0   0   0 
    2167       1  15 -0.4500    45.583517340    25.377091887    14.594832258   0   0   0 
    2168       1   6  0.0540    51.968012014    27.246787015    20.438258479   0   0   0 
    2169       1   9  0.0530    50.994932678    25.496448650    19.638931589   0   0   0 
    2170       1   9  0.0530    50.403086060    26.007876419    21.205931017   0   0   0 
    2171       1  11  0.4100    44.881004093    28.382274323    12.372549603   0   0   0 
    2172       1  11  0.4100     1.392865550    39.742938381    23.436128379   0   0   0 
    2173       1   6  0.0540    55.238868038    41.243829767    20.754037643   0   0   0 
    2174       1   9  0.0530    57.078658180    40.111551089    20.729286822   0   0   0 
    2175       1   9  0.0530    55.647312894    39.198580017    20.293010011   0   0   0 
    2176       1  13 -0.5740    55.803827393    42.924247533    12.920123641   0   0   0 
    2177       1  15 -0.4500    56.620557130    43.596213012    14.873579324   0   0   0 
    2178       1   5 -0.0530    53.810236815    42.432627146    17.052131403   0   0   0 
    2179       1   9  0.0530    53.348779031    42.337071393    14.914520082   0   0   0 
    2180       1   9  0.0530    53.490880735    40.801559882    15.698384631   0   0   0 
    2181       1  11  0.4100    21.219758857    45.200403142    15.388626867   0   0   0 
    2182       1   6  0.0540    15.670033286    51.685908475    21.314243992   0   0   0 
    2183       1   9  0.0530    14.718665622    50.164292686    20.110820952   0   0   0 
    2184       1   9  0.0530    15.831659337    51.193585877    19.226068725   0   0   0 
    2185       1  13 -0.5740    20.558905009    47.181537429    23.263575809   0   0   0 
    2186       1  15 -0.4500    21.446448709    46.047652844    21.555538911   0   0   0 
    2187       1   4 -0.1060    21.811933651    50.070522331    21.830772904   0   0   0 
    2188       1   9  0.0530    20.101145539    50.165601671    20.509564107   0   0   0 
    2189       1   9  0.0530    19.688911645    49.720094660    22.160989984   0   0   0 
    2190       1   4 -0.1060    45.078554030    22.900996668    17.514149326   0   0   0 
    2191       1   2  0.4500    42.877713749    23.768418065    18.606559806   0   0   0 
    2192       1   9  0.0530    44.760335775    24.367889985    19.029776100   0   0   0 
    2193       1   4  0.1170    48.283206062    25.008019025    14.216428344   0   0   0 
    2194       1  10  0.3510    48.212974768    25.605943900    16.193578680   0   0   0 
    2195       1  18 -0.5700    53.018948199    26.526175052    21.096673283   0   0   0 
    2196       1   9  0.0530    51.708801688    28.119031735    21.042995143   0   0   0 
    2197       1   9  0.0530    52.336104558    27.586988965    19.473454474   0   0   0 
    2198       1  18 -0.5700    54.751078092    40.831772318    22.037763576   0   0   0 
    2199       1   9  0.0530    54.391993784    41.412381717    20.091358173   0   0   0 
    2200       1   9  0.0530    55.795811633    42.177114430    20.862249384   0   0   0 
    2201       1   4  0.1170    56.289385020    44.014178642    12.120751206   0   0   0 
    2202       1  10  0.3510    55.266072554    42.271807996    12.449635894   0   0   0 
    2203       1   2  0.4500    52.445655545    42.299268314    17.640217979   0   0   0 
    2204       1   9  0.0530    54.408935944    41.778521287    17.679596219   0   0   0 
    2205       1   4 -0.1060    54.386892139    43.879840479    17.274716987   0   0   0 
    2206       1  18 -0.5700    14.928145630    52.844578617    20.930157169   0   0   0 
    2207       1   9  0.0530    16.685323020    51.991222140    21.574591224   0   0   0 
    2208       1   9  0.0530    15.198979696    51.256163623    22.200915060   0   0   0 
    2209       1   4  0.1170    20.966525342    46.240571088    24.267256029   0   0   0 
    2210       1  10  0.3510    20.009987299    47.927241798    23.553787012   0   0   0 
    2211       1   2  0.4500    21.880365381    51.541601046    21.891513033   0   0   0 
    2212       1   9  0.0530    22.582480039    49.705448583    21.147019986   0   0   0 
    2213       1   9  0.0530    22.036050175    49.675624676    22.823260954   0   0   0 
    2214       1   9  0.0530    45.462979710    22.341359763    18.374679105   0   0   0 
    2215       1   9  0.0530    45.964317197    23.317289504    17.039843925   0   0   0 
    2216       1   5 -0.0530    44.458377553    21.829001957    16.543124960   0   0   0 
    2217       1  13 -0.5740    42.624635286    22.697699792    19.387009587   0   0   0 
    2218       1  15 -0.4500    41.922995970    24.558012751    18.420741338   0   0   0 
    2219       1   6  0.0540    49.823736850    25.109477144    14.286774149   0   0   0 
    2220       1   9  0.0530    47.943431412    25.638637062    13.389567491   0   0   0 
    2221       1   9  0.0530    48.018934083    23.973372348    13.992908681   0   0   0 
    2222       1  11  0.4100    53.406562326    25.924418576    20.404627080   0   0   0 
    2223       1  11  0.4100    54.208833940    41.588523489    22.375735192   0   0   0 
    2224       1   6  0.0540    55.075267236    44.808924842    11.594424664   0   0   0 
    2225       1   9  0.0530    56.851229965    43.610594386    11.275682255   0   0   0 
    2226       1   9  0.0530    56.949756657    44.689510815    12.669667552   0   0   0 
    2227       1  13 -0.5740    51.325662155    42.045955584    16.926328888   0   0   0 
    2228       1  15 -0.4500    52.313122196    42.513286800    18.868103863   0   0   0 
    2229       1   5 -0.0530    53.659426788    45.168768796    16.725269585   0   0   0 
    2230       1   9  0.0530    54.524625606    44.017903804    18.351547635   0   0   0 
    2231       1   9  0.0530    55.404418429    43.874658972    16.896768195   0   0   0 
    2232       1  11  0.4100    14.065728708    52.515864660    20.570644761   0   0   0 
    2233       1   6  0.0540    20.588815207    46.728566419    25.683335807   0   0   0 
    2234       1   9  0.0530    22.050278683    46.094761880    24.228300493   0   0   0 
    2235       1   9  0.0530    20.480468433    45.277026481    24.086613090   0   0   0 
    2236       1  13 -0.5740    22.778833169    52.221127606    21.165096327   0   0   0 
    2237       1  15 -0.4500    21.129491538    52.160020785    22.677844001   0   0   0 
    2238       1   4 -0.1060    45.623991759    20.884021316    16.055125065   0   0   0 
    2239       1   2  0.4500    43.558986119    22.349596185    15.474599692   0   0   0 
    2240       1   9  0.0530    43.817563681    21.209388359    17.174693666   0   0   0 
    2241       1   4  0.1170    41.348239725    22.342713812    19.938900825   0   0   0 
    2242       1  10  0.3510    43.357841992    22.094616281    19.576219488   0   0   0 
    2243       1  18 -0.5700    50.265483487    26.463018266    14.426704709   0   0   0 
    2244       1   9  0.0530    50.251337410    24.697827681    13.368245648   0   0   0 
    2245       1   9  0.0530    50.193223562    24.517070741    15.125842863   0   0   0 
    2246       1  18 -0.5700    55.402897498    45.969377793    10.831891591   0   0   0 
    2247       1   9  0.0530    54.484297694    45.137305197    12.448102275   0   0   0 
    2248       1   9  0.0530    54.458423954    44.162130530    10.972548249   0   0   0 
    2249       1   4  0.1170    49.992330947    41.957242827    17.452715866   0   0   0 
    2250       1  10  0.3510    51.425393489    41.883551834    15.975403722   0   0   0 
    2251       1   2  0.4500    52.737656981    45.822194294    17.699664369   0   0   0 
    2252       1   9  0.0530    54.481901369    45.876825461    16.579483708   0   0   0 
    2253       1   4 -0.1060    53.013061860    45.005379329    15.313704939   0   0   0 
    2254       1  18 -0.5700    20.966601394    45.779921027    26.688381932   0   0   0 
    2255       1   9  0.0530    19.508868242    46.881289867    25.736946468   0   0   0 
    2256       1   9  0.0530    21.084179987    47.682206411    25.886009246   0   0   0 
    2257       1  10  0.3510    23.458475458    51.697285221    20.715576268   0   0   0 
    2258       1   9  0.0530    46.034417585    20.403577203    16.949784654   0   0   0 
    2259       1   9  0.0530    46.416309555    21.531376421    15.663305801   0   0   0 
    2260       1   5 -0.0530    45.428150370    19.756078830    14.970063808   0   0   0 
    2261       1  13 -0.5740    43.972195458    22.716478746    14.243512752   0   0   0 
    2262       1  15 -0.4500    42.324833544    22.363773035    15.696965989   0   0   0 
    2263       1   6  0.0540    40.438599818    21.590243903    18.938859061   0   0   0 
    2264       1   9  0.0530    40.821972412    23.228694698    20.305929438   0   0   0 
    2265       1   9  0.0530    41.525618282    21.692281057    20.798483696   0   0   0 
    2266       1  11  0.4100    51.245244355    26.385267583    14.531089889   0   0   0 
    2267       1  11  0.4100    55.663755086    45.636884693     9.937041332   0   0   0 
    2268       1   6  0.0540    49.692697786    40.655405858    18.242221597   0   0   0 
    2269       1   9  0.0530    49.289589991    42.025138834    16.620525382   0   0   0 
    2270       1   9  0.0530    49.798173391    42.817380485    18.099225887   0   0   0 
    2271       1  13 -0.5740    51.648120562    45.215709306    18.205754138   0   0   0 
    2272       1  15 -0.4500    52.958145187    47.008707857    18.030412753   0   0   0 
    2273       1   5 -0.0530    52.371158399    46.234037315    14.576275247   0   0   0 
    2274       1   9  0.0530    53.796984619    44.620692244    14.658991672   0   0   0 
    2275       1   9  0.0530    52.240080491    44.238012045    15.376494602   0   0   0 
    2276       1  11  0.4100    20.659425810    46.201261719    27.535623882   0   0   0 
    2277       1   4 -0.1060    44.122942895    18.896930514    15.125540480   0   0   0 
    2278       1   2  0.4500    46.688110031    18.952724789    14.784802080   0   0   0 
    2279       1   9  0.0530    45.311474892    20.284813686    14.019991508   0   0   0 
    2280       1   4  0.1170    43.116212609    23.015071222    13.128298686   0   0   0 
    2281       1  10  0.3510    44.928269367    22.735926332    14.073365627   0   0   0 
    2282       1  18 -0.5700    39.115618345    21.439650527    19.471007813   0   0   0 
    2283       1   9  0.0530    40.860143409    20.600354611    18.745330035   0   0   0 
    2284       1   9  0.0530    40.384868368    22.128577500    17.990201119   0   0   0 
    2285       1  18 -0.5700    49.209736852    39.585362616    17.419822491   0   0   0 
    2286       1   9  0.0530    48.925107423    40.867836247    18.989040415   0   0   0 
    2287       1   9  0.0530    50.581926249    40.323013817    18.777965777   0   0   0 
    2288       1   4  0.1170    50.676934615    45.782859000    19.093826762   0   0   0 
    2289       1  10  0.3510    51.538738867    44.288632911    17.974614509   0   0   0 
    2290       1   2  0.4500    53.294305128    47.390898793    14.387669762   0   0   0 
    2291       1   9  0.0530    52.181148992    45.837261282    13.576881803   0   0   0 
    2292       1   4 -0.1060    50.960987322    46.646345920    15.131991708   0   0   0 
    2293       1   9  0.0530    43.872406093    18.530337309    14.129786516   0   0   0 
    2294       1   9  0.0530    43.294073937    19.547554945    15.410167822   0   0   0 
    2295       1   5 -0.0530    44.121326736    17.644981916    16.064900626   0   0   0 
    2296       1  13 -0.5740    46.749767275    17.789889351    14.101942409   0   0   0 
    2297       1  15 -0.4500    47.774724982    19.371243689    15.253427454   0   0   0 
    2298       1   6  0.0540    42.416040365    24.392109448    13.199781575   0   0   0 
    2299       1   9  0.0530    42.364089171    22.229145535    13.020030125   0   0   0 
    2300       1   9  0.0530    43.719089998    22.999642003    12.218639204   0   0   0 
    2301       1  11  0.4100    38.601171756    22.224702768    19.148491472   0   0   0 
    2302       1  11  0.4100    48.894582372    38.926201060    18.096990631   0   0   0 
    2303       1   6  0.0540    50.892565448    45.263632268    20.532695927   0   0   0 
    2304       1   9  0.0530    49.681670363    45.488653610    18.752470252   0   0   0 
    2305       1   9  0.0530    50.710832817    46.875644542    19.100666304   0   0   0 
    2306       1  13 -0.5740    53.716766848    48.113063467    15.443052598   0   0   0 
    2307       1  15 -0.4500    53.669529667    47.705846535    13.237097206   0   0   0 
    2308       1   4 -0.1060    49.884681972    46.976800892    14.054974166   0   0   0 
    2309       1   9  0.0530    50.545648977    45.813271456    15.705976761   0   0   0 
    2310       1   9  0.0530    51.044974792    47.485003406    15.829082382   0   0   0 
    2311       1   4 -0.1590    42.723286664    16.962397065    16.031393740   0   0   0 
    2312       1   2  0.4500    44.530632677    17.954881793    17.456457854   0   0   0 
    2313       1   9  0.0530    44.824131007    16.913146049    15.659000599   0   0   0 
    2314       1  10  0.3510    45.967580379    17.473661722    13.643017798   0   0   0 
    2315       1  18 -0.5700    41.421598367    24.521432983    12.171873432   0   0   0 
    2316       1   9  0.0530    43.162515913    25.179869067    13.075119289   0   0   0 
    2317       1   9  0.0530    41.941569775    24.530466601    14.170985513   0   0   0 
    2318       1  18 -0.5700    49.942254935    45.804328933    21.446693689   0   0   0 
    2319       1   9  0.0530    51.886015193    45.555311208    20.874495910   0   0   0 
    2320       1   9  0.0530    50.813930364    44.174117888    20.550408650   0   0   0 
    2321       1   4  0.1170    54.563700753    49.267137585    15.439956095   0   0   0 
    2322       1  10  0.3510    53.420950708    47.797925770    16.297418775   0   0   0 
    2323       1   2  0.4500    50.044321322    48.266912117    13.359780872   0   0   0 
    2324       1   9  0.0530    48.915107148    46.984496591    14.560579967   0   0   0 
    2325       1   9  0.0530    49.832557675    46.179675620    13.309618492   0   0   0 
    2326       1   9  0.0530    42.782180006    15.977014600    16.489594841   0   0   0 
    2327       1   9  0.0530    42.377577985    16.828571590    15.004986920   0   0   0 
    2328       1   9  0.0530    41.980501850    17.560043982    16.566555776   0   0   0 
    2329       1  13 -0.5740    45.522429523    17.274364540    18.067035404   0   0   0 
    2330       1  15 -0.4500    43.933050523    18.852455584    18.091085841   0   0   0 
    2331       1  11  0.4100    40.696977414    23.883198881    12.411348019   0   0   0 
    2332       1  11  0.4100    50.229955305    46.737280911    21.562019434   0   0   0 
    2333       1   6  0.0540    55.792788017    49.048428844    16.347576069   0   0   0 
    2334       1   9  0.0530    53.990743864    50.100361913    15.844349596   0   0   0 
    2335       1   9  0.0530    54.900907315    49.549831805    14.442486765   0   0   0 
    2336       1  13 -0.5740    50.955064709    48.447608108    12.384891085   0   0   0 
    2337       1  15 -0.4500    49.278848457    49.212863932    13.667773605   0   0   0 
    2338       1   4  0.1170    46.074194195    17.637434477    19.335321882   0   0   0 
    2339       1  10  0.3510    45.850750894    16.478104416    17.617425741   0   0   0 
    2340       1  18 -0.5700    56.531272726    50.261011140    16.527215175   0   0   0 
    2341       1   9  0.0530    56.440199636    48.275457954    15.927536569   0   0   0 
    2342       1   9  0.0530    55.452550753    48.714888380    17.330531312   0   0   0 
    2343       1   4  0.3400    51.073909548    49.632022043    11.641827847   0   0   0 
    2344       1  10  0.3510    51.529510763    47.711236536    12.129166734   0   0   0 
    2345       1   6  0.0540    47.025337370    16.562628526    19.904384159   0   0   0 
    2346       1   9  0.0530    45.264511673    17.787025857    20.053273401   0   0   0 
    2347       1   9  0.0530    46.620066669    18.579244479    19.232048007   0   0   0 
    2348       1  11  0.4100    57.161387545    50.335932906    15.763919011   0   0   0 
    2349       1   9  0.0530    51.135170031    50.504396840    12.298713479   0   0   0 
    2350       1   9  0.0530    50.194315515    49.748006240    10.998939932   0   0   0 
    2351       1  18 -0.5700    47.490430911    16.931847768    21.209444504   0   0   0 
    2352       1   9  0.0530    47.882141455    16.435796010    19.237920153   0   0   0 
    2353       1   9  0.0530    46.492258022    15.611535490    19.976675456   0   0   0 
    2354       1  11  0.4100    46.657241415    17.031020025    21.732308505   0   0   0 
    2355       1   4  0.1170    13.440122934    32.875299809    21.170365056   0   0   0 
    2356       1   6  0.0540    14.573193676    32.208104099    21.973091209   0   0   0 
    2357       1   9  0.0530    12.612960512    32.166740006    21.124586353   0   0   0 
    2358       1   9  0.0530    13.795914004    33.029783814    20.152452745   0   0   0 
    2359       1  18 -0.5700    15.029658490    31.076093568    21.231288096   0   0   0 
    2360       1   9  0.0530    15.398361998    32.907446185    22.119178559   0   0   0 
    2361       1   9  0.0530    14.198710314    31.892050173    22.948553719   0   0   0 
    2362       1  11  0.4100    15.620045894    30.545887150    21.821997088   0   0   0 
    2363       1   4  0.1170    52.079981321    36.223933279    20.980375175   0   0   0 
    2364       1   6  0.0540    52.377233135    36.760311095    22.398927904   0   0   0 
    2365       1   9  0.0530    51.886577484    37.078944197    20.324298303   0   0   0 
    2366       1   9  0.0530    51.152485780    35.648795193    21.006983906   0   0   0 
    2367       1  18 -0.5700    51.359228024    37.689862107    22.791056960   0   0   0 
    2368       1   9  0.0530    53.343559751    37.268046454    22.399737518   0   0   0 
    2369       1   9  0.0530    52.408778219    35.932099628    23.108055591   0   0   0 
    2370       1  11  0.4100    51.526907223    37.951478723    23.733907971   0   0   0 
    2371       1  13 -0.5740    33.404217047     4.646679733    15.132187914   0   0   0 
    2372       1   2  0.4500    32.926235703     5.596678850    14.301900075   0   0   0 
    2373       1  10  0.3510    33.218608200     4.794816855    16.066076604   0   0   0 
    2374       1  15 -0.4500    32.976635358     5.357399590    13.075797829   0   0   0 
    2375       1   5 -0.0530    32.293407405     6.862411987    14.805919847   0   0   0 
    2376       1   4 -0.1060    33.209676423     7.561467390    15.880893000   0   0   0 
    2377       1   9  0.0530    31.397400242     6.533230386    15.340930385   0   0   0 
    2378       1   4 -0.1060    31.752042494     7.761837714    13.625306848   0   0   0 
    2379       1   9  0.0530    33.318686138     6.845858959    16.701320550   0   0   0 
    2380       1   9  0.0530    32.655447660     8.370130704    16.341451304   0   0   0 
    2381       1   5 -0.0530    34.668636915     8.061428010    15.550451284   0   0   0 
    2382       1   5 -0.0530    30.798600679     8.997179364    13.828686336   0   0   0 
    2383       1   9  0.0530    32.604275396     8.082511728    13.045407145   0   0   0 
    2384       1   9  0.0530    31.191136161     7.097133530    12.957991061   0   0   0 
    2385       1   4 -0.1060    35.223267016     8.823728841    16.806910576   0   0   0 
    2386       1   2  0.4500    34.836790406     8.817203228    14.271354309   0   0   0 
    2387       1   9  0.0530    35.269118981     7.153064814    15.448327627   0   0   0 
    2388       1   2  0.4500    31.111593586     9.832584116    15.015085680   0   0   0 
    2389       1   9  0.0530    29.801097007     8.575917981    13.993192208   0   0   0 
    2390       1   4 -0.1060    30.746624738     9.804809064    12.468502182   0   0   0 
    2391       1   9  0.0530    35.089072849     8.185580679    17.681998882   0   0   0 
    2392       1   9  0.0530    34.555478132     9.677487634    16.964881463   0   0   0 
    2393       1   5 -0.0530    36.704151036     9.364659126    16.812409490   0   0   0 
    2394       1  13 -0.5740    34.894710264    10.164062995    14.163329248   0   0   0 
    2395       1  15 -0.4500    34.986999859     8.152252894    13.222661684   0   0   0 
    2396       1  13 -0.5740    30.312307273     9.816567187    16.102831974   0   0   0 
    2397       1  15 -0.4500    32.147569195    10.532569448    15.033655202   0   0   0 
    2398       1   5 -0.0530    29.862979871    11.099666180    12.303256288   0   0   0 
    2399       1   9  0.0530    31.767591890    10.057957660    12.174218639   0   0   0 
    2400       1   9  0.0530    30.396565266     9.090919352    11.712512320   0   0   0 
    2401       1   4 -0.1060    37.782338679     8.340841514    16.286052365   0   0   0 
    2402       1   2  0.4500    36.989450207    10.096071243    18.094428985   0   0   0 
    2403       1   9  0.0530    36.724479716    10.168901382    16.073835480   0   0   0 
    2404       1   4  0.1170    35.051858649    10.932952576    12.959607690   0   0   0 
    2405       1  10  0.3510    34.789491655    10.680841844    14.981139654   0   0   0 
    2406       1   4  0.1170    30.509936688    10.510777441    17.340230584   0   0   0 
    2407       1  10  0.3510    29.516837625     9.259565926    16.055900581   0   0   0 
    2408       1   2  0.4500    30.620068644    12.398524328    12.390531310   0   0   0 
    2409       1   9  0.0530    29.569227905    11.075027375    11.247558303   0   0   0 
    2410       1   4 -0.1060    28.508119375    10.967141790    13.083110016   0   0   0 
    2411       1   9  0.0530    38.681140981     8.923177770    16.072371704   0   0   0 
    2412       1   9  0.0530    37.439800996     7.999751204    15.310312235   0   0   0 
    2413       1   5 -0.0530    38.226395158     7.079525591    17.119303148   0   0   0 
    2414       1  13 -0.5740    38.161446126    10.067270422    18.756348664   0   0   0 
    2415       1  15 -0.4500    36.098627469    10.833754157    18.580075342   0   0   0 
    2416       1   6  0.0540    36.357719293    10.681841128    12.165605196   0   0   0 
    2417       1   9  0.0530    35.049835378    11.982542787    13.253347009   0   0   0 
    2418       1   9  0.0530    34.194359027    10.770401703    12.303778746   0   0   0 
    2419       1   6  0.0540    29.513903431    11.682249233    17.479316183   0   0   0 
    2420       1   9  0.0530    31.528112016    10.899728297    17.438717630   0   0   0 
    2421       1   9  0.0530    30.346645687     9.807517550    18.160081061   0   0   0 
    2422       1  13 -0.5740    31.737797129    12.604916058    13.119328896   0   0   0 
    2423       1  15 -0.4500    30.257594008    13.372503653    11.692970946   0   0   0 
    2424       1   5 -0.0530    27.422484184    12.090094456    13.015715408   0   0   0 
    2425       1   9  0.0530    28.028490684    10.042979009    12.738722745   0   0   0 
    2426       1   9  0.0530    28.722882697    10.812363725    14.140122089   0   0   0 
    2427       1   4 -0.1060    38.799710761     5.913415411    16.227280821   0   0   0 
    2428       1   2  0.4500    37.215501305     6.600866583    18.119111650   0   0   0 
    2429       1   9  0.0530    39.058235176     7.388347264    17.741279848   0   0   0 
    2430       1   4  0.1170    38.440937645    10.652202963    20.037451425   0   0   0 
    2431       1  10  0.3510    38.899123639     9.634380603    18.318179850   0   0   0 
    2432       1  18 -0.5700    36.513077707    11.571036089    11.049541255   0   0   0 
    2433       1   9  0.0530    36.351377157     9.668595177    11.769448230   0   0   0 
    2434       1   9  0.0530    37.214310572    10.790848582    12.835909748   0   0   0 
    2435       1  18 -0.5700    28.147859599    11.264660120    17.427805658   0   0   0 
    2436       1   9  0.0530    29.689701167    12.374286996    16.661973888   0   0   0 
    2437       1   9  0.0530    29.693258204    12.208010477    18.420203975   0   0   0 
    2438       1   4  0.1170    32.572800497    13.781069722    13.088817795   0   0   0 
    2439       1  10  0.3510    32.010233336    11.870791336    13.679162257   0   0   0 
    2440       1   2  0.4500    26.896434538    12.347340661    11.639978718   0   0   0 
    2441       1   9  0.0530    26.584598462    11.660821081    13.571649283   0   0   0 
    2442       1   4 -0.1060    27.852121695    13.372952629    13.812443690   0   0   0 
    2443       1   9  0.0530    37.965462506     5.503152273    15.651596014   0   0   0 
    2444       1   9  0.0530    39.104025888     5.120279754    16.917165324   0   0   0 
    2445       1   5 -0.0530    40.020879320     6.097152978    15.241575321   0   0   0 
    2446       1  13 -0.5740    36.528102745     5.440921241    18.015022025   0   0   0 
    2447       1  15 -0.4500    37.029666775     7.276999532    19.156826912   0   0   0 
    2448       1   6  0.0540    38.666736011    12.184444095    20.002808506   0   0   0 
    2449       1   9  0.0530    39.349612749    10.183090230    20.417514599   0   0   0 
    2450       1   9  0.0530    37.642687058    10.421876553    20.747681833   0   0   0 
    2451       1  11  0.4100    37.346999257    11.244143500    10.628571729   0   0   0 
    2452       1  11  0.4100    27.644777594    12.083837739    17.211433585   0   0   0 
    2453       1   6  0.0540    33.268697050    14.052815356    11.728513783   0   0   0 
    2454       1   9  0.0530    33.338421383    13.680543122    13.861482385   0   0   0 
    2455       1   9  0.0530    31.975895983    14.660386094    13.334420085   0   0   0 
    2456       1  13 -0.5740    27.637489411    12.953795085    10.696316886   0   0   0 
    2457       1  15 -0.4500    25.722135941    12.034434344    11.347753782   0   0   0 
    2458       1   5 -0.0530    26.722602151    14.213320046    14.488631771   0   0   0 
    2459       1   9  0.0530    28.549512726    13.090313715    14.602743590   0   0   0 
    2460       1   9  0.0530    28.405601323    14.043964006    13.155050555   0   0   0 
    2461       1   4 -0.1060    41.392188492     6.467844961    15.930973901   0   0   0 
    2462       1   2  0.4500    39.741518794     6.807955996    13.955044850   0   0   0 
    2463       1   9  0.0530    40.185141964     5.074852991    14.879325396   0   0   0 
    2464       1   4  0.1170    35.498368792     4.974765963    18.902433150   0   0   0 
    2465       1  10  0.3510    36.790508638     4.827325750    17.314743512   0   0   0 
    2466       1  18 -0.5700    39.345914914    12.637282367    21.187039999   0   0   0 
    2467       1   9  0.0530    37.705155644    12.694296480    19.914467457   0   0   0 
    2468       1   9  0.0530    39.264294329    12.451202144    19.129446570   0   0   0 
    2469       1  18 -0.5700    34.114261075    15.210680374    11.789967822   0   0   0 
    2470       1   9  0.0530    32.515863549    14.240751094    10.961558101   0   0   0 
    2471       1   9  0.0530    33.850057695    13.185133695    11.413560581   0   0   0 
    2472       1   4  0.1170    27.266873617    13.274635168     9.353281269   0   0   0 
    2473       1  10  0.3510    28.519621583    13.192715704    10.972608630   0   0   0 
    2474       1   2  0.4500    26.161586346    13.514996051    15.685107755   0   0   0 
    2475       1   9  0.0530    27.243871538    15.094765585    14.881706284   0   0   0 
    2476       1   4 -0.1060    25.722358435    14.769293944    13.424290326   0   0   0 
    2477       1   9  0.0530    42.174548245     6.064618495    15.286472264   0   0   0 
    2478       1   9  0.0530    41.481326168     5.880599186    16.848958007   0   0   0 
    2479       1   5 -0.0530    41.707898734     7.996549551    16.199910406   0   0   0 
    2480       1  13 -0.5740    38.593903643     6.618972811    13.270239474   0   0   0 
    2481       1  15 -0.4500    40.599255897     7.557154150    13.432394622   0   0   0 
    2482       1   6  0.0540    36.108446356     4.110216439    20.027400130   0   0   0 
    2483       1   9  0.0530    34.795796904     4.364468685    18.330016895   0   0   0 
    2484       1   9  0.0530    34.932399689     5.802346313    19.341137005   0   0   0 
    2485       1  11  0.4100    38.751366671    12.373225779    21.932032202   0   0   0 
    2486       1  11  0.4100    34.990954039    14.896647273    12.134618811   0   0   0 
    2487       1   6  0.0540    26.895737956    14.770009668     9.224118401   0   0   0 
    2488       1   9  0.0530    26.431075171    12.663164899     9.002786286   0   0   0 
    2489       1   9  0.0530    28.121837363    13.062522310     8.706490418   0   0   0 
    2490       1  13 -0.5740    25.181991846    12.589754176    15.635725736   0   0   0 
    2491       1  15 -0.4500    26.693569770    13.740567227    16.795879595   0   0   0 
    2492       1   5 -0.0530    24.819271812    15.961758877    13.881276361   0   0   0 
    2493       1   9  0.0530    26.338500591    15.108041155    12.587391394   0   0   0 
    2494       1   9  0.0530    25.100767098    13.965563116    13.035616634   0   0   0 
    2495       1   4 -0.1060    43.084202058     8.515146918    15.616268760   0   0   0 
    2496       1   2  0.4500    41.488614281     8.358300402    17.622910210   0   0   0 
    2497       1   9  0.0530    40.960712583     8.558073827    15.641937684   0   0   0 
    2498       1   4  0.1170    38.191225673     7.338957205    12.097872145   0   0   0 
    2499       1  10  0.3510    37.983216892     5.950379744    13.605509533   0   0   0 
    2500       1  18 -0.5700    35.121613132     3.547400605    20.896256294   0   0   0 
    2501       1   9  0.0530    36.775812013     4.738259876    20.618652447   0   0   0 
    2502       1   9  0.0530    36.685351054     3.295769209    19.583284089   0   0   0 
    2503       1  18 -0.5700    26.733821928    15.153497182     7.855584567   0   0   0 
    2504       1   9  0.0530    27.681653810    15.390594272     9.662407777   0   0   0 
    2505       1   9  0.0530    25.966084707    14.961246646     9.765561191   0   0   0 
    2506       1   4  0.1170    24.683364475    11.782509252    16.718271830   0   0   0 
    2507       1  10  0.3510    24.760319935    12.443464818    14.775588125   0   0   0 
    2508       1   2  0.4500    23.659355422    15.456047484    14.676060892   0   0   0 
    2509       1   9  0.0530    25.431004577    16.554926295    14.561268058   0   0   0 
    2510       1   4 -0.1060    24.431858446    16.901960364    12.672582607   0   0   0 
    2511       1   9  0.0530    43.208688533     7.973406013    14.683095404   0   0   0 
    2512       1   9  0.0530    43.906915610     8.201316138    16.266450139   0   0   0 
    2513       1   5 -0.0530    43.221628057    10.058687630    15.261870324   0   0   0 
    2514       1  13 -0.5740    41.995809337     7.687331186    18.676189054   0   0   0 
    2515       1  15 -0.4500    40.769512418     9.350613188    17.859337479   0   0   0 
    2516       1   6  0.0540    38.696993276     6.728659834    10.776671715   0   0   0 
    2517       1   9  0.0530    38.511307653     8.379619740    12.155923388   0   0   0 
    2518       1   9  0.0530    37.106287952     7.347302546    12.063924365   0   0   0 
    2519       1  11  0.4100    35.622373868     2.970011090    21.524594941   0   0   0 
    2520       1  11  0.4100    26.168613179    14.462415277     7.447550570   0   0   0 
    2521       1   6  0.0540    24.737681305    10.278420264    16.352168298   0   0   0 
    2522       1   9  0.0530    23.643076018    12.056328586    16.897534941   0   0   0 
    2523       1   9  0.0530    25.224055715    11.936718344    17.655543961   0   0   0 
    2524       1  13 -0.5740    22.725994840    14.652166818    14.125433283   0   0   0 
    2525       1  15 -0.4500    23.580813725    15.724598106    15.895321722   0   0   0 
    2526       1   5 -0.0530    24.451706850    18.444191636    12.961023079   0   0   0 
    2527       1   9  0.0530    25.117719820    16.755994955    11.833008479   0   0   0 
    2528       1   9  0.0530    23.463884388    16.606059808    12.262776408   0   0   0 
    2529       1   4 -0.1060    43.796750231    10.357459227    13.812856626   0   0   0 
    2530       1   2  0.4500    43.810653781    10.899364848    16.362218933   0   0   0 
    2531       1   9  0.0530    42.199271807    10.439368691    15.189108909   0   0   0 
    2532       1   4  0.1170    41.735591168     7.966333564    20.059990996   0   0   0 
    2533       1  10  0.3510    42.576738042     6.933620141    18.501444453   0   0   0 
    2534       1  18 -0.5700    38.363133550     7.580550735     9.675390056   0   0   0 
    2535       1   9  0.0530    38.244159829     5.744404265    10.630725972   0   0   0 
    2536       1   9  0.0530    39.779787841     6.615131670    10.812003784   0   0   0 
    2537       1  18 -0.5700    23.950263054     9.470514271    17.239928822   0   0   0 
    2538       1   9  0.0530    25.773588565     9.929241898    16.348703588   0   0   0 
    2539       1   9  0.0530    24.333935740    10.141045927    15.346535385   0   0   0 
    2540       1   4  0.1170    21.683661615    13.941095888    14.810415452   0   0   0 
    2541       1  10  0.3510    22.819870632    14.478691229    13.177895297   0   0   0 
    2542       1   2  0.4500    25.850549239    18.921596820    13.195772968   0   0   0 
    2543       1   9  0.0530    24.116009020    18.933613302    12.040583567   0   0   0 
    2544       1   4 -0.1060    23.473740197    18.925304587    14.092563116   0   0   0 
    2545       1   9  0.0530    43.693028970    11.432625125    13.641086258   0   0   0 
    2546       1   9  0.0530    43.148941962     9.876097997    13.074086745   0   0   0 
    2547       1   5 -0.0530    45.284852801     9.977931249    13.493379724   0   0   0 
    2548       1  13 -0.5740    43.215144221    10.893156408    17.570758537   0   0   0 
    2549       1  15 -0.4500    44.741163765    11.718186414    16.190973944   0   0   0 
    2550       1   6  0.0540    40.508474558     7.203967954    20.602860402   0   0   0 
    2551       1   9  0.0530    41.619212770     9.034866905    20.249961852   0   0   0 
    2552       1   9  0.0530    42.598573966     7.635505714    20.630211931   0   0   0 
    2553       1  11  0.4100    38.623311849     7.043287379     8.884597099   0   0   0 
    2554       1  11  0.4100    24.504310283     9.272359083    18.042229866   0   0   0 
    2555       1   6  0.0540    20.593760984    14.806929238    15.480750429   0   0   0 
    2556       1   9  0.0530    22.124298684    13.290835179    15.566582188   0   0   0 
    2557       1   9  0.0530    21.191252935    13.297473359    14.078178924   0   0   0 
    2558       1  13 -0.5740    26.662514222    19.293510794    12.184411841   0   0   0 
    2559       1  15 -0.4500    26.303930432    18.972589769    14.363842062   0   0   0 
    2560       1   5 -0.0530    21.978692965    18.501957443    13.938231739   0   0   0 
    2561       1   9  0.0530    23.841916963    18.549878277    15.050901093   0   0   0 
    2562       1   9  0.0530    23.525713285    20.013685882    14.127366844   0   0   0 
    2563       1   4 -0.1060    45.849286370    10.465395371    12.104121248   0   0   0 
    2564       1   2  0.4500    45.553626610     8.513409380    13.529777692   0   0   0 
    2565       1   9  0.0530    45.895476114    10.433052935    14.270286256   0   0   0 
    2566       1   4  0.1170    43.534763968    11.593615111    18.780805563   0   0   0 
    2567       1  10  0.3510    42.458513450    10.315744352    17.638946657   0   0   0 
    2568       1  18 -0.5700    40.338703182     7.452600854    22.000803272   0   0   0 
    2569       1   9  0.0530    40.644466757     6.131603212    20.439961857   0   0   0 
    2570       1   9  0.0530    39.609465433     7.527784421    20.079601662   0   0   0 
    2571       1  18 -0.5700    19.602082133    13.990244305    16.117427166   0   0   0 
    2572       1   9  0.0530    20.116850997    15.433465915    14.725618702   0   0   0 
    2573       1   9  0.0530    21.041148912    15.449997803    16.238652239   0   0   0 
    2574       1   4  0.1170    28.000818280    19.792923023    12.340788279   0   0   0 
    2575       1  10  0.3510    26.311300325    19.215231685    11.283926273   0   0   0 
    2576       1   2  0.4500    21.338878963    19.064123020    12.723754093   0   0   0 
    2577       1   9  0.0530    22.019244014    17.428569161    13.756742077   0   0   0 
    2578       1   4 -0.1060    21.125274728    18.569820179    15.250464187   0   0   0 
    2579       1   9  0.0530    45.312396091     9.928441080    11.313637123   0   0   0 
    2580       1   9  0.0530    46.878828255    10.097780770    12.042627073   0   0   0 
    2581       1   5 -0.0530    45.925838985    11.978795876    11.686748190   0   0   0 
    2582       1  13 -0.5740    44.905910403     7.657600809    12.710115400   0   0   0 
    2583       1  15 -0.4500    46.476760547     8.077184539    14.251426887   0   0   0 
    2584       1   6  0.0540    42.215818898    12.113389334    19.402345290   0   0   0 
    2585       1   9  0.0530    44.233251095    12.419046418    18.630198002   0   0   0 
    2586       1   9  0.0530    43.980758732    10.881669096    19.477949911   0   0   0 
    2587       1  11  0.4100    39.656199650     6.798898083    22.287852240   0   0   0 
    2588       1  11  0.4100    19.108033944    13.571795922    15.369561725   0   0   0 
    2589       1   6  0.0540    28.635088540    20.207569821    10.992830434   0   0   0 
    2590       1   9  0.0530    28.633818408    19.031923619    12.806221815   0   0   0 
    2591       1   9  0.0530    27.986064838    20.667162365    12.995258601   0   0   0 
    2592       1  13 -0.5740    21.283588443    20.392980587    12.516514919   0   0   0 
    2593       1  15 -0.4500    20.883396152    18.289880189    11.850931297   0   0   0 
    2594       1   5 -0.0530    20.319478908    19.847645304    15.688337456   0   0   0 
    2595       1   9  0.0530    20.367312201    17.792101329    15.092756124   0   0   0 
    2596       1   9  0.0530    21.724749399    18.198691165    16.077684646   0   0   0 
    2597       1   4 -0.1060    46.430285758    13.009698776    12.770330838   0   0   0 
    2598       1   2  0.4500    44.750223884    12.387051381    10.854365119   0   0   0 
    2599       1   9  0.0530    46.714556535    11.990459206    10.925696292   0   0   0 
    2600       1   4  0.1170    45.244342826     6.288882716    12.478963679   0   0   0 
    2601       1  10  0.3510    44.144945783     7.995197949    12.215087743   0   0   0 
    2602       1  18 -0.5700    42.316310132    12.570808503    20.752173646   0   0   0 
    2603       1   9  0.0530    41.485068913    11.306400812    19.400613902   0   0   0 
    2604       1   9  0.0530    41.823198745    12.921226083    18.788133145   0   0   0 
    2605       1  18 -0.5700    29.796374417    21.023684888    11.187474596   0   0   0 
    2606       1   9  0.0530    27.915681444    20.778217578    10.406904434   0   0   0 
    2607       1   9  0.0530    28.905328140    19.313033468    10.426323994   0   0   0 
    2608       1   4  0.1170    20.752365260    21.018572719    11.348186020   0   0   0 
    2609       1  10  0.3510    21.615839334    20.967871395    13.219861320   0   0   0 
    2610       1   2  0.4500    19.202159722    19.392113066    16.566592238   0   0   0 
    2611       1   9  0.0530    19.837333183    20.206785634    14.774519061   0   0   0 
    2612       1   4 -0.1060    20.994794238    21.117083053    16.359072082   0   0   0 
    2613       1   9  0.0530    45.870748354    13.929785402    12.615656892   0   0   0 
    2614       1   9  0.0530    46.167814323    12.676764946    13.773022154   0   0   0 
    2615       1   5 -0.0530    47.966856344    13.376629831    12.714178500   0   0   0 
    2616       1  13 -0.5740    43.740384877    13.186895032    11.258422142   0   0   0 
    2617       1  15 -0.4500    44.699840718    11.970885976     9.673036634   0   0   0 
    2618       1   6  0.0540    44.347150474     5.349102285    13.301353735   0   0   0 
    2619       1   9  0.0530    46.294073365     6.084394278    12.701566499   0   0   0 
    2620       1   9  0.0530    45.090543284     6.073853439    11.420091494   0   0   0 
    2621       1  11  0.4100    41.366217506    12.668847190    21.010073719   0   0   0 
    2622       1  11  0.4100    30.124527460    21.208514722    10.264884702   0   0   0 
    2623       1   6  0.0540    19.230946300    21.219381462    11.462453420   0   0   0 
    2624       1   9  0.0530    20.978117435    20.445608927    10.444025250   0   0   0 
    2625       1   9  0.0530    21.224028743    21.994686184    11.249835152   0   0   0 
    2626       1  13 -0.5740    17.920927331    19.512955294    16.175222692   0   0   0 
    2627       1  15 -0.4500    19.476206764    18.900279191    17.687570831   0   0   0 
    2628       1   5 -0.0530    22.485885764    21.202089310    16.845411407   0   0   0 
    2629       1   9  0.0530    20.883663477    21.929299905    15.632208721   0   0   0 
    2630       1   9  0.0530    20.380877565    21.445219702    17.200556857   0   0   0 
    2631       1   4 -0.1060    48.936959147    12.225956291    13.201071253   0   0   0 
    2632       1   2  0.4500    48.353847441    14.728175447    13.240543228   0   0   0 
    2633       1   9  0.0530    48.202526704    13.506932611    11.653508315   0   0   0 
    2634       1   4  0.1170    42.628227714    13.581500746    10.437664054   0   0   0 
    2635       1  10  0.3510    43.724238043    13.487784980    12.177115591   0   0   0 
    2636       1  18 -0.5700    44.735177430     3.985524269    13.139560362   0   0   0 
    2637       1   9  0.0530    43.304927209     5.459533411    12.999683636   0   0   0 
    2638       1   9  0.0530    44.429758135     5.614188757    14.354741031   0   0   0 
    2639       1  18 -0.5700    18.707288852    21.857148464    10.295382429   0   0   0 
    2640       1   9  0.0530    19.019812608    21.840130310    12.337898057   0   0   0 
    2641       1   9  0.0530    18.736724203    20.252907251    11.590446470   0   0   0 
    2642       1   4  0.3400    16.777401255    19.228538210    16.946376999   0   0   0 
    2643       1  10  0.3510    17.744441402    19.931912824    15.323834285   0   0   0 
    2644       1   2  0.4500    23.088359641    20.086502179    17.609938125   0   0   0 
    2645       1   9  0.0530    23.061167474    21.256804251    15.921425945   0   0   0 
    2646       1   4 -0.1060    22.772037563    22.557407976    17.598901442   0   0   0 
    2647       1   9  0.0530    49.958562683    12.547768097    12.971747475   0   0   0 
    2648       1   9  0.0530    48.776765892    11.356925804    12.561372729   0   0   0 
    2649       1   5 -0.0530    48.902647066    11.728110053    14.694909869   0   0   0 
    2650       1  13 -0.5740    47.506971705    15.756448776    13.477127441   0   0   0 
    2651       1  15 -0.4500    49.574265731    14.982474608    13.366514293   0   0   0 
    2652       1   6  0.0540    41.551086561    12.476154360    10.388310348   0   0   0 
    2653       1   9  0.0530    42.952021140    13.821482976     9.421313251   0   0   0 
    2654       1   9  0.0530    42.183320262    14.489227988    10.850639240   0   0   0 
    2655       1  11  0.4100    44.783092061     3.831041450    12.165451309   0   0   0 
    2656       1  11  0.4100    17.794547038    22.101103598    10.595606705   0   0   0 
    2657       1   9  0.0530    16.806546789    18.220444371    17.360542854   0   0   0 
    2658       1   9  0.0530    15.876067125    19.320987216    16.339620686   0   0   0 
    2659       1  13 -0.5740    22.379576744    19.171741077    18.300063408   0   0   0 
    2660       1  15 -0.4500    24.340926811    20.032527020    17.654335574   0   0   0 
    2661       1   4 -0.1060    22.669005169    22.613703949    19.159770390   0   0   0 
    2662       1   9  0.0530    23.790849989    22.873205650    17.347134985   0   0   0 
    2663       1   9  0.0530    22.114780297    23.329065623    17.204108958   0   0   0 
    2664       1   4 -0.1590    48.650759160    12.851411968    15.739124994   0   0   0 
    2665       1   2  0.4500    50.144055457    10.970180964    15.063241601   0   0   0 
    2666       1   9  0.0530    48.063179819    11.038099769    14.784746034   0   0   0 
    2667       1   4  0.3400    47.922413822    17.004828599    13.994432183   0   0   0 
    2668       1  10  0.3510    46.576748710    15.668853221    13.263074221   0   0   0 
    2669       1  18 -0.5700    40.588715971    12.729027524     9.363430877   0   0   0 
    2670       1   9  0.0530    41.046815490    12.431425371    11.355428274   0   0   0 
    2671       1   9  0.0530    42.015035657    11.506279375    10.190636826   0   0   0 
    2672       1   4  0.1170    22.988313845    18.189498919    19.140673524   0   0   0 
    2673       1  10  0.3510    21.415134809    19.203872659    18.224001252   0   0   0 
    2674       1   2  0.4500    21.381162115    22.230361820    19.769266984   0   0   0 
    2675       1   9  0.0530    22.847512661    23.645529300    19.464806610   0   0   0 
    2676       1   9  0.0530    23.475601970    22.016080499    19.590192987   0   0   0 
    2677       1   9  0.0530    48.607467501    12.422381159    16.735491684   0   0   0 
    2678       1   9  0.0530    47.697949493    13.349331801    15.564580808   0   0   0 
    2679       1   9  0.0530    49.450781436    13.595137455    15.718675992   0   0   0 
    2680       1  13 -0.5740    50.128447670     9.670623597    15.432888935   0   0   0 
    2681       1  15 -0.4500    51.250227002    11.559792183    15.079066315   0   0   0 
    2682       1   9  0.0530    48.390384234    16.859731138    14.975560831   0   0   0 
    2683       1   9  0.0530    48.633132116    17.491150695    13.320438352   0   0   0 
    2684       1  11  0.4100    39.960919191    11.970050117     9.442865657   0   0   0 
    2685       1   6  0.0540    22.082055727    16.984188141    19.452726885   0   0   0 
    2686       1   9  0.0530    23.287558247    18.668067212    20.074266968   0   0   0 
    2687       1   9  0.0530    23.889810955    17.799121720    18.666293437   0   0   0 
    2688       1  13 -0.5740    21.346099005    21.358523504    20.796785222   0   0   0 
    2689       1  15 -0.4500    20.330208375    22.770075436    19.355290591   0   0   0 
    2690       1   4  0.3400    51.259262573     8.892312278    15.785577196   0   0   0 
    2691       1  10  0.3510    49.272906568     9.240475237    15.544824865   0   0   0 
    2692       1  18 -0.5700    22.834616187    16.031492606    20.217788005   0   0   0 
    2693       1   9  0.0530    21.742783510    16.519876911    18.523181583   0   0   0 
    2694       1   9  0.0530    21.206910401    17.312475848    20.015196715   0   0   0 
    2695       1  10  0.3510    22.189152485    21.036952320    21.126438824   0   0   0 
    2696       1   9  0.0530    51.331442401     8.833123918    16.873984243   0   0   0 
    2697       1   9  0.0530    52.200522675     9.280321539    15.378295795   0   0   0 
    2698       1  11  0.4100    23.525268486    15.730766173    19.563947021   0   0   0 
    2699       1  13 -0.5740    39.837703790    57.193832265     9.315950868   0   0   0 
    2700       1   2  0.4500    39.172883082    58.293362696     9.741467793   0   0   0 
    2701       1  10  0.3510    40.443653670    56.771593948     9.939496492   0   0   0 
    2702       1  15 -0.4500    38.338277496    58.794829821     8.952976993   0   0   0 
    2703       1   5 -0.0530    39.294951950    58.895239511    11.111772900   0   0   0 
    2704       1   4 -0.1060    40.382301718    58.257733783    12.049791805   0   0   0 
    2705       1   9  0.0530    38.339318075    58.606885093    11.562152223   0   0   0 
    2706       1   4 -0.1060    39.268608482     0.475214279    11.125829570   0   0   0 
    2707       1   9  0.0530    40.056848461    57.230395875    12.242999965   0   0   0 
    2708       1   9  0.0530    40.306580937    58.751443206    13.016027446   0   0   0 
    2709       1   5 -0.0530    41.904789089    58.168604903    11.642835740   0   0   0 
    2710       1   5 -0.0530    38.757255625     1.188515157    12.438799803   0   0   0 
    2711       1   9  0.0530    40.237929838     0.872434118    10.839967512   0   0   0 
    2712       1   9  0.0530    38.596438755     0.797268711    10.327674698   0   0   0 
    2713       1   4 -0.1060    42.704565792    57.631889061    12.876108258   0   0   0 
    2714       1   2  0.4500    42.491774965    59.388178048    11.026841388   0   0   0 
    2715       1   9  0.0530    41.974040308    57.402598121    10.890028850   0   0   0 
    2716       1   2  0.4500    39.784547312     1.300045030    13.518645665   0   0   0 
    2717       1   9  0.0530    37.931520643     0.588915696    12.827106371   0   0   0 
    2718       1   4 -0.1060    38.204773962     2.638282415    12.152217578   0   0   0 
    2719       1   9  0.0530    42.236819119    56.700743497    13.215653298   0   0   0 
    2720       1   9  0.0530    42.521430431    58.367428914    13.664205255   0   0   0 
    2721       1   5 -0.0530    44.256274764    57.371760086    12.800075631   0   0   0 
    2722       1  13 -0.5740    42.678998565     0.517220091    11.732962323   0   0   0 
    2723       1  15 -0.4500    42.814476934    59.377530179     9.817481020   0   0   0 
    2724       1  13 -0.5740    39.601350977     0.738565211    14.729431598   0   0   0 
    2725       1  15 -0.4500    40.796134839     2.020521094    13.340563479   0   0   0 
    2726       1   5 -0.0530    36.660203484     2.890236595    12.177134241   0   0   0 
    2727       1   9  0.0530    38.617697810     3.354315343    12.875915541   0   0   0 
    2728       1   9  0.0530    38.589404558     2.986434009    11.188213506   0   0   0 
    2729       1   4 -0.1060    44.690840844    55.954814924    12.271785729   0   0   0 
    2730       1   2  0.4500    44.809143418    57.534183914    14.191108230   0   0   0 
    2731       1   9  0.0530    44.716921382    58.133704768    12.167967997   0   0   0 
    2732       1   4  0.1170    43.080897759     1.780288513    11.193592841   0   0   0 
    2733       1  10  0.3510    42.436887832     0.489670103    12.667387013   0   0   0 
    2734       1   4  0.1170    40.390941575     0.958292110    15.904104217   0   0   0 
    2735       1  10  0.3510    38.841424653     0.142217136    14.825574795   0   0   0 
    2736       1   2  0.4500    35.958823854     2.741065757    13.478664148   0   0   0 
    2737       1   9  0.0530    36.671201418     3.971162927    12.046200815   0   0   0 
    2738       1   4 -0.1060    35.829137143     2.410290013    10.938402502   0   0   0 
    2739       1   9  0.0530    44.308546423    55.203808683    12.971744877   0   0   0 
    2740       1   9  0.0530    45.774541071    55.908997021    12.375481660   0   0   0 
    2741       1   5 -0.0530    44.396522028    55.469615438    10.803052142   0   0   0 
    2742       1  13 -0.5740    45.899951574    58.270612562    14.479589084   0   0   0 
    2743       1  15 -0.4500    44.199293059    56.990352348    15.141344729   0   0   0 
    2744       1   6  0.0540    44.528209697     1.886935912    10.663331656   0   0   0 
    2745       1   9  0.0530    42.967069806     2.514412626    11.988849993   0   0   0 
    2746       1   9  0.0530    42.392314138     2.063904957    10.393952892   0   0   0 
    2747       1   6  0.0540    41.687738305     0.118625939    15.959814511   0   0   0 
    2748       1   9  0.0530    39.773860818     0.682656352    16.757867731   0   0   0 
    2749       1   9  0.0530    40.626961567     2.018760901    16.019706898   0   0   0 
    2750       1  13 -0.5740    34.905741356     3.532084571    13.749442167   0   0   0 
    2751       1  15 -0.4500    36.328872760     1.904963913    14.330339628   0   0   0 
    2752       1   5 -0.0530    35.427258555     0.903412518    10.719974442   0   0   0 
    2753       1   9  0.0530    36.409248736     2.737719989    10.069268913   0   0   0 
    2754       1   9  0.0530    34.903402252     2.997108364    10.912343265   0   0   0 
    2755       1   4 -0.1060    44.764128343    56.513546547     9.681651432   0   0   0 
    2756       1   2  0.4500    43.052817719    54.825039880    10.675289734   0   0   0 
    2757       1   9  0.0530    45.081241438    54.634076576    10.647779595   0   0   0 
    2758       1   4  0.3400    46.350411459    58.585863279    15.790156870   0   0   0 
    2759       1  10  0.3510    46.399744122    58.629072472    13.739674698   0   0   0 
    2760       1  18 -0.5700    44.760018983     3.252182253    10.286746964   0   0   0 
    2761       1   9  0.0530    44.660005845     1.239475102     9.794598492   0   0   0 
    2762       1   9  0.0530    45.235577892     1.589661513    11.441307040   0   0   0 
    2763       1  18 -0.5700    42.374515580     0.332461619    17.198133252   0   0   0 
    2764       1   9  0.0530    42.345975586     0.401079115    15.136354783   0   0   0 
    2765       1   9  0.0530    41.438036378    59.059015961    15.866373479   0   0   0 
    2766       1   4  0.3400    33.967699719     3.384652047    14.800064442   0   0   0 
    2767       1  10  0.3510    34.724245146     4.229256960    13.102543186   0   0   0 
    2768       1   2  0.4500    34.997644926     0.791698605     9.296640809   0   0   0 
    2769       1   9  0.0530    36.318703519     0.293839342    10.859498771   0   0   0 
    2770       1   4 -0.1060    34.309425973     0.356397491    11.695559044   0   0   0 
    2771       1   9  0.0530    45.694129221    57.027751316     9.929222383   0   0   0 
    2772       1   9  0.0530    43.988311039    57.263431565     9.699262301   0   0   0 
    2773       1   5 -0.0530    44.869193851    55.932553630     8.223001643   0   0   0 
    2774       1  13 -0.5740    42.770446193    53.704129117    11.365431643   0   0   0 
    2775       1  15 -0.4500    42.181187927    55.250943965     9.885729600   0   0   0 
    2776       1   9  0.0530    45.593632650    58.432224028    16.567068027   0   0   0 
    2777       1   9  0.0530    46.597813615    59.647163012    15.823861118   0   0   0 
    2778       1  11  0.4100    45.673998183     3.305966598     9.883640770   0   0   0 
    2779       1  11  0.4100    43.129159819    59.691227910    17.203937860   0   0   0 
    2780       1   9  0.0530    33.170269618     2.706978165    14.479628100   0   0   0 
    2781       1   9  0.0530    34.428687244     2.965595284    15.699427204   0   0   0 
    2782       1  13 -0.5740    35.735788109     0.183312944     8.343184265   0   0   0 
    2783       1  15 -0.4500    33.908202543     1.319192702     8.989021613   0   0   0 
    2784       1   5 -0.0530    33.966085434    58.814610008    11.602180735   0   0   0 
    2785       1   9  0.0530    34.660207157     0.562349933    12.702816314   0   0   0 
    2786       1   9  0.0530    33.392765753     0.941586627    11.573821721   0   0   0 
    2787       1   4 -0.1060    46.198129973    55.128297662     7.966841251   0   0   0 
    2788       1   2  0.4500    44.517456089    56.834525544     7.077405242   0   0   0 
    2789       1   9  0.0530    44.071036856    55.189334585     8.153127276   0   0   0 
    2790       1   4  0.1170    41.509693894    53.021934167    11.393540536   0   0   0 
    2791       1  10  0.3510    43.517049468    53.315273923    11.845696070   0   0   0 
    2792       1   4  0.1170    35.383919527    59.983663369     6.959979448   0  -1   0 
    2793       1  10  0.3510    36.571209638    59.786948051     8.629354238   0  -1   0 
    2794       1   2  0.4500    32.758126873    58.417463772    10.795592813   0   0   0 
    2795       1   9  0.0530    34.773263277    58.369304331    11.012530130   0   0   0 
    2796       1   4 -0.1060    34.066383399    58.069533422    12.993726310   0   0   0 
    2797       1   9  0.0530    45.914471303    54.412705454     7.185360502   0   0   0 
    2798       1   9  0.0530    46.420026997    54.480945600     8.813043068   0   0   0 
    2799       1   5 -0.0530    47.522135242    55.893884849     7.520569181   0   0   0 
    2800       1  13 -0.5740    44.020603730    58.088307600     7.190149033   0   0   0 
    2801       1  15 -0.4500    44.646374530    56.371899510     5.915246267   0   0   0 
    2802       1   6  0.0540    41.421311818    52.067637754    12.603020094   0   0   0 
    2803       1   9  0.0530    41.386121114    52.441807804    10.476099602   0   0   0 
    2804       1   9  0.0530    40.685801907    53.738392342    11.464641526   0   0   0 
    2805       1   6  0.0540    34.722353076     1.155084502     6.182136724   0   0   0 
    2806       1   9  0.0530    34.728481388    59.116105492     6.901926209   0   0   0 
    2807       1   9  0.0530    36.301955184    59.725967501     6.429659518   0   0   0 
    2808       1  13 -0.5740    32.440483942    58.941029567     9.596887924   0   0   0 
    2809       1  15 -0.4500    32.008782649    57.485376139    11.166176767   0   0   0 
    2810       1   5 -0.0530    33.262882296    58.556579395    14.270039267   0   0   0 
    2811       1   9  0.0530    33.841764567    57.012813274    12.813784478   0   0   0 
    2812       1   9  0.0530    35.127183914    58.086824538    13.272993556   0   0   0 
    2813       1   4 -0.1060    48.186587969    55.037449554     6.369071890   0   0   0 
    2814       1   2  0.4500    48.436019070    56.303444131     8.636219837   0   0   0 
    2815       1   9  0.0530    47.226162462    56.838533869     7.058713491   0   0   0 
    2816       1   4  0.1170    43.722067984    58.939783655     6.071843076   0   0   0 
    2817       1  10  0.3510    43.795115943    58.431234859     8.070026797   0   0   0 
    2818       1  18 -0.5700    40.165090507    51.389379624    12.647111426   0   0   0 
    2819       1   9  0.0530    41.525274410    52.645078126    13.524311104   0   0   0 
    2820       1   9  0.0530    42.226508770    51.330163585    12.557366373   0   0   0 
    2821       1  18 -0.5700    34.441383676     0.813538530     4.818814752   0   0   0 
    2822       1   9  0.0530    35.370145387     2.032994164     6.214263996   0   0   0 
    2823       1   9  0.0530    33.765388059     1.419228193     6.629248351   0   0   0 
    2824       1   4  0.1170    31.422794987    58.463041918     8.698504630   0   0   0 
    2825       1  10  0.3510    32.940593893    59.711508896     9.326797688   0   0   0 
    2826       1   2  0.4500    33.456323922    57.530775051    15.340592108   0   0   0 
    2827       1   9  0.0530    33.788545360    59.453014684    14.607558498   0   0   0 
    2828       1   4 -0.1060    31.765521612    59.001511703    14.031235668   0   0   0 
    2829       1   9  0.0530    47.446080501    55.064913412     5.558804408   0   0   0 
    2830       1   9  0.0530    48.178891177    53.998564516     6.698037675   0   0   0 
    2831       1   5 -0.0530    49.586553771    55.312686485     5.677908231   0   0   0 
    2832       1  13 -0.5740    48.212741122    56.060250639     9.950026073   0   0   0 
    2833       1  15 -0.4500    49.464803023    56.965784365     8.376955205   0   0   0 
    2834       1   6  0.0540    43.504390205     0.407541803     6.494043853   0   0   0 
    2835       1   9  0.0530    42.824376299    58.579145478     5.561554294   0   0   0 
    2836       1   9  0.0530    44.551577661    58.923909593     5.358380225   0   0   0 
    2837       1  11  0.4100    40.107963437    50.857670580    11.819396082   0   0   0 
    2838       1  11  0.4100    33.791172858     1.517625867     4.560099414   0   0   0 
    2839       1   6  0.0540    31.445381673    59.209237409     7.349275207   0   0   0 
    2840       1   9  0.0530    30.434750706    58.594709713     9.140652756   0   0   0 
    2841       1   9  0.0530    31.567794451    57.396348832     8.501516407   0   0   0 
    2842       1  13 -0.5740    32.901933826    56.304892977    15.245718897   0   0   0 
    2843       1  15 -0.4500    34.215655117    57.761442449    16.313284881   0   0   0 
    2844       1   5 -0.0530    30.735849531    59.253754855    15.223615998   0   0   0 
    2845       1   9  0.0530    31.812715569    59.929082151    13.451969949   0   0   0 
    2846       1   9  0.0530    31.319158688    58.264284696    13.369640000   0   0   0 
    2847       1   4 -0.1060    50.603470313    54.119859475     5.822061903   0   0   0 
    2848       1   2  0.4500    50.143264810    56.697171258     5.632645155   0   0   0 
    2849       1   9  0.0530    49.342058518    55.225580210     4.611018646   0   0   0 
    2850       1   4  0.1170    49.095001477    56.458359907    11.012911827   0   0   0 
    2851       1  10  0.3510    47.404137924    55.587336972    10.174774380   0   0   0 
    2852       1  18 -0.5700    42.285804594     0.588914025     7.213581876   0   0   0 
    2853       1   9  0.0530    43.475167102     1.040128939     5.603065115   0   0   0 
    2854       1   9  0.0530    44.339487870     0.733177575     7.117097033   0   0   0 
    2855       1  18 -0.5700    30.385512860    58.770152390     6.494954870   0   0   0 
    2856       1   9  0.0530    32.386718384    59.012584107     6.841296759   0   0   0 
    2857       1   9  0.0530    31.366843929     0.284740770     7.516467818   0   1   0 
    2858       1   4  0.1170    33.085716499    55.210747358    16.152766749   0   0   0 
    2859       1  10  0.3510    32.285746499    56.158632203    14.510320271   0   0   0 
    2860       1   2  0.4500    31.266851098     0.040974504    16.387330996   0   0   0 
    2861       1   9  0.0530    30.000661216    59.953350483    14.810903689   0   0   0 
    2862       1   4 -0.1060    29.883854535    57.943153038    15.476501855   0   0   0 
    2863       1   9  0.0530    51.328866988    54.217271703     5.005992217   0   0   0 
    2864       1   9  0.0530    50.054921905    53.205114639     5.600450397   0   0   0 
    2865       1   5 -0.0530    51.418034252    53.917426566     7.148055529   0   0   0 
    2866       1  13 -0.5740    51.468906917    56.935731774     5.508312647   0   0   0 
    2867       1  15 -0.4500    49.355327532    57.664440756     5.559419059   0   0   0 
    2868       1   6  0.0540    48.655773911    55.990605001    12.418122277   0   0   0 
    2869       1   9  0.0530    49.184801002    57.546217924    11.022186836   0   0   0 
    2870       1   9  0.0530    50.088179563    56.053048148    10.826163205   0   0   0 
    2871       1  11  0.4100    42.361602064     1.513883181     7.541285570   0   0   0 
    2872       1  11  0.4100    29.537925088    59.079138750     6.922918041   0   0   0 
    2873       1   6  0.0540    32.403434631    53.935725703    15.607277057   0   0   0 
    2874       1   9  0.0530    32.650326848    55.451020349    17.126147269   0   0   0 
    2875       1   9  0.0530    34.149784496    55.010302437    16.288632056   0   0   0 
    2876       1  13 -0.5740    30.479058103     0.444454238    17.409085018   0   0   0 
    2877       1  15 -0.4500    32.442841633     0.463044576    16.395970940   0   0   0 
    2878       1   5 -0.0530    28.866808170    57.758444455    16.664752596   0   0   0 
    2879       1   9  0.0530    29.305869272    57.780819346    14.559329386   0   0   0 
    2880       1   9  0.0530    30.558069267    57.094578358    15.517073291   0   0   0 
    2881       1   4 -0.1060    52.521899860    52.804791161     6.984790708   0   0   0 
    2882       1   2  0.4500    50.641003552    53.697144898     8.404690310   0   0   0 
    2883       1   9  0.0530    51.964976776    54.852896320     7.291580998   0   0   0 
    2884       1   4  0.1170    52.099098765    58.179094448     5.152610074   0   0   0 
    2885       1  10  0.3510    52.052388698    56.174123402     5.606373495   0   0   0 
    2886       1  18 -0.5700    49.770160064    55.983024907    13.312412554   0   0   0 
    2887       1   9  0.0530    48.226021765    54.986318567    12.377597191   0   0   0 
    2888       1   9  0.0530    47.909528078    56.680207261    12.814262789   0   0   0 
    2889       1  18 -0.5700    32.655960089    52.798033074    16.432302814   0   0   0 
    2890       1   9  0.0530    32.762428786    53.723449593    14.597309630   0   0   0 
    2891       1   9  0.0530    31.326622757    54.098734173    15.563773951   0   0   0 
    2892       1   4  0.1170    30.809676377     1.298688436    18.516416160   0   0   0 
    2893       1  10  0.3510    29.572979780     0.138399625    17.391827053   0   1   0 
    2894       1   2  0.4500    27.840517650    58.839369958    16.740748279   0   0   0 
    2895       1   9  0.0530    28.274544117    56.885810751    16.382749356   0   0   0 
    2896       1   4 -0.1060    29.602166889    57.352746071    18.005521989   0   0   0 
    2897       1   9  0.0530    53.279698986    52.993102752     7.753342767   0   0   0 
    2898       1   9  0.0530    53.032875620    52.928110724     6.026946031   0   0   0 
    2899       1   5 -0.0530    52.065005225    51.310702878     7.129239522   0   0   0 
    2900       1  13 -0.5740    49.619611917    52.821051104     8.473656308   0   0   0 
    2901       1  15 -0.4500    51.047936925    54.204259784     9.475970561   0   0   0 
    2902       1   6  0.0540    52.902009062    58.824945313     6.310883345   0   0   0 
    2903       1   9  0.0530    51.386452777    58.910130155     4.763017176   0   0   0 
    2904       1   9  0.0530    52.789547726    57.953401604     4.336255750   0   0   0 
    2905       1  11  0.4100    50.254774523    55.145200166    13.100419568   0   0   0 
    2906       1  11  0.4100    31.950020466    52.151105928    16.186227142   0   0   0 
    2907       1   6  0.0540    30.565519802     0.598709191    19.876568658   0   0   0 
    2908       1   9  0.0530    30.155781123     2.171182094    18.456082575   0   0   0 
    2909       1   9  0.0530    31.840474583     1.658752639    18.485561840   0   0   0 
    2910       1  13 -0.5740    27.043967724    59.098397235    15.680832006   0   0   0 
    2911       1  15 -0.4500    27.727912284    59.523560281    17.780727468   0   0   0 
    2912       1   5 -0.0530    28.989261071    56.203477577    18.891599876   0   0   0 
    2913       1   9  0.0530    30.618467286    57.027008018    17.765740712   0   0   0 
    2914       1   9  0.0530    29.751302182    58.225817044    18.630553190   0   0   0 
    2915       1   4 -0.1060    53.258654512    50.302152708     7.332083201   0   0   0 
    2916       1   2  0.4500    51.089844072    50.847459415     6.107099154   0   0   0 
    2917       1   9  0.0530    51.509645311    51.284351546     8.058379946   0   0   0 
    2918       1   4  0.1170    48.858798423    52.502177693     9.641825713   0   0   0 
    2919       1  10  0.3510    49.448213451    52.305644137     7.668530686   0   0   0 
    2920       1  18 -0.5700    52.139430650    59.841680425     6.974775787   0   0   0 
    2921       1   9  0.0530    53.808334231    59.292388990     5.915484450   0   0   0 
    2922       1   9  0.0530    53.209927729    58.057411643     7.024760122   0   0   0 
    2923       1  18 -0.5700    30.771769890     1.481932675    20.983764472   0   0   0 
    2924       1   9  0.0530    31.242854934    59.746109640    19.972367536   0   0   0 
    2925       1   9  0.0530    29.536083236     0.236273830    19.923766219   0   1   0 
    2926       1   4  0.1170    26.030513978     0.104493267    15.479723587   0   1   0 
    2927       1  10  0.3510    27.169401676    58.501536519    14.926549346   0   0   0 
    2928       1   2  0.4500    28.715507347    54.972799901    18.090211335   0   0   0 
    2929       1   9  0.0530    29.816695881    55.886974515    19.527424678   0   0   0 
    2930       1   4 -0.1060    27.869875481    56.689001659    19.892301177   0   0   0 
    2931       1   9  0.0530    54.159860943    50.706336514     6.861005731   0   0   0 
    2932       1   9  0.0530    53.051641408    49.350577520     6.832113813   0   0   0 
    2933       1   5 -0.0530    53.555050275    49.993584789     8.844771908   0   0   0 
    2934       1  13 -0.5740    51.454817494    50.650300143     4.827718459   0   0   0 
    2935       1  15 -0.4500    49.898616709    50.647914612     6.442483858   0   0   0 
    2936       1   6  0.0540    47.803730483    51.423934720     9.327094675   0   0   0 
    2937       1   9  0.0530    48.354489430    53.389552764    10.022405318   0   0   0 
    2938       1   9  0.0530    49.519422796    52.122979928    10.424553199   0   0   0 
    2939       1  11  0.4100    52.453350209    59.825916537     7.912771017   0   0   0 
    2940       1  11  0.4100    30.620331597     0.916433315    21.785652695   0   0   0 
    2941       1   6  0.0540    25.732328734     1.157552945    16.572600320   0   0   0 
    2942       1   9  0.0530    25.094734804    59.580794759    15.279774070   0   0   0 
    2943       1   9  0.0530    26.297352385     0.649198607    14.570753361   0   0   0 
    2944       1  13 -0.5740    27.518448546    54.349266522    18.010314291   0   0   0 
    2945       1  15 -0.4500    29.671067359    54.475790705    17.453776076   0   0   0 
    2946       1   5 -0.0530    27.985286714    56.142230253    21.373916331   0   0   0 
    2947       1   9  0.0530    27.895370420    57.779966746    19.962226818   0   0   0 
    2948       1   9  0.0530    26.884362334    56.476974711    19.483309038   0   0   0 
    2949       1   4 -0.1060    54.871117672    49.163973800     9.059995270   0   0   0 
    2950       1   2  0.4500    52.384314313    49.425270384     9.582624497   0   0   0 
    2951       1   9  0.0530    53.690608585    50.985360844     9.283659228   0   0   0 
    2952       1   4  0.1170    50.660243574    50.006346493     3.828095934   0   0   0 
    2953       1  10  0.3510    52.338844294    50.936860366     4.578450035   0   0   0 
    2954       1  18 -0.5700    47.004497440    51.140111184    10.477904951   0   0   0 
    2955       1   9  0.0530    48.308637864    50.508097832     9.005744657   0   0   0 
    2956       1   9  0.0530    47.152312509    51.762860397     8.517043064   0   0   0 
    2957       1  18 -0.5700    24.651035669     2.020653766    16.186808562   0   0   0 
    2958       1   9  0.0530    26.630183831     1.752390391    16.748579634   0   0   0 
    2959       1   9  0.0530    25.447720491     0.647614429    17.492296709   0   0   0 
    2960       1   4  0.1170    27.276751291    53.183565293    17.215167531   0   0   0 
    2961       1  10  0.3510    26.801814098    54.663737902    18.577825633   0   0   0 
    2962       1   2  0.4500    29.197601162    56.649355466    22.101516320   0   0   0 
    2963       1   9  0.0530    27.159220166    56.606124205    21.920150433   0   0   0 
    2964       1   4 -0.1060    27.814328996    54.575485462    21.474169455   0   0   0 
    2965       1   9  0.0530    55.212907928    48.758556730     8.102406678   0   0   0 
    2966       1   9  0.0530    54.670386425    48.293959894     9.692726922   0   0   0 
    2967       1   5 -0.0530    56.040455488    49.982035008     9.704075660   0   0   0 
    2968       1  13 -0.5740    52.282903320    49.562692083    10.916087195   0   0   0 
    2969       1  15 -0.4500    51.430939278    48.901748580     8.962917572   0   0   0 
    2970       1   6  0.0540    49.419614094    50.809232699     3.365279542   0   0   0 
    2971       1   9  0.0530    50.341139220    49.027375880     4.196010606   0   0   0 
    2972       1   9  0.0530    51.301503630    49.826974054     2.962132859   0   0   0 
    2973       1  11  0.4100    46.502013441    50.337573055    10.194306101   0   0   0 
    2974       1  11  0.4100    24.537045661     2.660800753    16.939479719   0   0   0 
    2975       1   6  0.0540    25.773155875    52.886877833    17.054849479   0   0   0 
    2976       1   9  0.0530    27.761533070    52.322740180    17.683852905   0   0   0 
    2977       1   9  0.0530    27.701786471    53.311685450    16.215800663   0   0   0 
    2978       1  13 -0.5740    29.625361532    56.128602429    23.277951041   0   0   0 
    2979       1  15 -0.4500    29.878810885    57.577556920    21.609381125   0   0   0 
    2980       1   4 -0.1060    26.462769587    54.098338822    22.082437230   0   0   0 
    2981       1   9  0.0530    27.937513512    54.092717652    20.510563231   0   0   0 
    2982       1   9  0.0530    28.608368120    54.136819615    22.079892217   0   0   0 
    2983       1   4 -0.1590    57.316119067    49.107560630     9.831397946   0   0   0 
    2984       1   2  0.4500    55.639172783    50.595688103    11.010349938   0   0   0 
    2985       1   9  0.0530    56.288668548    50.783252542     9.004236251   0   0   0 
    2986       1  10  0.3510    53.107568510    49.695420642    11.399569537   0   0   0 
    2987       1  18 -0.5700    48.890413839    50.208746478     2.180294421   0   0   0 
    2988       1   9  0.0530    49.693729733    51.845686020     3.156762485   0   0   0 
    2989       1   9  0.0530    48.654624241    50.801816880     4.145236860   0   0   0 
    2990       1  18 -0.5700    25.607635500    51.751858369    16.200515678   0   0   0 
    2991       1   9  0.0530    25.273939978    53.751755513    16.612879908   0   0   0 
    2992       1   9  0.0530    25.323657492    52.680896211    18.029631856   0   0   0 
    2993       1   4  0.1170    30.825619389    56.507784124    23.981964519   0   0   0 
    2994       1  10  0.3510    29.090689669    55.420191086    23.665089840   0   0   0 
    2995       1   2  0.4500    25.270185951    54.202298732    21.219014448   0   0   0 
    2996       1   9  0.0530    26.271872082    54.640878371    23.011280897   0   0   0 
    2997       1   9  0.0530    26.567669070    53.040717795    22.338825756   0   0   0 
    2998       1   9  0.0530    58.122843654    49.691596317    10.271002632   0   0   0 
    2999       1   9  0.0530    57.644810043    48.765857340     8.847323324   0   0   0 
    3000       1   9  0.0530    57.135141043    48.232610698    10.455337931   0   0   0 
    3001       1  13 -0.5740    55.754380637    51.878565543    11.385055764   0   0   0 
    3002       1  15 -0.4500    55.033919649    49.934747603    11.878696011   0   0   0 
    3003       1  11  0.4100    48.047899050    50.685256619     1.972164233   0   0   0 
    3004       1  11  0.4100    24.634569065    51.656765215    16.074998841   0   0   0 
    3005       1   6  0.0540    31.640965896    55.281742386    24.442688329   0   0   0 
    3006       1   9  0.0530    30.565614060    57.087981611    24.867016635   0   0   0 
    3007       1   9  0.0530    31.483147355    57.132407442    23.373414994   0   0   0 
    3008       1  13 -0.5740    24.102267765    53.774511749    21.716196882   0   0   0 
    3009       1  15 -0.4500    25.319458221    54.639143539    20.047386214   0   0   0 
    3010       1   4  0.1170    56.463849476    52.913307630    10.705004143   0   0   0 
    3011       1  10  0.3510    55.278338679    52.098600985    12.198907357   0   0   0 
    3012       1  18 -0.5700    32.938755521    55.705237293    24.867830961   0   0   0 
    3013       1   9  0.0530    31.751309146    54.574914294    23.619969869   0   0   0 
    3014       1   9  0.0530    31.125472223    54.784724669    25.268044526   0   0   0 
    3015       1   4  0.3400    22.887858083    53.617951597    21.030464996   0   0   0 
    3016       1  10  0.3510    24.090283917    53.484131060    22.631538552   0   0   0 
    3017       1   6  0.0540    56.417809288    54.243441046    11.493364100   0   0   0 
    3018       1   9  0.0530    56.029273702    53.081550750     9.715885468   0   0   0 
    3019       1   9  0.0530    57.509034444    52.613467234    10.585824866   0   0   0 
    3020       1  11  0.4100    33.304082739    54.979076559    25.426150717   0   0   0 
    3021       1   9  0.0530    22.922492466    53.890102692    19.971477634   0   0   0 
    3022       1   9  0.0530    22.093143063    54.186169825    21.524334469   0   0   0 
    3023       1  18 -0.5700    55.090099547    54.768591300    11.572808643   0   0   0 
    3024       1   9  0.0530    57.041784267    54.983527417    10.990528986   0   0   0 
    3025       1   9  0.0530    56.815569676    54.095282241    12.500954099   0   0   0 
    3026       1  11  0.4100    54.608784642    54.117686855    12.127482559   0   0   0 
    3027       1   4  0.1170    39.759535700    56.556078533     8.028698155   0   0   0 
    3028       1   6  0.0540    39.285853130    55.087413049     8.145055733   0   0   0 
    3029       1   9  0.0530    39.090920251    57.072007028     7.338620385   0   0   0 
    3030       1   9  0.0530    40.759826655    56.567014713     7.587485913   0   0   0 
    3031       1  18 -0.5700    37.921313551    55.019571843     8.563602833   0   0   0 
    3032       1   9  0.0530    39.905352187    54.553023995     8.866190848   0   0   0 
    3033       1   9  0.0530    39.383787194    54.590269442     7.176470455   0   0   0 
    3034       1  11  0.4100    37.796315020    54.102550474     8.925375522   0   0   0 
    3035       1  13 -0.5740    50.424321184    16.803023213    29.609962191   0   0   0 
    3036       1   2  0.4500    49.535756105    15.985089382    29.018520280   0   0   0 
    3037       1  10  0.3510    51.294542041    16.423170654    29.816024763   0   0   0 
    3038       1  15 -0.4500    48.360653156    16.384593888    28.841024632   0   0   0 
    3039       1   5 -0.0530    50.005230244    14.646825903    28.557631654   0   0   0 
    3040       1   4 -0.1060    50.322743682    13.720724531    29.782402785   0   0   0 
    3041       1   9  0.0530    50.964574434    14.862870137    28.081365597   0   0   0 
    3042       1   4 -0.1060    49.161696003    14.014999997    27.391030704   0   0   0 
    3043       1   9  0.0530    51.180231370    14.171913935    30.295879152   0   0   0 
    3044       1   9  0.0530    50.691276186    12.764703915    29.433118415   0   0   0 
    3045       1   5 -0.0530    49.230242241    13.462300449    30.879419410   0   0   0 
    3046       1   5 -0.0530    49.880290247    12.998017158    26.426219303   0   0   0 
    3047       1   9  0.0530    48.266392323    13.546178797    27.795112878   0   0   0 
    3048       1   9  0.0530    48.817409573    14.841414059    26.758738975   0   0   0 
    3049       1   4 -0.1060    49.836887480    12.488365759    31.948136967   0   0   0 
    3050       1   2  0.4500    47.898559945    13.018528277    30.390156857   0   0   0 
    3051       1   9  0.0530    49.075339062    14.422911507    31.375341169   0   0   0 
    3052       1   2  0.4500    50.350493233    11.777626955    27.138046581   0   0   0 
    3053       1   9  0.0530    50.773803732    13.508788912    26.053267024   0   0   0 
    3054       1   4 -0.1060    48.981697095    12.730132551    25.157574047   0   0   0 
    3055       1   9  0.0530    50.697798116    13.001172684    32.382476867   0   0   0 
    3056       1   9  0.0530    50.228897429    11.606915703    31.427766695   0   0   0 
    3057       1   5 -0.0530    48.944001449    11.953547534    33.118281844   0   0   0 
    3058       1  13 -0.5740    47.689635464    11.809321776    29.836966975   0   0   0 
    3059       1  15 -0.4500    46.912081828    13.776190677    30.523060193   0   0   0 
    3060       1  13 -0.5740    51.668331089    11.477962812    27.213081491   0   0   0 
    3061       1  15 -0.4500    49.531827826    11.034550784    27.722600797   0   0   0 
    3062       1   5 -0.0530    49.089014418    11.367851130    24.382700602   0   0   0 
    3063       1   9  0.0530    47.936872924    12.880266796    25.423657681   0   0   0 
    3064       1   9  0.0530    49.192613085    13.529544694    24.439511514   0   0   0 
    3065       1   4 -0.1060    48.121676073    13.038845765    33.896437309   0   0   0 
    3066       1   2  0.4500    49.775979127    11.100492544    34.025270984   0   0   0 
    3067       1   9  0.0530    48.199633931    11.293855868    32.662503388   0   0   0 
    3068       1   4  0.1170    46.410544344    11.271289034    29.481266587   0   0   0 
    3069       1  10  0.3510    48.472733845    11.271875174    29.646831548   0   0   0 
    3070       1   4  0.1170    52.238811811    10.397016632    27.970072932   0   0   0 
    3071       1  10  0.3510    52.260093402    11.993709226    26.645106855   0   0   0 
    3072       1   2  0.4500    48.375211482    10.254844534    25.093163271   0   0   0 
    3073       1   9  0.0530    48.470681453    11.496219160    23.488493725   0   0   0 
    3074       1   4 -0.1060    50.558362659    11.175868517    23.817154834   0   0   0 
    3075       1   9  0.0530    47.545900071    12.500509389    34.648883458   0   0   0 
    3076       1   9  0.0530    47.371994988    13.451574039    33.218195238   0   0   0 
    3077       1   5 -0.0530    48.930383656    14.201255961    34.584427562   0   0   0 
    3078       1  13 -0.5740    49.488712858     9.799782025    34.228962757   0   0   0 
    3079       1  15 -0.4500    50.787855157    11.587822592    34.578711428   0   0   0 
    3080       1   6  0.0540    45.504660045    10.977284558    30.702560611   0   0   0 
    3081       1   9  0.0530    46.583143095    10.332278230    28.956763325   0   0   0 
    3082       1   9  0.0530    45.893839023    11.949355078    28.796861735   0   0   0 
    3083       1   6  0.0540    53.701262591    10.680372596    28.381196936   0   0   0 
    3084       1   9  0.0530    52.219576805     9.489774545    27.368034061   0   0   0 
    3085       1   9  0.0530    51.664459339    10.200965562    28.880944841   0   0   0 
    3086       1  13 -0.5740    47.120721341    10.358355072    25.599606381   0   0   0 
    3087       1  15 -0.4500    48.863116082     9.110072162    25.178719896   0   0   0 
    3088       1   5 -0.0530    51.061888282     9.818338273    23.198098576   0   0   0 
    3089       1   9  0.0530    50.682675177    11.937468418    23.037412505   0   0   0 
    3090       1   9  0.0530    51.286139017    11.449528695    24.577981734   0   0   0 
    3091       1   4 -0.1060    48.779707573    14.263136793    36.143700320   0   0   0 
    3092       1   2  0.4500    48.793898280    15.516465790    33.898655073   0   0   0 
    3093       1   9  0.0530    49.983317254    13.945237568    34.461195800   0   0   0 
    3094       1   4  0.1170    50.197321022     8.879936834    35.072869252   0   0   0 
    3095       1  10  0.3510    48.693396989     9.471745428    33.793746610   0   0   0 
    3096       1  18 -0.5700    44.295308912    10.312738622    30.328789378   0   0   0 
    3097       1   9  0.0530    45.246935867    11.901427359    31.220084479   0   0   0 
    3098       1   9  0.0530    46.044915563    10.339258265    31.400842108   0   0   0 
    3099       1  18 -0.5700    54.320113814     9.503403027    28.904566945   0   0   0 
    3100       1   9  0.0530    53.716916252    11.448156303    29.154041658   0   0   0 
    3101       1   9  0.0530    54.281793524    11.042823019    27.530891569   0   0   0 
    3102       1   4  0.1170    46.387083353     9.231423813    26.107314865   0   0   0 
    3103       1  10  0.3510    46.711523055    11.232961665    25.677785651   0   0   0 
    3104       1   2  0.4500    50.155805816     9.355007858    22.103729406   0   0   0 
    3105       1   9  0.0530    51.987341140    10.089636424    22.682830874   0   0   0 
    3106       1   4 -0.1060    51.487390803     8.739660860    24.283103993   0   0   0 
    3107       1   9  0.0530    49.657471732    14.795456429    36.525497071   0   0   0 
    3108       1   9  0.0530    48.866557947    13.238569371    36.502803239   0   0   0 
    3109       1   5 -0.0530    47.516259329    14.944044594    36.776250797   0   0   0 
    3110       1  13 -0.5740    47.590575364    16.087849426    33.671259522   0   0   0 
    3111       1  15 -0.4500    49.830003447    16.102535703    33.508811207   0   0   0 
    3112       1   6  0.0540    50.671508621     7.642343273    34.280395880   0   0   0 
    3113       1   9  0.0530    49.513246797     8.548346750    35.857179844   0   0   0 
    3114       1   9  0.0530    51.064256742     9.331788782    35.564242765   0   0   0 
    3115       1  11  0.4100    43.778764419    10.964040637    29.789454426   0   0   0 
    3116       1  11  0.4100    54.840028684     9.135227322    28.148147333   0   0   0 
    3117       1   6  0.0540    44.905283136     9.509985152    26.405897084   0   0   0 
    3118       1   9  0.0530    46.872830189     8.858121433    27.011859023   0   0   0 
    3119       1   9  0.0530    46.403491257     8.438440950    25.357895595   0   0   0 
    3120       1  13 -0.5740    48.972095871     8.758147421    22.333767617   0   0   0 
    3121       1  15 -0.4500    50.497229118     9.515621705    20.911901785   0   0   0 
    3122       1   5 -0.0530    52.987187813     8.270339062    24.444538537   0   0   0 
    3123       1   9  0.0530    51.239952026     9.174429835    25.251804483   0   0   0 
    3124       1   9  0.0530    50.843763587     7.866424919    24.223145807   0   0   0 
    3125       1   4 -0.1060    47.654701731    15.233218688    38.315534332   0   0   0 
    3126       1   2  0.4500    46.217555005    14.302550545    36.435426612   0   0   0 
    3127       1   9  0.0530    47.490240242    15.946334852    36.336905866   0   0   0 
    3128       1   4  0.1170    47.359391969    17.314611466    32.956127430   0   0   0 
    3129       1  10  0.3510    46.816200992    15.615450013    34.013646970   0   0   0 
    3130       1  18 -0.5700    51.184737344     6.644447435    35.167641247   0   0   0 
    3131       1   9  0.0530    51.455520724     7.939344715    33.580639898   0   0   0 
    3132       1   9  0.0530    49.834646684     7.219606046    33.718435298   0   0   0 
    3133       1  18 -0.5700    44.263649214     8.309635038    26.848922300   0   0   0 
    3134       1   9  0.0530    44.425525753     9.866182701    25.495876240   0   0   0 
    3135       1   9  0.0530    44.804679199    10.274426999    27.176317601   0   0   0 
    3136       1   4  0.1170    48.064026314     8.234601078    21.349644923   0   0   0 
    3137       1  10  0.3510    48.738797252     8.694398562    23.261237809   0   0   0 
    3138       1   2  0.4500    53.973642432     9.358618562    24.208724380   0   0   0 
    3139       1   9  0.0530    53.099434953     8.162780579    25.532676864   0   0   0 
    3140       1   4 -0.1060    53.361547568     6.782502434    24.063420637   0   0   0 
    3141       1   9  0.0530    46.866246973    15.947851560    38.573765559   0   0   0 
    3142       1   9  0.0530    48.593263576    15.760828221    38.477971113   0   0   0 
    3143       1   5 -0.0530    47.562831352    14.068704406    39.360671644   0   0   0 
    3144       1  13 -0.5740    45.937720577    13.025943350    36.759338720   0   0   0 
    3145       1  15 -0.4500    45.334294858    14.983939486    35.866585960   0   0   0 
    3146       1   6  0.0540    46.447837646    17.105671026    31.719465134   0   0   0 
    3147       1   9  0.0530    48.288837405    17.780141703    32.623277148   0   0   0 
    3148       1   9  0.0530    46.880887957    18.018173995    33.639412271   0   0   0 
    3149       1  11  0.4100    51.401753183     5.855414556    34.601213707   0   0   0 
    3150       1  11  0.4100    44.403205398     7.651997394    26.123627878   0   0   0 
    3151       1   6  0.0540    47.562666483     6.835019760    21.763833065   0   0   0 
    3152       1   9  0.0530    48.523030244     8.156156885    20.359793512   0   0   0 
    3153       1   9  0.0530    47.205974757     8.905028865    21.266125516   0   0   0 
    3154       1  13 -0.5740    54.859983211     9.371474399    23.196987285   0   0   0 
    3155       1  15 -0.4500    53.956562762    10.340551643    24.989491774   0   0   0 
    3156       1   5 -0.0530    53.288063855     6.199467581    22.602959953   0   0   0 
    3157       1   9  0.0530    54.369840851     6.590407952    24.449306630   0   0   0 
    3158       1   9  0.0530    52.711236810     6.139329197    24.669210873   0   0   0 
    3159       1   4 -0.1060    47.856760332    14.581217808    40.818009082   0   0   0 
    3160       1   2  0.4500    48.454216539    12.926207894    39.046652330   0   0   0 
    3161       1   9  0.0530    46.526217780    13.717518166    39.343982473   0   0   0 
    3162       1   4  0.1170    44.713342656    12.326623518    36.497148535   0   0   0 
    3163       1  10  0.3510    46.638279605    12.530267627    37.202009467   0   0   0 
    3164       1  18 -0.5700    46.685656951    18.057262933    30.678779958   0   0   0 
    3165       1   9  0.0530    45.402665415    17.183348471    32.017714925   0   0   0 
    3166       1   9  0.0530    46.606002411    16.114015722    31.303350872   0   0   0 
    3167       1  18 -0.5700    46.884617793     6.151351103    20.702291261   0   0   0 
    3168       1   9  0.0530    46.868263906     6.945285982    22.599221430   0   0   0 
    3169       1   9  0.0530    48.396814420     6.219279091    22.102152316   0   0   0 
    3170       1   4  0.1170    55.874344001    10.362016701    22.999034025   0   0   0 
    3171       1  10  0.3510    54.794047600     8.679565401    22.536922672   0   0   0 
    3172       1   2  0.4500    54.464997412     6.606409965    21.785331718   0   0   0 
    3173       1   9  0.0530    53.425779296     5.121069001    22.730478830   0   0   0 
    3174       1   4 -0.1060    51.860602214     6.357948305    21.992302346   0   0   0 
    3175       1   9  0.0530    47.466964649    15.601552574    40.901868585   0   0   0 
    3176       1   9  0.0530    48.930985062    14.679757189    40.952910524   0   0   0 
    3177       1   5 -0.0530    47.236374085    13.765446360    42.008835494   0   0   0 
    3178       1  13 -0.5740    49.793539440    13.048460990    39.141989182   0   0   0 
    3179       1  15 -0.4500    47.947416221    11.839776613    38.690879026   0   0   0 
    3180       1   6  0.0540    44.606602798    11.758206093    35.062394036   0   0   0 
    3181       1   9  0.0530    43.850553436    12.968103288    36.694539286   0   0   0 
    3182       1   9  0.0530    44.660170790    11.487053424    37.192637535   0   0   0 
    3183       1  11  0.4100    47.343008441    17.617412985    30.091048934   0   0   0 
    3184       1  11  0.4100    47.525193941     6.057934807    19.951665114   0   0   0 
    3185       1   6  0.0540    55.337990760    11.697487928    22.435876226   0   0   0 
    3186       1   9  0.0530    56.616947006     9.965950086    22.302601022   0   0   0 
    3187       1   9  0.0530    56.391491760    10.559688899    23.942150625   0   0   0 
    3188       1  13 -0.5740    54.452572031     7.489735162    20.764225260   0   0   0 
    3189       1  15 -0.4500    55.576707895     6.159463394    22.144077077   0   0   0 
    3190       1   5 -0.0530    51.347778573     5.384554660    20.879754405   0   0   0 
    3191       1   9  0.0530    51.143269451     6.227163262    22.803498581   0   0   0 
    3192       1   9  0.0530    51.771680872     7.380664259    21.647409569   0   0   0 
    3193       1   4 -0.1060    47.691410167    14.292720700    43.417857168   0   0   0 
    3194       1   2  0.4500    47.195466054    12.277314857    41.867615850   0   0   0 
    3195       1   9  0.0530    46.184289588    14.068949306    41.952828263   0   0   0 
    3196       1   4  0.1170    50.736625126    11.973088608    39.153157721   0   0   0 
    3197       1  10  0.3510    50.136023739    13.952388015    39.251697118   0   0   0 
    3198       1  18 -0.5700    43.360271843    11.073367562    34.901680750   0   0   0 
    3199       1   9  0.0530    45.422407025    11.057704712    34.878842448   0   0   0 
    3200       1   9  0.0530    44.671304456    12.567086421    34.332688854   0   0   0 
    3201       1  18 -0.5700    54.852705982    11.565404525    21.101020691   0   0   0 
    3202       1   9  0.0530    56.156846975    12.416592744    22.443790540   0   0   0 
    3203       1   9  0.0530    54.536983597    12.089937424    23.064364860   0   0   0 
    3204       1   4  0.1170    55.604104094     7.990296524    20.060896798   0   0   0 
    3205       1  10  0.3510    53.604424843     7.842936868    20.449925307   0   0   0 
    3206       1   2  0.4500    51.571314166     3.952156781    21.214526210   0   0   0 
    3207       1   9  0.0530    50.263656649     5.496044661    20.895160528   0   0   0 
    3208       1   4 -0.1060    51.769064786     5.845976897    19.440991178   0   0   0 
    3209       1   9  0.0530    46.889982903    14.056397134    44.125379435   0   0   0 
    3210       1   9  0.0530    47.729050159    15.367071884    43.337958749   0   0   0 
    3211       1   5 -0.0530    49.036750389    13.847202953    44.079632789   0   0   0 
    3212       1  13 -0.5740    48.281449291    11.468319360    41.878869263   0   0   0 
    3213       1  15 -0.4500    46.077033414    11.736818978    41.698446329   0   0   0 
    3214       1   6  0.0540    51.740736460    12.068079831    37.990312912   0   0   0 
    3215       1   9  0.0530    50.258671346    10.989835599    39.111957847   0   0   0 
    3216       1   9  0.0530    51.281994286    12.029496959    40.097448965   0   0   0 
    3217       1  11  0.4100    43.472882303    10.471376148    34.126443700   0   0   0 
    3218       1  11  0.4100    54.951420972    12.465846612    20.720270167   0   0   0 
    3219       1   6  0.0540    55.665441999     7.474141657    18.606375614   0   0   0 
    3220       1   9  0.0530    56.548039793     7.742149230    20.555155090   0   0   0 
    3221       1   9  0.0530    55.526784208     9.078147376    20.040611708   0   0   0 
    3222       1  13 -0.5740    51.050726587     3.403826091    22.335560862   0   0   0 
    3223       1  15 -0.4500    52.244735430     3.230422733    20.450086368   0   0   0 
    3224       1   5 -0.0530    51.007344140     5.250085463    18.194449983   0   0   0 
    3225       1   9  0.0530    51.607111326     6.925515747    19.398374866   0   0   0 
    3226       1   9  0.0530    52.847321161     5.699474091    19.334511050   0   0   0 
    3227       1   4 -0.1060    49.226307642    14.403592359    45.544877270   0   0   0 
    3228       1   2  0.4500    50.222964020    14.011530515    43.199312729   0   0   0 
    3229       1   9  0.0530    48.914088491    12.773188426    44.225581195   0   0   0 
    3230       1   4  0.1170    48.216991130    10.061092047    41.557007095   0   0   0 
    3231       1  10  0.3510    49.140755161    11.892322620    42.022456103   0   0   0 
    3232       1  18 -0.5700    52.819680515    11.155724650    38.209818194   0   0   0 
    3233       1   9  0.0530    52.140084847    13.080557934    37.915576732   0   0   0 
    3234       1   9  0.0530    51.230347349    11.820558023    37.059936342   0   0   0 
    3235       1  18 -0.5700    56.830833504     7.963583668    17.930559884   0   0   0 
    3236       1   9  0.0530    54.772089969     7.791008380    18.063180679   0   0   0 
    3237       1   9  0.0530    55.700893865     6.385890415    18.621055889   0   0   0 
    3238       1   4  0.1170    51.093896546     2.007911234    22.667851583   0   0   0 
    3239       1  10  0.3510    50.598049442     3.989476704    22.962261193   0   0   0 
    3240       1   2  0.4500    49.614092829     4.792473102    18.475675247   0   0   0 
    3241       1   9  0.0530    50.873817586     6.100858201    17.520468506   0   0   0 
    3242       1   4 -0.1060    51.910902076     4.281433804    17.355018127   0   0   0 
    3243       1   9  0.0530    49.974252769    13.759324382    46.017821977   0   0   0 
    3244       1   9  0.0530    48.285236662    14.233015764    46.072877529   0   0   0 
    3245       1   5 -0.0530    49.683818087    15.885794943    45.821749567   0   0   0 
    3246       1  13 -0.5740    50.691227856    15.227246653    42.860067192   0   0   0 
    3247       1  15 -0.4500    50.756589167    12.985819706    42.712515713   0   0   0 
    3248       1   6  0.0540    49.482078653     9.243708367    41.882151396   0   0   0 
    3249       1   9  0.0530    48.026989359     9.949568296    40.487671358   0   0   0 
    3250       1   9  0.0530    47.383679716     9.592069753    42.091679542   0   0   0 
    3251       1  11  0.4100    53.283920267    11.088803262    37.330347547   0   0   0 
    3252       1  11  0.4100    56.708797901     7.732955407    16.969603497   0   0   0 
    3253       1   6  0.0540    50.056175101     1.166479958    21.885102744   0   0   0 
    3254       1   9  0.0530    50.874345418     1.905433391    23.732766764   0   0   0 
    3255       1   9  0.0530    52.094585182     1.598495431    22.501959792   0   0   0 
    3256       1  13 -0.5740    49.312495144     3.557058799    18.928737610   0   0   0 
    3257       1  15 -0.4500    48.670936654     5.607966824    18.330710272   0   0   0 
    3258       1   5 -0.0530    51.310183589     3.546957304    16.112829626   0   0   0 
    3259       1   9  0.0530    52.756915097     4.868631520    17.008872310   0   0   0 
    3260       1   9  0.0530    52.311202244     3.516936117    18.021637184   0   0   0 
    3261       1   4 -0.1060    49.936850491    16.264283995    47.340955577   0   0   0 
    3262       1   2  0.4500    48.877359598    16.914710714    45.099955763   0   0   0 
    3263       1   9  0.0530    50.684358137    15.945286036    45.384791404   0   0   0 
    3264       1   4  0.1170    51.804764313    15.476309110    41.997648615   0   0   0 
    3265       1  10  0.3510    50.246900062    15.993085083    43.248791553   0   0   0 
    3266       1  18 -0.5700    49.207931953     7.859391467    41.651394132   0   0   0 
    3267       1   9  0.0530    49.750061931     9.367229340    42.927612183   0   0   0 
    3268       1   9  0.0530    50.316111228     9.569999038    41.257993361   0   0   0 
    3269       1  18 -0.5700    50.320114664     1.169126770    20.479826364   0   0   0 
    3270       1   9  0.0530    49.054872209     1.564730363    22.063933705   0   0   0 
    3271       1   9  0.0530    50.086869441     0.135691443    22.247401924   0   0   0 
    3272       1   4  0.1170    47.985136434     3.006930193    18.978323004   0   0   0 
    3273       1  10  0.3510    50.049006101     2.986477929    19.211382506   0   0   0 
    3274       1   2  0.4500    52.269636987     2.559702120    15.519744720   0   0   0 
    3275       1   9  0.0530    50.519245709     2.921535951    16.539637385   0   0   0 
    3276       1   4 -0.1060    50.547763207     4.435264937    15.065830101   0   0   0 
    3277       1   9  0.0530    49.952861115    17.352583173    47.423359933   0   0   0 
    3278       1   9  0.0530    50.947251733    15.946478616    47.608628087   0   0   0 
    3279       1   5 -0.0530    48.948026832    15.704486795    48.422312804   0   0   0 
    3280       1  13 -0.5740    47.553607813    17.100273021    45.292506731   0   0   0 
    3281       1  15 -0.4500    49.447319560    17.590352342    44.211904475   0   0   0 
    3282       1   6  0.0540    51.934266919    16.988227432    41.719102317   0   0   0 
    3283       1   9  0.0530    51.672041153    14.955271666    41.045055947   0   0   0 
    3284       1   9  0.0530    52.726176454    15.117581293    42.464533809   0   0   0 
    3285       1  11  0.4100    50.015070674     7.357120485    41.943479393   0   0   0 
    3286       1  11  0.4100    49.682734861     0.532484377    20.085263685   0   0   0 
    3287       1   6  0.0540    47.541305229     2.492929633    17.586359685   0   0   0 
    3288       1   9  0.0530    47.262512361     3.743777727    19.339045286   0   0   0 
    3289       1   9  0.0530    47.966819689     2.173487558    19.681759148   0   0   0 
    3290       1  13 -0.5740    53.574960369     2.831003287    15.290353275   0   0   0 
    3291       1  15 -0.4500    51.871737294     1.397087022    15.275448251   0   0   0 
    3292       1   5 -0.0530    51.275254497     5.460816408    14.123924997   0   0   0 
    3293       1   9  0.0530    50.009134984     3.741837088    14.409280381   0   0   0 
    3294       1   9  0.0530    49.762464787     4.976916008    15.597529186   0   0   0 
    3295       1   4 -0.1060    48.987720192    16.328287353    49.863482786   0   0   0 
    3296       1   2  0.4500    49.102080746    14.241008485    48.662306770   0   0   0 
    3297       1   9  0.0530    47.954635635    15.884197474    48.014650084   0   0   0 
    3298       1   4  0.1170    46.735296835    18.072947304    44.619166364   0   0   0 
    3299       1  10  0.3510    47.090892427    16.493976943    45.889400290   0   0   0 
    3300       1  18 -0.5700    53.010829731    17.253243537    40.818668281   0   0   0 
    3301       1   9  0.0530    52.111749506    17.523041094    42.655666792   0   0   0 
    3302       1   9  0.0530    51.004559294    17.358879487    41.278029872   0   0   0 
    3303       1  18 -0.5700    46.154663336     2.141138642    17.557117294   0   0   0 
    3304       1   9  0.0530    48.141953234     1.625761926    17.306199918   0   0   0 
    3305       1   9  0.0530    47.703476922     3.271865043    16.838639224   0   0   0 
    3306       1   4  0.1170    54.558790733     1.934204408    14.749125298   0   0   0 
    3307       1  10  0.3510    53.899022278     3.715673963    15.509886192   0   0   0 
    3308       1   2  0.4500    51.780402443     6.701369665    14.784190552   0   0   0 
    3309       1   9  0.0530    50.456721714     5.842966396    13.507120839   0   0   0 
    3310       1   4 -0.1060    52.279936026     4.797040908    13.109291527   0   0   0 
    3311       1   9  0.0530    49.886272696    15.978180470    50.379519722   0   0   0 
    3312       1   9  0.0530    48.147430099    15.885567743    50.411625673   0   0   0 
    3313       1   5 -0.0530    48.929325005    17.869453190    50.103035514   0   0   0 
    3314       1  13 -0.5740    48.020470962    13.507012666    48.985228462   0   0   0 
    3315       1  15 -0.4500    50.242885690    13.718479663    48.677627585   0   0   0 
    3316       1   6  0.0540    46.320909537    17.658063582    43.190739839   0   0   0 
    3317       1   9  0.0530    47.232634261    19.042519708    44.577498765   0   0   0 
    3318       1   9  0.0530    45.819654924    18.198439271    45.197567587   0   0   0 
    3319       1  11  0.4100    52.935716620    18.227550945    40.656635247   0   0   0 
    3320       1  11  0.4100    46.058127574     1.366442638    18.156135858   0   0   0 
    3321       1   6  0.0540    54.410034284     1.674539553    13.229479042   0   0   0 
    3322       1   9  0.0530    54.543509862     0.982119597    15.285970558   0   0   0 
    3323       1   9  0.0530    55.539876951     2.385847044    14.914564237   0   0   0 
    3324       1  13 -0.5740    50.921478135     7.621538140    15.268177907   0   0   0 
    3325       1  15 -0.4500    53.007336388     6.936517829    14.879581785   0   0   0 
    3326       1   4 -0.1060    52.141678154     5.264946353    11.624460565   0   0   0 
    3327       1   9  0.0530    53.309866419     4.955899554    13.433400433   0   0   0 
    3328       1   9  0.0530    52.143744498     3.714149131    13.112760350   0   0   0 
    3329       1   4 -0.1590    48.460380294    18.128594722    51.565620664   0   0   0 
    3330       1   2  0.4500    48.096704413    18.675291067    49.178624786   0   0   0 
    3331       1   9  0.0530    49.956220258    18.242852189    50.022164548   0   0   0 
    3332       1   4  0.1170    48.007030418    12.097175183    49.222219646   0   0   0 
    3333       1  10  0.3510    47.190320812    14.000710554    49.054960578   0   0   0 
    3334       1  18 -0.5700    45.453683151    18.618201339    42.597546616   0   0   0 
    3335       1   9  0.0530    45.792189169    16.704957999    43.231417399   0   0   0 
    3336       1   9  0.0530    47.206346553    17.558113242    42.560018779   0   0   0 
    3337       1  18 -0.5700    55.518717037     0.943590029    12.693347891   0   0   0 
    3338       1   9  0.0530    54.362578555     2.628854356    12.702348613   0   0   0 
    3339       1   9  0.0530    53.488292214     1.123577337    13.033715026   0   0   0 
    3340       1  10  0.3510    49.990336794     7.379190067    15.335780942   0   0   0 
    3341       1   2  0.4500    51.040869132     4.533235333    10.970645323   0   0   0 
    3342       1   9  0.0530    53.076868219     5.053706137    11.099575406   0   0   0 
    3343       1   9  0.0530    51.966594612     6.340686751    11.559411843   0   0   0 
    3344       1   9  0.0530    48.548706696    19.183103767    51.795948452   0   0   0 
    3345       1   9  0.0530    49.074603518    17.573789217    52.277730077   0   0   0 
    3346       1   9  0.0530    47.417590969    17.833032242    51.708923541   0   0   0 
    3347       1  13 -0.5740    46.841577118    18.317117133    48.869531615   0   0   0 
    3348       1  15 -0.4500    48.548289012    19.756145826    48.730259655   0   0   0 
    3349       1   6  0.0540    48.152147284    11.296357641    47.909627004   0   0   0 
    3350       1   9  0.0530    47.062476198    11.826928734    49.700516288   0   0   0 
    3351       1   9  0.0530    48.812841621    11.821111819    49.906577671   0   0   0 
    3352       1  11  0.4100    45.074353881    18.158392022    41.804410918   0   0   0 
    3353       1  11  0.4100    55.517229669     0.057968310    13.126790840   0   0   0 
    3354       1  13 -0.5740    51.305223361     3.458034666    10.210333903   0   0   0 
    3355       1  15 -0.4500    49.856486037     4.817309574    11.242792525   0   0   0 
    3356       1   4  0.3400    45.981097135    19.057558127    48.037211144   0   0   0 
    3357       1  10  0.3510    46.514826190    17.476961663    49.221076084   0   0   0 
    3358       1  18 -0.5700    46.953518193    11.358269280    47.132835162   0   0   0 
    3359       1   9  0.0530    48.374636452    10.253697922    48.137051555   0   0   0 
    3360       1   9  0.0530    48.986660496    11.688389334    47.324368120   0   0   0 
    3361       1   4  0.1170    50.423820107     2.357717721     9.981632861   0   0   0 
    3362       1  10  0.3510    52.201279024     3.395467185     9.849848798   0   0   0 
    3363       1   9  0.0530    46.505682750    19.474316714    47.171513456   0   0   0 
    3364       1   9  0.0530    45.206331961    18.370954445    47.680291072   0   0   0 
    3365       1  11  0.4100    47.252963398    11.068490442    46.238676553   0   0   0 
    3366       1   6  0.0540    50.299257270     1.483179380    11.262309080   0   0   0 
    3367       1   9  0.0530    50.846738579     1.755356681     9.174757331   0   0   0 
    3368       1   9  0.0530    49.436404776     2.698725344     9.658886636   0   0   0 
    3369       1  18 -0.5700    49.909469963     0.131403346    10.980914931   0   1   0 
    3370       1   9  0.0530    49.572404335     1.936831828    11.938903778   0   0   0 
    3371       1   9  0.0530    51.258448899     1.447502094    11.784421365   0   0   0 
    3372       1  11  0.4100    49.113260228     0.232578112    10.392732556   0   0   0 
    3373       1   4  0.1170    50.256445957    18.185579716    29.920079489   0   0   0 
    3374       1   6  0.0540    51.529170910    18.701661178    30.625874733   0   0   0 
    3375       1   9  0.0530    50.104155776    18.757619257    29.000873291   0   0   0 
    3376       1   9  0.0530    49.397562748    18.338122191    30.573196346   0   0   0 
    3377       1  18 -0.5700    52.707745333    18.380829516    29.874532820   0   0   0 
    3378       1   9  0.0530    51.599805328    18.242817542    31.616023406   0   0   0 
    3379       1   9  0.0530    51.465638060    19.784877749    30.754951254   0   0   0 
    3380       1  11  0.4100    53.442933689    18.623180051    30.489530344   0   0   0 
    3381       1  13 -0.5740    49.331050895    55.859911219    38.589878355   0   0   0 
    3382       1   2  0.4500    48.668952058    55.782395690    37.413435272   0   0   0 
    3383       1  10  0.3510    49.130952789    55.201579152    39.275457774   0   0   0 
    3384       1  15 -0.4500    48.980847387    56.600251866    36.519339556   0   0   0 
    3385       1   5 -0.0530    47.563403204    54.810015125    37.167446655   0   0   0 
    3386       1   4 -0.1060    46.250207933    55.171538059    37.958008147   0   0   0 
    3387       1   9  0.0530    47.911458036    53.864317173    37.591564348   0   0   0 
    3388       1   4 -0.1060    47.286338471    54.522899628    35.637528815   0   0   0 
    3389       1   9  0.0530    46.417341072    54.925753506    39.002132578   0   0   0 
    3390       1   9  0.0530    45.481553415    54.470630929    37.621194561   0   0   0 
    3391       1   5 -0.0530    45.662388625    56.630859286    37.847340711   0   0   0 
    3392       1   5 -0.0530    48.485639239    53.863878521    34.855880176   0   0   0 
    3393       1   9  0.0530    46.415987586    53.870956810    35.532648792   0   0   0 
    3394       1   9  0.0530    47.017867747    55.470141819    35.161853435   0   0   0 
    3395       1   4 -0.1060    46.364753656    57.757522685    38.698928225   0   0   0 
    3396       1   2  0.4500    44.187295788    56.745972724    38.063095069   0   0   0 
    3397       1   9  0.0530    45.809037264    56.904220198    36.797774955   0   0   0 
    3398       1   2  0.4500    48.855064401    52.499549479    35.339198768   0   0   0 
    3399       1   9  0.0530    49.351795085    54.476760711    35.114140020   0   0   0 
    3400       1   4 -0.1060    48.370577057    54.008551729    33.291372027   0   0   0 
    3401       1   9  0.0530    46.018176185    58.705353103    38.281076426   0   0   0 
    3402       1   9  0.0530    47.435946986    57.758882261    38.528479618   0   0   0 
    3403       1   5 -0.0530    46.105150412    57.806609998    40.246543042   0   0   0 
    3404       1  13 -0.5740    43.462544813    55.912219169    38.841597645   0   0   0 
    3405       1  15 -0.4500    43.600321581    57.735875495    37.569409952   0   0   0 
    3406       1  13 -0.5740    50.100959584    52.002932871    35.169866429   0   0   0 
    3407       1  15 -0.4500    48.011556309    51.800212904    35.940819989   0   0   0 
    3408       1   5 -0.0530    47.500417184    53.013725293    32.431070643   0   0   0 
    3409       1   9  0.0530    48.027601969    55.026948599    33.083912409   0   0   0 
    3410       1   9  0.0530    49.386606597    53.966959925    32.893291598   0   0   0 
    3411       1   4 -0.1060    46.685651755    59.114480831    40.905309166   0   0   0 
    3412       1   2  0.4500    46.639390805    56.614155214    40.965057330   0   0   0 
    3413       1   9  0.0530    45.029460217    57.801013538    40.403181462   0   0   0 
    3414       1   4  0.1170    42.081761231    56.109765951    39.188740893   0   0   0 
    3415       1  10  0.3510    43.904187835    55.122358823    39.178883554   0   0   0 
    3416       1   4  0.1170    50.584026501    50.725245650    35.627386987   0   0   0 
    3417       1  10  0.3510    50.705604121    52.555041666    34.652698730   0   0   0 
    3418       1   2  0.4500    47.994382985    51.616723541    32.574540490   0   0   0 
    3419       1   9  0.0530    46.482682759    53.056518476    32.823146456   0   0   0 
    3420       1   4 -0.1060    47.478116921    53.526190024    30.930225776   0   0   0 
    3421       1   9  0.0530    47.764401676    59.127185695    40.722432542   0   0   0 
    3422       1   9  0.0530    46.611314300    59.014841307    41.984637225   0   0   0 
    3423       1   5 -0.0530    46.075934074     0.523940601    40.548078983   0   0   0 
    3424       1  13 -0.5740    45.837249599    55.660580407    41.491423173   0   0   0 
    3425       1  15 -0.4500    47.874763404    56.503052262    41.124153038   0   0   0 
    3426       1   6  0.0540    41.503481322    54.962466333    40.046889599   0   0   0 
    3427       1   9  0.0530    41.482337772    56.190772398    38.276640603   0   0   0 
    3428       1   9  0.0530    41.977628692    57.038402268    39.755688122   0   0   0 
    3429       1   6  0.0540    51.316829423    49.941982527    34.513000980   0   0   0 
    3430       1   9  0.0530    49.781490382    50.093467542    36.015310672   0   0   0 
    3431       1   9  0.0530    51.288983029    50.887623956    36.444228506   0   0   0 
    3432       1  13 -0.5740    47.196888745    50.594835436    32.961668766   0   0   0 
    3433       1  15 -0.4500    49.195972464    51.373554969    32.312863892   0   0   0 
    3434       1   5 -0.0530    46.842223239    52.668048370    29.760969048   0   0   0 
    3435       1   9  0.0530    46.961964877    54.492692634    30.931203261   0   0   0 
    3436       1   9  0.0530    48.506311463    53.749949608    30.631533768   0   0   0 
    3437       1   4 -0.1060    44.510208275     0.565535704    40.721463452   0   0   0 
    3438       1   2  0.4500    46.724052947     1.126773959    39.322379602   0   0   0 
    3439       1   9  0.0530    46.465670295     1.197912242    41.314195710   0   0   0 
    3440       1   4  0.1170    46.313009906    54.482240257    42.165540669   0   0   0 
    3441       1  10  0.3510    44.887248937    55.758912075    41.342726720   0   0   0 
    3442       1  18 -0.5700    40.102598927    55.151744158    40.281921832   0   0   0 
    3443       1   9  0.0530    42.037069697    54.894756462    40.998087096   0   0   0 
    3444       1   9  0.0530    41.626864761    54.020142989    39.508243888   0   0   0 
    3445       1  18 -0.5700    51.735015382    48.652751310    34.973867501   0   0   0 
    3446       1   9  0.0530    52.188710950    50.507041595    34.173277856   0   0   0 
    3447       1   9  0.0530    50.653338549    49.793068170    33.663239145   0   0   0 
    3448       1   4  0.1170    47.666336757    49.273322975    33.270942993   0   0   0 
    3449       1  10  0.3510    46.247546792    50.764643627    33.052290668   0   0   0 
    3450       1   2  0.4500    45.360354072    52.487331492    29.889753599   0   0   0 
    3451       1   9  0.0530    46.953150913    53.297281954    28.875831347   0   0   0 
    3452       1   4 -0.1060    47.678829971    51.360924740    29.498914354   0   0   0 
    3453       1   9  0.0530    44.051527918    59.818977553    40.072943416   0   0   0 
    3454       1   9  0.0530    44.149584994     1.516064245    40.352555014   0   0   0 
    3455       1   5 -0.0530    43.890794284     0.435940972    42.166562998   0   0   0 
    3456       1  13 -0.5740    46.299155874     1.865106078    38.275075459   0   0   0 
    3457       1  15 -0.4500    47.964027740     1.011585390    39.185379833   0   0   0 
    3458       1   6  0.0540    45.236657108    53.768801817    43.012124872   0   0   0 
    3459       1   9  0.0530    47.130474968    54.741897908    42.838866248   0   0   0 
    3460       1   9  0.0530    46.692502119    53.776944241    41.421481082   0   0   0 
    3461       1  11  0.4100    39.978021251    55.456656453    41.216002122   0   0   0 
    3462       1  11  0.4100    52.370461082    48.847049033    35.705942610   0   0   0 
    3463       1   6  0.0540    46.521123133    48.251343542    33.419052444   0   0   0 
    3464       1   9  0.0530    48.221638648    49.297611455    34.210282903   0   0   0 
    3465       1   9  0.0530    48.334554903    48.917105741    32.484066938   0   0   0 
    3466       1  13 -0.5740    44.576575668    52.044352436    28.877329571   0   0   0 
    3467       1  15 -0.4500    44.777354241    52.814304783    30.946448938   0   0   0 
    3468       1   5 -0.0530    47.706566377    50.679288311    28.085542374   0   0   0 
    3469       1   9  0.0530    48.722775080    51.575169687    29.736716815   0   0   0 
    3470       1   9  0.0530    47.332701829    50.615926906    30.217606976   0   0   0 
    3471       1   4 -0.1060    44.361243234     1.542458633    43.175310007   0   0   0 
    3472       1   2  0.4500    43.944810394    59.049422798    42.743066048   0   0   0 
    3473       1   9  0.0530    42.820713910     0.619474902    42.032941387   0   0   0 
    3474       1   4  0.1170    45.017573954     2.304937064    37.825197448   0   0   0 
    3475       1  10  0.3510    47.017448529     2.085781680    37.658769797   0   0   0 
    3476       1  18 -0.5700    45.748819329    52.580525439    43.618926949   0   0   0 
    3477       1   9  0.0530    44.393928902    53.499095496    42.380381873   0   0   0 
    3478       1   9  0.0530    44.873815904    54.424953449    43.799072226   0   0   0 
    3479       1  18 -0.5700    47.030068360    46.936040192    33.662684717   0   0   0 
    3480       1   9  0.0530    45.940370610    48.230692505    32.498341497   0   0   0 
    3481       1   9  0.0530    45.866118052    48.544964212    34.241946205   0   0   0 
    3482       1   4  0.1170    43.131367095    52.012911963    28.867444066   0   0   0 
    3483       1  10  0.3510    45.000099093    51.816014607    28.033733810   0   0   0 
    3484       1   2  0.4500    48.288756274    49.314751952    28.219972434   0   0   0 
    3485       1   9  0.0530    46.667385298    50.566673363    27.772081811   0   0   0 
    3486       1   4 -0.1060    48.465461317    51.490629491    26.969440088   0   0   0 
    3487       1   9  0.0530    45.412315799     1.365834554    43.398911179   0   0   0 
    3488       1   9  0.0530    43.821605751     1.392770855    44.101972086   0   0   0 
    3489       1   5 -0.0530    44.226380705     3.049160835    42.764714384   0   0   0 
    3490       1  13 -0.5740    44.828696270    58.680944038    43.701532123   0   0   0 
    3491       1  15 -0.4500    43.151152452    58.177984104    42.314210575   0   0   0 
    3492       1   6  0.0540    44.275251221     1.185175838    37.066047934   0   0   0 
    3493       1   9  0.0530    45.200349547     3.109618510    37.107824152   0   0   0 
    3494       1   9  0.0530    44.406335627     2.744176136    38.610158835   0   0   0 
    3495       1  11  0.4100    46.362316876    52.873047959    44.337774405   0   0   0 
    3496       1  11  0.4100    46.254459974    46.338250863    33.502591692   0   0   0 
    3497       1   6  0.0540    42.539230825    50.583590740    28.874180213   0   0   0 
    3498       1   9  0.0530    42.805210959    52.515814647    27.953585451   0   0   0 
    3499       1   9  0.0530    42.686284724    52.565903684    29.700410408   0   0   0 
    3500       1  13 -0.5740    49.520821580    49.124185355    28.746828358   0   0   0 
    3501       1  15 -0.4500    47.640719120    48.331487353    27.802864089   0   0   0 
    3502       1   5 -0.0530    48.210248682    51.039890401    25.473958953   0   0   0 
    3503       1   9  0.0530    48.129895404    52.520788636    27.071941991   0   0   0 
    3504       1   9  0.0530    49.540587531    51.507192890    27.171855968   0   0   0 
    3505       1   4 -0.1060    44.973627755     4.009028088    43.757541528   0   0   0 
    3506       1   2  0.4500    42.873566855     3.558061243    42.390323241   0   0   0 
    3507       1   9  0.0530    44.807731715     3.136845681    41.842356635   0   0   0 
    3508       1   4  0.1170    45.078283314    57.362243682    44.209621932   0   0   0 
    3509       1  10  0.3510    45.430276598    59.364021452    44.024282333   0   0   0 
    3510       1  18 -0.5700    43.182637032     1.701592361    36.303325550   0   0   0 
    3511       1   9  0.0530    43.906067413     0.441169946    37.768086116   0   0   0 
    3512       1   9  0.0530    44.969364498     0.692539891    36.385916439   0   0   0 
    3513       1  18 -0.5700    41.139109840    50.629484815    28.597897887   0   0   0 
    3514       1   9  0.0530    42.676061963    50.131668335    29.857675857   0   0   0 
    3515       1   9  0.0530    43.035583141    49.965912595    28.122227128   0   0   0 
    3516       1   4  0.1170    50.192464413    47.869535755    28.925926714   0   0   0 
    3517       1  10  0.3510    49.992866818    49.902464769    29.093323670   0   0   0 
    3518       1   2  0.4500    49.076953495    49.960938344    24.907444612   0   0   0 
    3519       1   9  0.0530    47.230949648    50.554495834    25.479697915   0   0   0 
    3520       1   4 -0.1060    48.006511986    52.250612167    24.480906791   0   0   0 
    3521       1   9  0.0530    44.945148714     5.020974592    43.346687365   0   0   0 
    3522       1   9  0.0530    46.029400643     3.718734096    43.730663639   0   0   0 
    3523       1   5 -0.0530    44.541043229     4.074719261    45.267963283   0   0   0 
    3524       1  13 -0.5740    41.700087488     3.021762358    42.792517777   0   0   0 
    3525       1  15 -0.4500    42.833653001     4.567917072    41.650490320   0   0   0 
    3526       1   6  0.0540    45.255374207    57.290110867    45.743795003   0   0   0 
    3527       1   9  0.0530    46.020430802    57.031687055    43.772920656   0   0   0 
    3528       1   9  0.0530    44.299606119    56.658304975    43.916401010   0   0   0 
    3529       1  11  0.4100    42.878028468     0.922106102    35.774389863   0   0   0 
    3530       1  11  0.4100    40.824150882    49.691217268    28.536182868   0   0   0 
    3531       1   6  0.0540    50.317338638    47.538949989    30.429801568   0   0   0 
    3532       1   9  0.0530    51.195559430    47.955394598    28.501930457   0   0   0 
    3533       1   9  0.0530    49.688705610    47.039730661    28.421411158   0   0   0 
    3534       1  13 -0.5740    49.841830123    49.125939208    25.643151810   0   0   0 
    3535       1  15 -0.4500    49.060374034    49.764665140    23.672474289   0   0   0 
    3536       1   5 -0.0530    49.227455707    53.119103314    23.972195553   0   0   0 
    3537       1   9  0.0530    47.510172480    51.848600024    23.589729975   0   0   0 
    3538       1   9  0.0530    47.269796151    52.918652538    24.937960164   0   0   0 
    3539       1   4 -0.1060    45.499283140     5.068830891    46.024659514   0   0   0 
    3540       1   2  0.4500    43.111740157     4.465150009    45.450820222   0   0   0 
    3541       1   9  0.0530    44.699196785     3.081379380    45.680861669   0   0   0 
    3542       1   4  0.1170    40.394629029     3.503722021    42.436087009   0   0   0 
    3543       1  10  0.3510    41.716315977     2.234504516    43.354755135   0   0   0 
    3544       1  18 -0.5700    45.806163658    56.032623822    46.156666144   0   0   0 
    3545       1   9  0.0530    44.289084834    57.424796367    46.231015463   0   0   0 
    3546       1   9  0.0530    45.931550596    58.075607519    46.082163297   0   0   0 
    3547       1  18 -0.5700    51.111639547    46.369414791    30.632539848   0   0   0 
    3548       1   9  0.0530    49.321747511    47.373208340    30.846177236   0   0   0 
    3549       1   9  0.0530    50.783915990    48.372884427    30.958356856   0   0   0 
    3550       1   4  0.1170    50.619653967    48.024286386    25.146496256   0   0   0 
    3551       1  10  0.3510    49.818439944    49.241726330    26.595251094   0   0   0 
    3552       1   2  0.4500    50.008403545    53.687122629    25.103584311   0   0   0 
    3553       1   9  0.0530    49.881455838    52.462048624    23.400169192   0   0   0 
    3554       1   4 -0.1060    48.658833977    54.204182008    22.973626296   0   0   0 
    3555       1   9  0.0530    45.302367624     6.078898788    45.656448028   0   0   0 
    3556       1   9  0.0530    46.527817249     4.841951709    45.726510324   0   0   0 
    3557       1   5 -0.0530    45.506836001     5.130100388    47.589271613   0   0   0 
    3558       1  13 -0.5740    42.134253507     3.758831487    46.047823002   0   0   0 
    3559       1  15 -0.4500    42.711710652     5.579450784    45.053831816   0   0   0 
    3560       1   6  0.0540    40.070174191     4.924994500    42.960619915   0   0   0 
    3561       1   9  0.0530    39.657513646     2.814494459    42.854319066   0   0   0 
    3562       1   9  0.0530    40.276903532     3.485544030    41.349303131   0   0   0 
    3563       1  11  0.4100    46.768689764    56.086722318    45.913928509   0   0   0 
    3564       1  11  0.4100    51.205863059    46.281866472    31.614230613   0   0   0 
    3565       1   6  0.0540    49.760694438    46.788880708    24.777262548   0   0   0 
    3566       1   9  0.0530    51.329715573    47.732401194    25.922623103   0   0   0 
    3567       1   9  0.0530    51.204411275    48.326105575    24.274106133   0   0   0 
    3568       1  13 -0.5740    51.300493965    53.510004545    25.429147070   0   0   0 
    3569       1  15 -0.4500    49.443367139    54.426894900    25.933199609   0   0   0 
    3570       1   5 -0.0530    49.501279228    55.433593845    22.454254786   0   0   0 
    3571       1   9  0.0530    47.773913046    54.639347971    23.450972777   0   0   0 
    3572       1   9  0.0530    48.317744912    53.655387147    22.092967304   0   0   0 
    3573       1   4 -0.1060    46.000219224     3.810252468    48.284399901   0   0   0 
    3574       1   2  0.4500    44.263959234     5.660416953    48.234488032   0   0   0 
    3575       1   9  0.0530    46.272687235     5.873615075    47.830955512   0   0   0 
    3576       1   4  0.1170    42.220255530     2.437407517    46.582533755   0   0   0 
    3577       1  10  0.3510    41.303047990     4.241109268    46.175689120   0   0   0 
    3578       1  18 -0.5700    38.686556707     5.239976115    42.789359239   0   0   0 
    3579       1   9  0.0530    40.657451219     5.666294198    42.416440237   0   0   0 
    3580       1   9  0.0530    40.318973873     4.997573700    44.020230420   0   0   0 
    3581       1  18 -0.5700    50.603868134    45.684737920    24.425544519   0   0   0 
    3582       1   9  0.0530    49.112930763    47.033506775    23.932386311   0   0   0 
    3583       1   9  0.0530    49.131648604    46.504006889    25.624147894   0   0   0 
    3584       1   4  0.1170    52.365921246    52.868984087    24.719919047   0   0   0 
    3585       1  10  0.3510    51.522721369    53.911948292    26.277919414   0   0   0 
    3586       1   2  0.4500    48.678960500    56.389745787    21.641287372   0   0   0 
    3587       1   9  0.0530    49.762983747    55.996560253    23.356154297   0   0   0 
    3588       1   4 -0.1060    50.859110312    55.042633821    21.752120121   0   0   0 
    3589       1   9  0.0530    45.426576342     2.979301389    47.876362425   0   0   0 
    3590       1   9  0.0530    45.685170685     3.885522199    49.323138865   0   0   0 
    3591       1   5 -0.0530    47.555886736     3.503421063    48.248401501   0   0   0 
    3592       1  13 -0.5740    44.231451664     6.931363097    48.685014357   0   0   0 
    3593       1  15 -0.4500    43.323286479     4.884842391    48.522893882   0   0   0 
    3594       1   6  0.0540    40.852975362     1.945905828    47.090429921   0   0   0 
    3595       1   9  0.0530    42.934821503     2.411291462    47.408566946   0   0   0 
    3596       1   9  0.0530    42.545612897     1.742325624    45.820283603   0   0   0 
    3597       1  11  0.4100    38.251209578     4.852642469    43.587984780   0   0   0 
    3598       1  11  0.4100    50.033066486    45.034370298    23.936865834   0   0   0 
    3599       1   6  0.0540    52.377129986    51.322704182    24.721737632   0   0   0 
    3600       1   9  0.0530    53.297723779    53.202938618    25.182168319   0   0   0 
    3601       1   9  0.0530    52.393867714    53.220854397    23.695024971   0   0   0 
    3602       1  13 -0.5740    47.421891369    56.101174701    21.219923335   0   0   0 
    3603       1  15 -0.4500    49.183000859    57.476931102    21.274899914   0   0   0 
    3604       1   5 -0.0530    51.021628416    54.959268248    20.181826104   0   0   0 
    3605       1   9  0.0530    51.645602852    55.694615506    22.144245428   0   0   0 
    3606       1   9  0.0530    51.116221412    54.053457616    22.116460251   0   0   0 
    3607       1   4 -0.1060    47.963805204     2.270147537    47.342576779   0   0   0 
    3608       1   2  0.4500    48.236549438     3.613326132    49.582289553   0   0   0 
    3609       1   9  0.0530    47.979491331     4.355382110    47.706276946   0   0   0 
    3610       1  10  0.3510    44.875476040     7.534344781    48.303872539   0   0   0 
    3611       1  18 -0.5700    40.969497033     0.685261993    47.752831708   0   0   0 
    3612       1   9  0.0530    40.482161380     2.672899492    47.797752904   0   0   0 
    3613       1   9  0.0530    40.141823317     1.868189124    46.263861303   0   0   0 
    3614       1  18 -0.5700    53.571305400    50.834634146    24.096571711   0   0   0 
    3615       1   9  0.0530    52.317499846    50.950730528    25.746735176   0   0   0 
    3616       1   9  0.0530    51.527599342    50.949049179    24.157066549   0   0   0 
    3617       1   4  0.1170    46.624948377    56.913995361    20.356562027   0   0   0 
    3618       1  10  0.3510    47.025255156    55.267512177    21.518883751   0   0   0 
    3619       1   2  0.4500    51.522429162    56.183075326    19.479101386   0   0   0 
    3620       1   9  0.0530    51.897961123    54.321147221    20.077640377   0   0   0 
    3621       1   4 -0.1060    49.844575749    54.161368921    19.504881230   0   0   0 
    3622       1   9  0.0530    47.166949450     2.112474814    46.611569791   0   0   0 
    3623       1   9  0.0530    48.816903324     2.590205450    46.732909360   0   0   0 
    3624       1   5 -0.0530    48.367843703     0.855912755    47.920014538   0   0   0 
    3625       1  13 -0.5740    47.642497269     3.261688966    50.744893054   0   0   0 
    3626       1  15 -0.4500    49.378513689     4.122078450    49.651575973   0   0   0 
    3627       1  11  0.4100    40.142527074     0.580780482    48.279565091   0   1   0 
    3628       1  11  0.4100    53.564878204    49.846451419    24.198152060   0   0   0 
    3629       1   6  0.0540    45.367719852    56.159659963    19.867097356   0   0   0 
    3630       1   9  0.0530    47.205209028    57.199445128    19.477912516   0   0   0 
    3631       1   9  0.0530    46.321254080    57.817286915    20.890436776   0   0   0 
    3632       1  13 -0.5740    51.786794355    57.370719558    20.068372686   0   0   0 
    3633       1  15 -0.4500    51.869102711    56.073222801    18.283340078   0   0   0 
    3634       1   5 -0.0530    49.885412631    53.686197856    17.996188853   0   0   0 
    3635       1   9  0.0530    49.711526747    53.260299084    20.110802659   0   0   0 
    3636       1   9  0.0530    48.932304951    54.729172569    19.643611449   0   0   0 
    3637       1   4 -0.1060    49.838617228     0.824738866    48.484007220   0   0   0 
    3638       1   2  0.4500    47.386051274     0.139550533    48.791420152   0   1   0 
    3639       1   9  0.0530    48.383866670     0.212972464    47.036208335   0   0   0 
    3640       1   4  0.1170    48.141871317     3.454578262    52.076748430   0   0   0 
    3641       1  10  0.3510    46.757731769     2.888289759    50.691535856   0   0   0 
    3642       1  18 -0.5700    44.672352565    56.894066705    18.854215244   0   0   0 
    3643       1   9  0.0530    44.694471034    55.994374695    20.709094259   0   0   0 
    3644       1   9  0.0530    45.651219620    55.186127685    19.459813439   0   0   0 
    3645       1   4  0.1170    52.581565021    58.420641781    19.489285862   0   0   0 
    3646       1  10  0.3510    51.496835483    57.493259906    20.989189990   0   0   0 
    3647       1   2  0.4500    51.224810551    53.544002996    17.359297322   0   0   0 
    3648       1   9  0.0530    49.551167954    52.646628645    18.015104586   0   0   0 
    3649       1   4 -0.1060    48.770537667    54.370263253    17.121088023   0   0   0 
    3650       1   9  0.0530    50.060608189     1.794720573    48.920246689   0   0   0 
    3651       1   9  0.0530    49.913350865     0.120155782    49.312722349   0   1   0 
    3652       1   5 -0.0530    50.972546389     0.460874274    47.450480431   0   0   0 
    3653       1  13 -0.5740    46.283752330     0.716968918    49.303048170   0   0   0 
    3654       1  15 -0.4500    47.548525037    58.919996340    49.028699198   0   0   0 
    3655       1   6  0.0540    47.312126052     4.545727074    52.798317227   0   0   0 
    3656       1   9  0.0530    49.195434332     3.743304295    52.093033803   0   0   0 
    3657       1   9  0.0530    48.057050505     2.516468432    52.628928752   0   0   0 
    3658       1  11  0.4100    45.209212278    56.736503985    18.039715430   0   0   0 
    3659       1   6  0.0540    51.983501718    59.114192935    18.237860897   0   0   0 
    3660       1   9  0.0530    53.566043941    58.015597151    19.233796378   0   0   0 
    3661       1   9  0.0530    52.735293305    59.179216698    20.257493247   0   0   0 
    3662       1  13 -0.5740    52.251320019    52.943176891    18.000495604   0   0   0 
    3663       1  15 -0.4500    51.428429063    53.940835892    16.188217078   0   0   0 
    3664       1   4 -0.1060    48.838696443    55.918396262    16.898622584   0   0   0 
    3665       1   9  0.0530    47.815832062    54.118442625    17.592681017   0   0   0 
    3666       1   9  0.0530    48.756414540    53.899213557    16.136269403   0   0   0 
    3667       1   4 -0.1590    52.339280579     1.008389131    47.965243130   0   0   0 
    3668       1   2  0.4500    51.033926007    59.010169674    47.079255764   0   0   0 
    3669       1   9  0.0530    50.761964423     0.990208790    46.520760777   0   0   0 
    3670       1   4  0.1170    45.301687537     0.140310673    50.180576661   0   1   0 
    3671       1  10  0.3510    46.169563277     1.650687829    49.109631335   0   0   0 
    3672       1  18 -0.5700    45.958675961     4.146700250    53.042361572   0   0   0 
    3673       1   9  0.0530    47.304011809     5.453485051    52.189260860   0   0   0 
    3674       1   9  0.0530    47.777896842     4.790859032    53.752375258   0   0   0 
    3675       1  18 -0.5700    52.974282549    59.817881974    17.481271143   0   0   0 
    3676       1   9  0.0530    51.221773155    59.824567671    18.546565327   0   0   0 
    3677       1   9  0.0530    51.519062558    58.379983672    17.583515227   0   0   0 
    3678       1   4  0.1170    53.615482085    52.951932778    17.569126728   0   0   0 
    3679       1  10  0.3510    52.071801664    52.556788050    18.870213197   0   0   0 
    3680       1   2  0.4500    47.559076783    56.564151285    16.505436558   0   0   0 
    3681       1   9  0.0530    49.586418580    56.124957873    16.130464295   0   0   0 
    3682       1   9  0.0530    49.163044334    56.409910639    17.813915681   0   0   0 
    3683       1   9  0.0530    53.147521076     0.791280680    47.266888629   0   0   0 
    3684       1   9  0.0530    52.293257761     2.094097243    48.075312749   0   0   0 
    3685       1   9  0.0530    52.586249261     0.576483405    48.933890123   0   0   0 
    3686       1  13 -0.5740    52.028114893    58.503311721    46.317629530   0   0   0 
    3687       1  15 -0.4500    50.135269579    58.219602089    47.454675291   0   0   0 
    3688       1   6  0.0540    45.175697880     1.016018416    51.446252380   0   0   0 
    3689       1   9  0.0530    45.540998646    59.118264402    50.485091294   0   0   0 
    3690       1   9  0.0530    44.336470700     0.121635167    49.667924660   0   1   0 
    3691       1  11  0.4100    45.993441458     3.489707360    53.780748798   0   0   0 
    3692       1  11  0.4100    52.476823782     0.321159884    16.788819687   0   0   0 
    3693       1   6  0.0540    54.556327654    52.284485711    18.593212928   0   0   0 
    3694       1   9  0.0530    53.934314739    53.992450002    17.477455984   0   0   0 
    3695       1   9  0.0530    53.726117974    52.461119225    16.600789862   0   0   0 
    3696       1  13 -0.5740    47.518924617    57.833248360    16.061772293   0   0   0 
    3697       1  15 -0.4500    46.467324265    55.983005556    16.684614519   0   0   0 
    3698       1  10  0.3510    52.748422457    59.087422438    46.047488424   0   0   0 
    3699       1  18 -0.5700    44.817633567     2.350565335    51.072487747   0   0   0 
    3700       1   9  0.0530    46.127396773     1.015183343    51.982510703   0   0   0 
    3701       1   9  0.0530    44.412671944     0.607647881    52.109659719   0   0   0 
    3702       1  18 -0.5700    55.929138401    52.507163137    18.255133666   0   0   0 
    3703       1   9  0.0530    54.359718405    51.212565957    18.655565017   0   0   0 
    3704       1   9  0.0530    54.376250341    52.724272423    19.573263165   0   0   0 
    3705       1  10  0.3510    48.356040700    58.288197009    15.963191659   0   0   0 
    3706       1  11  0.4100    44.935419910     2.926365926    51.869742552   0   0   0 
    3707       1  11  0.4100    56.171469715    51.730429987    17.688572299   0   0   0 
    3708       1   4  0.1170    50.287768386    56.876767476    38.936899669   0   0   0 
    3709       1   6  0.0540    51.744210711    56.506533652    38.574594234   0   0   0 
    3710       1   9  0.0530    50.039497873    57.831812082    38.463804562   0   0   0 
    3711       1   9  0.0530    50.235152107    57.040078177    40.015392634   0   0   0 
    3712       1  18 -0.5700    51.891129130    56.121758101    37.202980814   0   0   0 
    3713       1   9  0.0530    52.075213321    55.683349538    39.207727150   0   0   0 
    3714       1   9  0.0530    52.392925602    57.363190906    38.775759684   0   0   0 
    3715       1  11  0.4100    51.543784190    56.891298020    36.676258794   0   0   0 
    3716       2   9  0.0530    45.500236172    58.276261130    78.267201110   0   0   0 
    3717       2   4 -0.1060    44.795394135    57.483612784    78.527271998   0   0   0 
    3718       2   4 -0.1060    44.981234099    57.096912647    80.029921243   0   0   0 
    3719       2   9  0.0530    45.086554567    56.611199361    77.932676933   0   0   0 
    3720       2   5 -0.0530    43.352742975    57.896182254    78.080764214   0   0   0 
    3721       2   2  0.5620    45.085176039    58.235879438    80.965851478   0   0   0 
    3722       2   9  0.0530    45.912455820    56.533846211    80.124893393   0   0   0 
    3723       2   9  0.0530    44.171969184    56.436180363    80.345810942   0   0   0 
    3724       2   4 -0.1060    43.352285814    58.428019198    76.597024655   0   0   0 
    3725       2   2  0.4500    42.726491333    58.851909866    79.039889356   0   0   0 
    3726       2   9  0.0530    42.762003776    56.975245110    78.091009257   0   0   0 
    3727       2  19 -0.2720    44.334151488    58.283991814    82.101355110   0   0   0 
    3728       2  15 -0.4500    45.931769385    59.132653480    80.724234844   0   0   0 
    3729       2   9  0.0530    44.071151954    57.835437773    76.022776593   0   0   0 
    3730       2   9  0.0530    43.720637676    59.459291089    76.580385184   0   0   0 
    3731       2   5 -0.0530    41.990752823    58.351738558    75.821462431   0   0   0 
    3732       2  13 -0.5740    41.796704619    58.426807988    79.918903324   0   0   0 
    3733       2  15 -0.4500    43.088514326     0.050047721    79.077509073   0   1   0 
    3734       2   6  0.0540    44.397965583    59.316350138    83.103137921   0   0   0 
    3735       2   4 -0.1060    42.107027536    58.936572420    74.366821692   0   0   0 
    3736       2   2  0.4500    40.900579483    59.024156869    76.569326555   0   0   0 
    3737       2   9  0.0530    41.749509672    57.289930736    75.725709295   0   0   0 
    3738       2   4  0.1170    41.073541433    59.265668803    80.830264844   0   0   0 
    3739       2  10  0.3510    41.624718331    57.470956285    79.930408973   0   0   0 
    3740       2   6  0.0540    43.631274620    58.925357902    84.391766549   0   0   0 
    3741       2   9  0.0530    44.009712020     0.255534957    82.701488317   0   1   0 
    3742       2   9  0.0530    45.447480133    59.475979646    83.363185089   0   0   0 
    3743       2   9  0.0530    43.058097701    58.601199327    73.955099064   0   0   0 
    3744       2   9  0.0530    42.170671144     0.025652587    74.439436239   0   1   0 
    3745       2   5 -0.0530    41.015319488    58.544440665    73.305134041   0   0   0 
    3746       2  13 -0.5740    39.899886354    58.297939844    77.101763914   0   0   0 
    3747       2  15 -0.4500    40.896695353     0.271472410    76.707935660   0   1   0 
    3748       2   6  0.0540    40.045393687    58.460701336    81.665209193   0   0   0 
    3749       2   9  0.0530    40.546530332     0.034679886    80.262823462   0   1   0 
    3750       2   9  0.0530    41.765858648    59.773687141    81.506228493   0   0   0 
    3751       2  17 -0.3200    42.261609445    59.388324503    84.374006297   0   0   0 
    3752       2   9  0.0530    44.153033198    59.372450494    85.239817740   0   0   0 
    3753       2   9  0.0530    43.667040789    57.840277802    84.505192764   0   0   0 
    3754       2   4 -0.1060    41.099243884    59.457075526    72.021262448   0   0   0 
    3755       2   2  0.4500    39.617896772    58.519268443    73.845932704   0   0   0 
    3756       2   9  0.0530    41.242590008    57.524714948    72.984909985   0   0   0 
    3757       2   4  0.1170    38.743600940    58.875425222    77.697685944   0   0   0 
    3758       2  10  0.3510    39.960918944    57.334843291    77.014976216   0   0   0 
    3759       2  18 -0.5700    38.823584443    59.174360642    81.888854579   0   0   0 
    3760       2   9  0.0530    40.484517565    58.185166692    82.625405190   0   0   0 
    3761       2   9  0.0530    39.784108942    57.539063118    81.143360779   0   0   0 
    3762       2   6  0.0540    41.447536273    59.016721742    85.518085930   0   0   0 
    3763       2   9  0.0530    41.100903560     0.495130809    72.360601934   0   1   0 
    3764       2   9  0.0530    40.180482761    59.349251366    71.441919620   0   0   0 
    3765       2   5 -0.0530    42.299817977    59.247486932    71.025228500   0   0   0 
    3766       2  13 -0.5740    39.031333598    57.356753496    74.195035411   0   0   0 
    3767       2  15 -0.4500    38.966280826    59.576931385    73.998324649   0   0   0 
    3768       2   6  0.0540    37.798885608    57.840370381    78.325794782   0   0   0 
    3769       2   9  0.0530    38.197090492    59.433260506    76.935036501   0   0   0 
    3770       2   9  0.0530    39.042348055    59.565907751    78.481983739   0   0   0 
    3771       2  11  0.4100    39.014950871    59.876956395    82.568981509   0   0   0 
    3772       2   6  0.0540    41.794930000    59.781106728    86.821391346   0   0   0 
    3773       2   9  0.0530    40.414986959    59.257190089    85.257135332   0   0   0 
    3774       2   9  0.0530    41.488158421    57.938715868    85.694396966   0   0   0 
    3775       2   4 -0.1060    42.446754733     0.485954980    70.060850261   0   1   0 
    3776       2   2  0.4500    42.148156285    58.018028826    70.195853612   0   0   0 
    3777       2   9  0.0530    43.219282883    59.168180140    71.604390224   0   0   0 
    3778       2   4  0.1170    37.639260084    57.157824847    74.475442786   0   0   0 
    3779       2  10  0.3510    39.610670775    56.585255990    74.198159417   0   0   0 
    3780       2  18 -0.5700    36.541927734    58.454118124    78.612045252   0   0   0 
    3781       2   9  0.0530    38.237903474    57.453932039    79.244297624   0   0   0 
    3782       2   9  0.0530    37.641333138    57.008643388    77.641141919   0   0   0 
    3783       2  17 -0.3200    40.806983899    59.548838438    87.851859843   0   0   0 
    3784       2   9  0.0530    41.880665516     0.843987340    86.586751858   0   1   0 
    3785       2   9  0.0530    42.758721175    59.427906373    87.186964437   0   0   0
[truncated: 5,115,425 more chars]
