# Supplementary material for: Reconfiguring hydrogel assemblies using a photocontrolled metallopolymer adhesive for multiple customized functions
Source: Nat Chem. 2024 Mar 8;16(6):1024–33. doi: 10.1038/s41557-024-01476-2 (PMC11164683; doi:10.1038/s41557-024-01476-2)
Supplement: Supplementary file 3 — Computational data. [file 41557_2024_1476_MOESM3_ESM.zip › Wu_Supplementary_Data_2/crosslinkedP1-6000H2O-4PRu-6PS-3000H2O.in]

# LAMMPS input script for standardized atomistic simulations


variable	project		index	"crosslinkedP1-6000H2O-4PRu-6PS-3000H2O"
variable	trun		index	50000000	# fs.run time
variable	temperature	index	343		# Kelvin
variable	timestep	index	1.0		# integration time step
variable	pressure	index	1.0		# system pressure
variable	source		index	.		# source directory
variable	dielectric	index	1		# medium dielectric
variable	cutoff		index	12.0		# standard cutoff
variable	charge_cutoff	index	12.0		# charge cutoff
variable	precision	index	0.00001		# kspace precision
variable	vseed		index	1486234		# velocity init seed
variable	dtdump		index	500000		# delta dump time
variable	dtthermo	index	100000		# delta thermo time

units		real
atom_style	full
boundary       p p p
pair_style	lj/class2/coul/long ${cutoff} ${charge_cutoff}
pair_modify mix sixthpower
special_bonds  lj 0.000000 0.000000 1.000000 coul 0.000000 0.000000 1.000000
bond_style	class2
angle_style     class2
dihedral_style  hybrid class2 fourier #class2
improper_style  class2
read_data	${source}/${project}.data
timestep	${timestep}
kspace_style	pppm/cg ${precision}
dielectric	${dielectric}
neighbor	1 bin
neigh_modify	delay 1

thermo ${dtthermo}
thermo_style custom step temp press etotal pe ke density

min_style       cg
minimize        1.0e-5 1.0e-5 5000 50000

velocity	all create ${temperature} ${vseed} dist gaussian
reset_timestep  0
fix  		  1 all npt temp ${temperature} ${temperature} $(100.0*dt) iso ${pressure} ${pressure} $(1000.0*dt)
dump		1 all custom ${dtdump} ${project}_${temperature}K.dump id type xu yu zu

run		${trun}
