# Supplementary material for: Reconfiguring hydrogel assemblies using a photocontrolled metallopolymer adhesive for multiple customized functions
Source: Nat Chem. 2024 Mar 8;16(6):1024–33. doi: 10.1038/s41557-024-01476-2 (PMC11164683; doi:10.1038/s41557-024-01476-2)
Supplement: Supplementary file 3 — Computational data. [file 41557_2024_1476_MOESM3_ESM.zip › Wu_Supplementary_Data_2/log.lammps]

LAMMPS (7 Aug 2019)
# LAMMPS input script for standardized atomistic simulations


variable	project		index	"crosslinkedP1-6000H2O-4PRu-6PS-3000H2O"
variable	trun		index	50000000	# fs.run time
variable	temperature	index	343		# Kelvin
variable	timestep	index	1.0		# integration time step
variable	pressure	index	1.0		# system pressure
variable	source		index	.		# source directory
variable	dielectric	index	1		# medium dielectric
variable	cutoff		index	12.0		# standard cutoff
variable	charge_cutoff	index	12.0		# charge cutoff
variable	precision	index	0.00001		# kspace precision
variable	vseed		index	1486234		# velocity init seed
variable	dtdump		index	500000		# delta dump time
variable	dtthermo	index	100000		# delta thermo time

units		real
atom_style	full
boundary       p p p
pair_style	lj/class2/coul/long ${cutoff} ${charge_cutoff}
pair_style	lj/class2/coul/long 12.0 ${charge_cutoff}
pair_style	lj/class2/coul/long 12.0 12.0
pair_modify mix sixthpower
special_bonds  lj 0.000000 0.000000 1.000000 coul 0.000000 0.000000 1.000000
bond_style	class2
angle_style     class2
dihedral_style  hybrid class2 fourier #class2
improper_style  class2
read_data	${source}/${project}.data
read_data	./${project}.data
read_data	./crosslinkedP1-6000H2O-4PRu-6PS-3000H2O.data
  orthogonal box = (0 0 0) to (60 60 96.4467)
  2 by 2 by 5 MPI processor grid
  reading atoms ...
  32075 atoms
  scanning bonds ...
  5 = max bonds/atom
  scanning angles ...
  15 = max angles/atom
  scanning dihedrals ...
  16 = max dihedrals/atom
  scanning impropers ...
  20 = max impropers/atom
  reading bonds ...
  23096 bonds
  reading angles ...
  18297 angles
  reading dihedrals ...
  13745 dihedrals
  reading impropers ...
  5356 impropers
  6 = max # of 1-2 neighbors
  12 = max # of 1-3 neighbors
  18 = max # of special neighbors
  special bonds CPU = 0.00203586 secs
  read_data CPU = 0.148824 secs
timestep	${timestep}
timestep	1.0
kspace_style	pppm/cg ${precision}
kspace_style	pppm/cg 0.00001
dielectric	${dielectric}
dielectric	1
neighbor	1 bin
neigh_modify	delay 1

thermo ${dtthermo}
thermo 100000
thermo_style custom step temp press etotal pe ke density

min_style       cg
minimize        1.0e-5 1.0e-5 5000 50000
WARNING: Using 'neigh_modify every 1 delay 0 check yes' setting during minimization (../min.cpp:168)
PPPM initialization ...
  using 12-bit tables for long-range coulomb (../kspace.cpp:323)
  G vector (1/distance) = 0.247371
  grid = 40 40 60
  stencil order = 5
  estimated absolute RMS force accuracy = 0.00363413
  estimated relative force accuracy = 1.09441e-05
  using double precision FFTW3
  3d grid and FFT values/proc = 10625 4800
Neighbor list info ...
  update every 1 steps, delay 0 steps, check yes
  max neighbors/atom: 2000, page size: 100000
  master list distance cutoff = 13
  ghost atom cutoff = 13
  binsize = 6.5, bins = 10 10 15
  1 neighbor lists, perpetual/occasional/extra = 1 0 0
  (1) pair lj/class2/coul/long, perpetual
      attributes: half, newton on
      pair build: half/bin/newton
      stencil: half/bin/3d/newton
      bin: standard
WARNING: Inconsistent image flags (../domain.cpp:780)
  PPPM/cg optimization cutoff: 1e-05
  Total charged atoms: 100.0%
  Min/max charged atoms/proc: 100.0% 100.0%
Per MPI rank memory allocation (min/avg/max) = 27.68 | 28.4 | 29.09 Mbytes
Step Temp Press TotEng PotEng KinEng Density 
       0            0 1.3959257e+10 2.3558673e+10 2.3558673e+10            0   0.94404835 
     264            0   -3364.9251   -112824.18   -112824.18            0   0.94404835 
Loop time of 21.8508 on 20 procs for 264 steps with 32075 atoms

96.7% CPU use with 20 MPI tasks x no OpenMP threads

Minimization stats:
  Stopping criterion = energy tolerance
  Energy initial, next-to-last, final = 
         23558672716.1      -112823.58023     -112824.179815
  Force two-norm initial, final = 1.01395e+12 33.2476
  Force max component initial, final = 6.30359e+11 7.00725
  Final line search alpha, max atom move = 0.00639872 0.0448374
  Iterations, force evaluations = 264 468

MPI task timing breakdown:
Section |  min time  |  avg time  |  max time  |%varavg| %total
---------------------------------------------------------------
Pair    | 12.465     | 15.056     | 18.381     |  41.8 | 68.90
Bond    | 0.16686    | 0.39118    | 0.77333    |  24.5 |  1.79
Kspace  | 1.6503     | 4.9891     | 7.729      |  76.2 | 22.83
Neigh   | 0.61774    | 0.62308    | 0.63041    |   0.4 |  2.85
Comm    | 0.58716    | 0.64573    | 0.70288    |   5.0 |  2.96
Output  | 0          | 0          | 0          |   0.0 |  0.00
Modify  | 0          | 0          | 0          |   0.0 |  0.00
Other   |            | 0.1458     |            |       |  0.67

Nlocal:    1603.75 ave 1747 max 1336 min
Histogram: 2 0 0 0 1 5 3 3 2 4
Nghost:    11579.5 ave 12301 max 10948 min
Histogram: 5 3 0 0 0 4 4 0 0 4
Neighs:    689842 ave 826938 max 566304 min
Histogram: 3 1 1 3 2 3 3 1 1 2

Total # of neighbors = 13796843
Ave neighs/atom = 430.143
Ave special neighs/atom = 2.58101
Neighbor list builds = 24
Dangerous builds = 0

velocity	all create ${temperature} ${vseed} dist gaussian
velocity	all create 343 ${vseed} dist gaussian
velocity	all create 343 1486234 dist gaussian
reset_timestep  0
fix  		  1 all npt temp ${temperature} ${temperature} $(100.0*dt) iso ${pressure} ${pressure} $(1000.0*dt)
fix  		  1 all npt temp 343 ${temperature} $(100.0*dt) iso ${pressure} ${pressure} $(1000.0*dt)  
fix  		  1 all npt temp 343 343 $(100.0*dt) iso ${pressure} ${pressure} $(1000.0*dt)  
fix  		  1 all npt temp 343 343 100 iso ${pressure} ${pressure} $(1000.0*dt)  
fix  		  1 all npt temp 343 343 100 iso 1.0 ${pressure} $(1000.0*dt)  
fix  		  1 all npt temp 343 343 100 iso 1.0 1.0 $(1000.0*dt)  
fix  		  1 all npt temp 343 343 100 iso 1.0 1.0 1000  
dump		1 all custom ${dtdump} ${project}_${temperature}K.dump id type xu yu zu
dump		1 all custom 500000 ${project}_${temperature}K.dump id type xu yu zu
dump		1 all custom 500000 crosslinkedP1-6000H2O-4PRu-6PS-3000H2O_${temperature}K.dump id type xu yu zu
dump		1 all custom 500000 crosslinkedP1-6000H2O-4PRu-6PS-3000H2O_343K.dump id type xu yu zu

run		${trun}
run		50000000
PPPM initialization ...
  using 12-bit tables for long-range coulomb (../kspace.cpp:323)
  G vector (1/distance) = 0.247371
  grid = 40 40 60
  stencil order = 5
  estimated absolute RMS force accuracy = 0.00363413
  estimated relative force accuracy = 1.09441e-05
  using double precision FFTW3
  3d grid and FFT values/proc = 10625 4800
WARNING: Inconsistent image flags (../domain.cpp:780)
Per MPI rank memory allocation (min/avg/max) = 27.87 | 28.64 | 29.38 Mbytes
Step Temp Press TotEng PotEng KinEng Density 
       0          343    952.49716    -80031.15   -112824.18     32793.03   0.94404835 
  100000    346.29693    40.417862   -41289.175   -74397.413    33108.238   0.95157816 
  200000    341.51904   -78.196721   -41393.388   -74044.829    32651.441   0.95640598 
  300000    344.39303   -200.46851   -41072.404   -73998.616    32926.212   0.94801039 
  400000     347.1285    330.12792   -41196.242   -74383.983    33187.741   0.95302559 
  500000    342.77891    184.53743   -41766.012   -74537.905    32771.892   0.95424055 
  600000    340.98324    664.27268   -41772.031   -74372.246    32600.215   0.94768216 
  700000    341.26885    300.28422   -41725.418   -74352.938    32627.521   0.95362574 
  800000    343.42126   -185.26174   -41492.742   -74326.048    32833.306   0.95229499 
  900000    342.76269    -298.5939   -41564.233   -74334.575    32770.342   0.95504681 
 1000000    342.86844   -110.44044   -41135.358   -73915.809    32780.452   0.94647988 
 1100000      341.736    83.882524   -41813.305   -74485.488    32672.183    0.9527012 
 1200000    343.13113    586.07601   -41775.033     -74580.6    32805.567   0.95568728 
 1300000    343.03436    311.14631   -41672.396   -74468.712    32796.315   0.95271509 
 1400000    344.48048    -664.3145   -41309.129   -74243.703    32934.573   0.94833325 
 1500000    343.09227    -30.75004   -41868.481   -74670.332    32801.851   0.95308307 
 1600000    343.66035    2.5089498   -41745.122   -74601.285    32856.164   0.95657506 
 1700000       342.27    769.54433    -41894.26   -74617.497    32723.237   0.95386293 
 1800000    342.73434   -485.57383   -42121.399    -74889.03    32767.631   0.95797979 
 1900000    343.29543   -186.30534   -41525.982   -74347.257    32821.275    0.9530859 
 2000000     342.6906    325.49018   -41646.162   -74409.612     32763.45   0.95123252 
 2100000    341.36298      197.777    -41871.73    -74508.25     32636.52   0.95387085 
 2200000    342.45733   -102.89886   -41903.814   -74644.961    32741.147   0.95372803 
 2300000    343.22148   -318.71405   -41755.765   -74569.971    32814.205   0.95563966 
 2400000    344.96366   -567.00235   -41639.255   -74620.024    32980.769   0.95101633 
 2500000    342.65186   -195.56819   -42030.651   -74790.396    32759.746   0.95177826 
 2600000    345.10294    527.13791   -41682.789   -74676.874    32994.085   0.95139002 
 2700000    342.55992   -216.83411   -41918.918   -74669.873    32750.955   0.95391633 
 2800000    345.43785    107.46424    -41837.85   -74863.954    33026.104   0.95692684 
 2900000    344.20002    446.60505   -41957.051   -74864.811     32907.76   0.95569926 
 3000000    343.51726    265.51747   -41857.192   -74699.676    32842.484   0.95617914 
 3100000    344.02907   -167.91816   -42065.283   -74956.698    32891.415   0.95817207 
 3200000    342.01951   -198.37876   -41715.022   -74414.311    32699.289    0.9527748 
 3300000    340.97923    327.69652   -41640.981   -74240.812    32599.831   0.94885712 
 3400000    342.89393   -182.04339   -41506.701    -74289.59    32782.889     0.951473 
 3500000    341.64115    842.35579   -42368.409   -75031.524    32663.115   0.95838877 
 3600000     342.2674    244.25179   -42098.813   -74821.802    32722.989   0.95287568 
 3700000    340.88041    -282.9246   -41743.974   -74334.358    32590.384   0.95367553 
 3800000    342.37029    256.62655   -41948.744    -74681.57    32732.826   0.95239573 
 3900000    343.48605   -195.12586   -42052.949   -74892.448    32839.499   0.95223891 
 4000000    339.75104    150.99682   -42358.839   -74841.247    32482.408    0.9598827 
 4100000    343.09366   -352.61652   -41683.324   -74485.309    32801.985   0.94771472 
 4200000    344.06435    438.17685   -41736.154   -74630.943    32894.789   0.95400077 
 4300000    341.72475   -151.22803   -42052.127   -74723.234    32671.107   0.95534443 
 4400000    343.51462   -87.666381   -41834.206   -74676.436    32842.231   0.95144676 
 4500000    344.41397   -248.73862   -41597.787   -74526.002    32928.215   0.95307506 
 4600000    343.57694    140.66918   -41773.349   -74621.538    32848.189    0.9556228 
 4700000     341.7867    133.81893   -42313.148   -74990.178     32677.03   0.95742852 
 4800000    343.10242   -146.83758   -41874.972   -74677.794    32802.823   0.94903681 
 4900000    337.42256   -12.258426   -42364.792   -74624.583     32259.79   0.95681327 
 5000000    342.90856   -47.714331   -42004.517   -74788.805    32784.288   0.95576091 
 5100000    340.69674   -614.59786   -42211.454   -74784.278    32572.824   0.95414332 
 5200000    340.83224    319.76757   -42245.574   -74831.352    32585.778   0.95920983 
 5300000     340.3299   -133.99242   -42434.011   -74971.763    32537.751   0.95745762 
 5400000    342.07651   -22.979204   -42099.753   -74804.491    32704.739   0.95385221 
 5500000    342.59659   -456.15771   -41877.236   -74631.698    32754.461   0.95206345 
 5600000    347.45614    447.24619    -41627.22   -74846.286    33219.066   0.95444548 
 5700000    343.04087    18.459146   -41825.448   -74622.386    32796.938   0.95164121 
 5800000    342.80137   -100.14074   -41764.024   -74538.063     32774.04   0.95443458 
 5900000    341.36701    166.62828   -42099.416   -74736.321    32636.905   0.95526706 
 6000000    343.67275    67.840157   -41738.293   -74595.642    32857.349    0.9583115 
 6100000     342.4102   -61.607197   -41867.604   -74604.245    32736.641   0.95399043 
 6200000    341.74849   -20.036045   -42363.131   -75036.508    32673.377   0.95260276 
 6300000    345.11192    330.02088   -41827.319   -74822.262    32994.943   0.95596306 
 6400000    342.92345     251.4627   -41882.505   -74668.216    32785.711   0.95776749 
 6500000    343.19474    388.12578   -41884.342    -74695.99    32811.648   0.95270519 
 6600000    344.02846   -98.427982   -41842.767   -74734.124    32891.357   0.95262552 
 6700000     343.2132   0.39419109    -41536.95   -74350.364    32813.414   0.95139287 
 6800000    344.77608    685.52692   -41791.835    -74754.67    32962.835    0.9468961 
 6900000    342.92619   -346.40717    -41763.51   -74549.483    32785.973   0.95516358 
 7000000    340.51162    154.20256   -42431.274   -74986.398    32555.124    0.9567216 
 7100000    346.34712    178.21092   -41881.546   -74994.582    33113.037   0.95810951 
 7200000    342.46833   -117.61504   -41887.281    -74629.48    32742.199   0.95356312 
 7300000    343.69597    214.00818     -41588.4    -74447.97     32859.57   0.94804887 
 7400000    344.57937    29.543742   -41732.069   -74676.097    32944.028    0.9557515 
 7500000    344.89171   -728.63618   -41851.383   -74825.273     32973.89   0.95674851 
 7600000     343.7394    -632.5952   -41866.254   -74729.976    32863.722   0.95428692 
 7700000    344.97652   -254.18648   -41941.113   -74923.112    32981.999    0.9494297 
 7800000    342.96545   -380.36033     -41617.8   -74407.527    32789.727   0.94825458 
 7900000     340.7329   -30.314823   -41813.117   -74389.398     32576.28   0.95612042 
 8000000    343.50631   -559.69038   -42163.954   -75005.391    32841.436   0.95789747 
 8100000    345.12015   -566.89623   -41472.131   -74467.861     32995.73   0.95232893 
 8200000    345.76649   -488.14701   -41907.232   -74964.756    33057.524   0.95259333 
 8300000    342.79265    55.068189   -41899.487   -74672.694    32773.206   0.95332787 
 8400000    342.62418   -267.09051   -42057.896   -74814.995    32757.099   0.95758201 
 8500000    346.63473   -98.596903   -41579.696    -74720.23    33140.534   0.95917971 
 8600000    344.11473   -90.389607   -41306.589   -74206.195    32899.606   0.94976079 
 8700000    343.68586     109.5254   -41844.747    -74703.35    32858.602   0.95895773 
 8800000    341.37516   -14.876104   -42472.206    -75109.89    32637.685   0.95296788 
 8900000    342.63409    225.60746   -42302.372   -75060.419    32758.047   0.95867722 
 9000000    344.45847    309.15211   -41961.909   -74894.378    32932.469   0.94807295 
 9100000    344.53817   -111.96408   -41933.724   -74873.813    32940.089   0.95582001 
 9200000    344.41368    41.657613   -42047.378   -74975.565    32928.187   0.95114162 
 9300000    341.50365    241.37163   -42217.027   -74866.996    32649.969   0.95113013 
 9400000    343.29423   -94.046626   -42157.107   -74978.267     32821.16   0.95570189 
 9500000    340.39567   -63.381561   -42083.141    -74627.18    32544.039   0.94916745 
 9600000    343.61372    3.8746473   -41932.074    -74783.78    32851.706   0.95538734 
 9700000    341.68651    150.35333   -42189.152   -74856.604    32667.452   0.95117854 
 9800000    342.92549   -257.47878   -42246.474    -75032.38    32785.906   0.95532529 
 9900000    346.31536    356.35063   -41658.899   -74768.899        33110   0.95239991 
10000000    343.63947   -230.61973    -42281.84   -75136.007    32854.167   0.95595759 
10100000    343.19607     156.2457   -41807.276   -74619.051    32811.775   0.95281053 
10200000    343.48939    61.169399   -41673.769   -74513.588    32839.819   0.95138876 
10300000    341.81813   -734.73524   -42012.652   -74692.687    32680.035   0.95056864 
10400000    341.53983   -147.26614   -42579.059   -75232.487    32653.428   0.95929884 
10500000    341.52705    185.20474   -42011.237   -74663.444    32652.206    0.9545671 
10600000    342.15111   -114.19192   -41836.191   -74548.062    32711.871   0.95168776 
10700000    343.68117    158.21748   -42171.342   -75029.496    32858.154   0.95299251 
10800000    343.35054    1.1849443   -42160.962   -74987.506    32826.544   0.95655635 
10900000    342.32421   -74.400807   -41779.912   -74508.332     32728.42   0.95069201 
11000000    344.76552    428.97066   -41769.845    -74731.67    32961.825   0.95088892 
11100000     342.5661    162.82506   -42350.879   -75102.426    32751.546   0.95751208 
11200000    341.88543   -82.448601   -42246.251   -74932.721     32686.47   0.95285079 
11300000    346.05864    722.65678   -41679.852   -74765.308    33085.456   0.95392653 
11400000     341.8823   -223.64243   -41987.399   -74673.569    32686.171   0.95208671 
11500000    341.86781    225.87871   -42198.237   -74883.022    32684.785   0.95673766 
11600000    342.37795    274.52385   -42095.913    -74829.47    32733.558   0.95021157 
11700000     342.4453    119.87475   -42054.581   -74794.578    32739.997   0.95045828 
11800000    344.07103    148.14579   -41723.244   -74618.671    32895.427   0.94966257 
11900000    340.99781    54.242811   -42238.708   -74840.315    32601.607    0.9566044 
12000000    345.06977    198.16598   -41998.084   -74988.998    32990.914   0.94995105 
12100000    342.85479    21.367478    -42152.14   -74931.287    32779.147   0.95553209 
12200000    344.65516    119.70835    -41394.52   -74345.794    32951.275   0.95585715 
12300000    345.26605   -139.77613    -41806.04   -74815.719    33009.679   0.95386859 
12400000    342.57058   0.97240081   -41892.853   -74644.828    32751.975    0.9514733 
12500000    343.87723   -443.70459   -41817.438   -74694.337    32876.899   0.95451504 
12600000    341.02075   -243.49728   -42102.904   -74706.705    32603.801   0.94997661 
12700000    343.86024    407.71181   -42195.975    -75071.25    32875.275   0.95675398 
12800000    344.41806   -567.15161   -41889.336   -74817.942    32928.606   0.95857609 
12900000    339.73925    264.80382   -42634.235   -75115.517    32481.282   0.95410295 
13000000    343.40684    94.929109   -42200.865   -75032.791    32831.926   0.95368876 
13100000    342.09547   -32.921997   -42254.744   -74961.295    32706.551   0.95738201 
13200000    343.03488    -250.6554   -42029.067   -74825.432    32796.365   0.95740683 
13300000    341.02997    456.25818   -42297.043   -74901.726    32604.683   0.95055328 
13400000    345.14483    135.67576    -41935.34    -74933.43     32998.09   0.95876089 
13500000    343.12213    378.85724   -42206.247   -75010.953    32804.707   0.95652546 
13600000    342.34298    -431.3904   -42238.491   -74968.706    32730.215   0.95588254 
13700000    341.60529   -3.8394014     -42599.4   -75259.087    32659.687   0.95335227 
13800000    340.56738    134.83731   -41913.347   -74473.803    32560.455   0.95102929 
13900000    342.32581   -183.51615   -42128.546   -74857.119    32728.573   0.95508677 
14000000    343.35677    405.35909    -41875.16     -74702.3     32827.14   0.95990333 
14100000      341.889   -254.01373   -42241.832   -74928.644    32686.812   0.95598058 
14200000    341.72379   -191.42267   -42310.995   -74982.011    32671.016   0.95130625 
14300000    341.58837   -410.81511   -42181.912   -74839.981    32658.069   0.95528133 
14400000    344.13968   -159.02657   -41630.589   -74532.579    32901.991     0.950679 
14500000     342.7973   -500.28606   -42302.491   -75076.141     32773.65   0.95511613 
14600000    343.55048    -112.3329   -41919.603   -74765.263     32845.66    0.9555323 
14700000     341.1308   -376.29254   -42240.554   -74854.876    32614.322   0.95726075 
14800000    342.80699    542.69255   -42117.699   -74892.275    32774.577   0.95310383 
14900000    345.11834    26.327934   -42011.682   -75007.239    32995.557   0.95739729 
15000000    342.83317  -0.14268915   -41867.981   -74645.061     32777.08   0.95015047 
15100000    343.08061   -222.24652    -41923.26   -74723.997    32800.737   0.95418069 
15200000    341.55076    76.587902   -42496.749   -75151.223    32654.473   0.95679684 
15300000    344.58694   -170.68803   -41839.374   -74784.126    32944.752   0.95550747 
15400000    343.37381    91.421113   -41564.111    -74392.88    32828.769   0.95086991 
15500000    344.45296    176.65633   -42036.367   -74968.309    32931.943   0.95479113 
15600000    341.37338   -418.66054   -42310.324   -74947.839    32637.515   0.94967008 
15700000    344.38558    313.47872   -41874.179    -74799.68      32925.5   0.95634582 
15800000    344.16655    -445.8938   -41858.549   -74763.108     32904.56   0.95324199 
15900000    341.38781   -32.269371   -42168.055   -74806.949    32638.894   0.95616493 
16000000    344.63477   -158.37972   -41781.287   -74730.611    32949.324   0.95165436 
16100000    344.56507   -4.4828855   -41828.312   -74770.972    32942.661   0.95651552 
16200000    342.71111    61.980283   -42276.231   -75041.642     32765.41   0.96061504 
16300000    341.29131   -516.69903   -42328.682    -74958.35    32629.668   0.95299246 
16400000    343.20866    616.20617   -42011.946   -74824.925    32812.979   0.95358796 
16500000    343.68894   -163.37501   -42046.602   -74905.499    32858.897   0.94906786 
16600000     342.4462   -77.186334    -42106.99   -74847.073    32740.083   0.94806618 
16700000    341.70116    -68.04821   -42079.731   -74748.583    32668.852    0.9538107 
16800000    346.19315    202.25969   -41804.929   -74903.245    33098.316   0.95461218 
16900000    342.08818   -100.20689   -42159.906    -74865.76    32705.854   0.95192404 
17000000    342.58715    139.56772   -41995.296   -74748.855    32753.559   0.95443767 
17100000     342.6454    275.34796   -42327.586   -75086.714    32759.128   0.95110555 
17200000    341.62299    107.92927   -42189.288   -74850.666    32661.379   0.94862293 
17300000    344.47752   -36.813379   -41852.538   -74786.828     32934.29   0.95555827 
17400000     345.0618    299.93207   -41816.273   -74806.425    32990.152   0.95321708 
17500000    343.79201   -201.44551   -41563.582   -74432.333    32868.752   0.95391024 
17600000    341.77057   -101.70646   -42179.675   -74855.163    32675.488   0.95924038 
17700000    342.96616    -104.6779   -42190.745    -74980.54    32789.795   0.95370247 
17800000    343.64395    166.87269   -41773.675   -74628.271    32854.596   0.95964011 
17900000     345.6351   -373.92992    -41840.54   -74885.503    33044.963   0.95726878 
18000000     342.8836    309.79287   -42317.363   -75099.264    32781.901   0.95411915 
18100000    342.79437   -217.12938   -42323.141   -75096.511     32773.37   0.95366682 
18200000    340.59871    342.96576   -42513.522   -75076.973    32563.451   0.95966858 
18300000     343.7731   -238.86113   -41950.186    -74817.13    32866.944   0.95585028 
18400000     343.4171    14.832787   -41724.142    -74557.05    32832.908   0.95010546 
18500000    343.72614   -336.27772   -41894.216   -74756.669    32862.454   0.95221116 
18600000    341.30511    -48.52082   -42318.438   -74949.425    32630.988    0.9528057 
18700000     343.8945    295.63739   -42263.127   -75141.677     32878.55   0.95779761 
18800000    341.59673   -232.53015   -42457.582   -75116.451    32658.869   0.95741124 
18900000    345.15592   -162.04255   -42014.962   -75014.112     32999.15   0.96344128 
19000000     346.1052    246.89882   -41630.001   -74719.908    33089.907    0.9524824 
19100000      345.254   -38.823795   -41741.729   -74750.256    33008.527   0.94897216 
19200000    342.06256     529.5646   -42041.577   -74744.981    32703.405   0.95525864 
19300000    341.52809     324.6496   -42461.259   -75113.565    32652.306   0.95024855 
19400000    344.49687   -370.60151   -41951.384   -74887.524    32936.141    0.9542903 
19500000    342.64647    105.63182       -42011    -74770.23    32759.231   0.95457001 
19600000    341.92438   -60.234878   -41862.752   -74552.945    32690.194   0.95670499 
19700000    343.48212   -19.217022    -41966.92   -74806.043    32839.124   0.95171009 
19800000     343.0416    544.37096   -42095.684   -74892.691    32797.007   0.95799346 
19900000    343.03291   -97.438916    -42076.44   -74872.616    32796.177   0.95272914 
20000000    343.72875   -333.94925   -41961.549   -74824.252    32862.703   0.95245131 
20100000    344.32794    51.826582   -41856.434   -74776.424     32919.99   0.94813083 
20200000    341.77579   -9.8095545   -42208.334   -74884.322    32675.987   0.95278147 
20300000    342.20624   -198.59675   -42217.553   -74934.695    32717.141   0.95310351 
20400000    343.39166   -87.493768   -41820.212   -74650.687    32830.475   0.95465153 
20500000    342.51486    213.48208    -42116.15   -74862.798    32746.647   0.95528418 
20600000    343.89559   -240.91733    -41935.22   -74813.874    32878.654   0.95659164 
20700000    342.94008    148.92996   -41846.797   -74634.099    32787.302   0.95505324 
20800000    346.05798    137.77905   -41603.852   -74689.244    33085.393   0.94378265 
20900000    340.93894     453.8205   -42374.092   -74970.071    32595.979   0.95085512 
21000000    343.56114    208.35228   -41909.284   -74755.963    32846.679   0.95127892 
21100000    343.03914    105.11325    -41556.36   -74353.132    32796.772   0.95202261 
21200000    343.75712   -15.464873   -42064.186   -74929.601    32865.415   0.95181913 
21300000    343.40186    645.49479    -42181.71   -75013.161     32831.45   0.95567972 
21400000    340.53913    -452.8542   -42468.896   -75026.651    32557.755   0.95073651 
21500000    343.03522   -423.99713   -42017.227   -74813.624    32796.397   0.95777198 
21600000    342.19691    -442.0295   -42076.378   -74792.627    32716.249   0.95765735 
21700000    341.04261   -522.50563   -42043.308   -74649.199     32605.89    0.9519273 
21800000    342.17711   -125.05354    -42394.32   -75108.677    32714.356   0.95700879 
21900000    344.31799   -127.47467   -42043.447   -74962.485    32919.038   0.95450295 
22000000    345.95275   -256.51249   -41655.345   -74730.677    33075.332   0.95368068 
22100000    342.97562    275.05459   -42032.132    -74822.83    32790.699   0.95561101 
22200000    339.97172   -273.25184   -41954.379   -74457.885    32503.507   0.94602621 
22300000    343.87586   -14.109337   -41739.164   -74615.932    32876.768   0.95046541 
22400000    342.90624    -93.24444   -42303.125    -75087.19    32784.066   0.94929664 
22500000    343.12536    276.57888   -42162.962   -74967.977    32805.016   0.95839572 
22600000    341.63294    377.50948   -42207.805   -74870.135     32662.33   0.95702471 
22700000    342.12661    136.32369    -41856.59   -74566.118    32709.528   0.95391745 
22800000    345.46144    366.08702   -41978.683   -75007.043     33028.36   0.95291173 
22900000    342.32398   -371.19571   -41869.421   -74597.819    32728.398   0.95733459 
23000000    341.81192   -489.92087   -42135.121   -74814.562    32679.441   0.95441867 
23100000    343.69239   -349.98711   -41531.299   -74390.526    32859.227   0.94957191 
23200000    343.57804   -326.44108    -41613.97   -74462.264    32848.294   0.94365207 
23300000    344.15612   -275.80857   -42179.717   -75083.279    32903.562   0.95512763 
23400000    342.64811    94.088535   -41910.383    -74669.77    32759.387   0.95439116 
23500000      341.045    625.49277   -42381.119   -74987.238    32606.119   0.95261493 
23600000    345.79299    -143.8707   -41672.198   -74732.256    33060.058   0.95383881 
23700000    341.94129    513.41692   -42086.611   -74778.422    32691.811    0.9548236 
23800000    344.21943   -341.18991   -41847.465   -74757.081    32909.615   0.95453011 
23900000    341.17997    78.590826   -42000.221   -74619.245    32619.024   0.95475633 
24000000    342.11688    118.08659   -41712.854   -74421.452    32708.598   0.95254029 
24100000    343.64508    75.792089   -41736.352   -74591.056    32854.704   0.95429605 
24200000    343.43454   -449.37769   -41988.043   -74822.618    32834.575   0.94876498 
24300000    345.94982   -89.077167   -41994.896   -75069.947    33075.052   0.95314924 
24400000     342.9535    -58.91377   -41816.479   -74605.063    32788.584   0.95430149 
24500000    341.04438   -49.831304   -42229.259   -74835.318     32606.06   0.95489724 
24600000    340.90085    186.31038   -42335.693   -74928.031    32592.338   0.95514853 
24700000    344.66978   -340.74211   -41748.309   -74700.981    32952.672   0.95449293 
24800000    344.90966    20.088934   -41803.607   -74779.213    32975.606   0.95490838 
24900000    340.34752    -303.9574   -42518.998   -75058.434    32539.436   0.95923936 
25000000    344.76525     290.7437   -41818.631   -74780.431    32961.799   0.94983562 
25100000    341.54551    610.22459   -42154.338   -74808.309    32653.971   0.95607287 
25200000    342.95193    341.85883   -42097.828   -74886.262    32788.435   0.95243833 
25300000    341.24679    56.599991   -42059.421   -74684.832    32625.412   0.95415599 
25400000    345.24095    142.68889   -41813.219   -74820.498    33007.279    0.9529476 
25500000    342.64211   -258.87963   -41753.209   -74512.023    32758.814   0.95016263 
25600000    340.58675   -38.702987   -42434.423    -74996.73    32562.307   0.95468728 
25700000    341.63918    212.62725   -42303.244   -74966.171    32662.927   0.95618436 
25800000    340.69176    393.05629   -42421.733   -74994.081    32572.348   0.95024681 
25900000    343.97155   -402.97374   -42213.485   -75099.402    32885.917   0.95385024 
26000000    343.68174    157.37556   -41993.865   -74852.073    32858.209   0.95393376 
26100000    342.21848   -116.10273   -42138.887   -74857.199    32718.312   0.95502925 
26200000    343.95747    649.72389   -42074.689    -74959.26    32884.571   0.95472833 
26300000    341.62239   -313.44518   -42026.239   -74687.561    32661.322   0.95529588 
26400000    344.49208    160.95801   -41917.659   -74853.342    32935.683   0.95910563 
26500000    342.63298   -174.94876   -42371.426   -75129.366     32757.94   0.95443024 
26600000    340.93075    407.12782   -42704.355   -75299.551    32595.196   0.95917693 
26700000     342.6857    18.411577   -42228.118   -74991.099    32762.981   0.95521906 
26800000    340.57621    270.85485   -42357.853   -74919.153      32561.3   0.95317203 
26900000    344.36646   -196.94682   -42093.272   -75016.945    32923.673   0.95821107 
27000000    342.51483   -164.68864   -41949.197   -74695.842    32746.645    0.9512932 
27100000    344.08515     206.5951    -42072.93   -74969.707    32896.777   0.95553646 
27200000    343.68428    105.06879   -41809.213   -74667.665    32858.452   0.95177811 
27300000     346.5549    174.77193   -41622.314   -74755.215    33132.902   0.95243041 
27400000    341.41595   -110.12196   -42033.352   -74674.937    32641.585   0.95113768 
27500000    343.60736    169.70055   -41775.213   -74626.311    32851.098   0.94625881 
27600000    342.11782    173.20603   -42163.115   -74871.802    32708.687   0.95760821 
27700000    344.05526    10.319342   -41714.239   -74608.159    32893.919   0.94654674 
27800000    340.37854   -7.9958547   -42218.628    -74761.03    32542.401   0.95232353 
27900000    342.84556    52.453722   -42332.282   -75110.546    32778.264   0.95563541 
28000000     344.4219    477.30533   -41373.464   -74302.437    32928.973   0.95420648 
28100000    341.12827    232.45116   -42283.884   -74897.965    32614.081   0.95756186 
28200000    342.38921   -232.83718   -42422.718   -75157.353    32734.635   0.95820213 
28300000    343.10414   -489.76746   -42023.933    -74826.92    32802.987   0.95213199 
28400000    344.93013    592.59273   -41854.187    -74831.75    32977.563   0.95564645 
28500000    343.42884    350.38414    -42001.07     -74835.1     32834.03   0.95258517 
28600000    341.87956   -631.38555   -42022.439   -74708.347    32685.908   0.94991878 
28700000    342.99951    187.67717   -42423.672   -75216.655    32792.983   0.95973769 
28800000    344.88619   -307.45906    -41583.29   -74556.652    32973.362   0.95351298 
28900000    344.49972     159.2149   -42418.215   -75354.628    32936.413   0.95363909 
29000000     343.2485   -361.93359    -42021.91   -74838.698    32816.788   0.95485873 
29100000    342.57313    49.320152   -42198.716   -74950.935    32752.218   0.95756578 
29200000    344.63161   -111.95741    -41752.85   -74701.873    32949.022   0.95523539 
29300000     342.2761    335.02302   -42049.498   -74773.318     32723.82   0.95305248 
29400000    341.23735   -19.540326   -41729.783   -74354.292    32624.509   0.95147369 
29500000     341.7454    99.391701    -42062.71   -74735.792    32673.082   0.95493196 
29600000    340.93786   -156.37717   -42342.086   -74937.962    32595.876    0.9538766 
29700000     342.3262   -323.88244   -42037.017   -74765.628    32728.611   0.95081695 
29800000     343.7606   -454.78032   -41964.909   -74830.657    32865.748   0.95433626 
29900000    343.27101   -5.0120043   -42273.543   -75092.483     32818.94   0.95912576 
30000000    341.78241    109.55107   -42524.721   -75201.342    32676.621   0.96071255 
30100000    341.07776    316.07801   -42464.728   -75073.979    32609.252   0.95529683 
30200000    344.79438   -609.53956   -42129.154   -75093.738    32964.585     0.954313 
30300000     341.6813    41.069055   -42505.674   -75172.627    32666.953   0.95648383 
30400000    343.00227    109.40317   -42012.156   -74805.403    32793.247   0.95305948 
30500000    343.22817    -734.4314   -41821.403   -74636.247    32814.845   0.94957662 
30600000     342.9606    -303.1876   -42056.461   -74845.723    32789.263   0.95115309 
30700000    344.19326    304.46731   -41824.251   -74731.364    32907.113   0.95373607 
30800000     343.6494    13.635696    -42149.81   -75004.927    32855.117   0.96160549 
30900000    340.53176    401.02598   -42417.538   -74974.587     32557.05   0.95773385 
31000000     344.5749    208.03355    -41862.18   -74805.781    32943.601   0.95567698 
31100000    341.76873   -108.42173   -42614.401   -75289.713    32675.312   0.95423637 
31200000    346.18258    167.16517   -41778.677   -74875.983    33097.306   0.95061748 
31300000    341.54352   -226.22735   -42398.788   -75052.569    32653.781   0.95499929 
31400000    344.58068   -134.28332   -41719.006   -74663.159    32944.153   0.95373207 
31500000    341.75189    94.680501   -42659.413   -75333.116    32673.702   0.95169377 
31600000    343.87118    116.91574   -41612.103   -74488.423     32876.32   0.95087873 
31700000     341.1471    442.92538   -42211.006   -74826.887    32615.881   0.95162865 
31800000    344.44819   -331.67427   -41709.653   -74641.139    32931.487   0.94815577 
31900000    340.33288    581.38923   -42754.147   -75292.183    32538.036   0.96029619 
32000000     344.8086    245.40872   -42246.175   -75212.118    32965.944    0.9540557 
32100000    344.40739    71.048013   -41794.392   -74721.977    32927.585   0.95214201 
32200000    341.78486    236.80045   -42416.585    -75093.44    32676.855   0.95998846 
32300000    340.90777    130.26802   -42114.201   -74707.201        32593   0.94938384 
32400000    341.69019    117.94276   -42337.295   -75005.099    32667.804   0.95439112 
32500000    342.85418   -38.799077   -41986.975   -74766.064    32779.089   0.95894031 
32600000     343.2514   -466.49987   -42153.006   -74970.071    32817.065   0.95738807 
32700000    343.36588    93.181838   -42027.101   -74855.112    32828.011   0.95025446 
32800000    340.85854    127.22242   -42220.527   -74808.819    32588.292   0.95448752 
32900000    343.07241    95.150189   -41987.309   -74787.262    32799.953   0.96099157 
33000000     341.2212   -93.240598   -42225.783   -74848.748    32622.965   0.94969772 
33100000    343.23767    80.493775    -42384.58   -75200.333    32815.753    0.9512718 
33200000    342.94739     -146.542   -42310.162   -75098.162        32788   0.95654927 
33300000    341.32061    440.04059   -41800.955   -74433.424    32632.469   0.95145833 
33400000    341.64294    72.549751   -42135.029   -74798.316    32663.287   0.95169704 
33500000    345.46584    385.91581   -41728.859   -74757.639     33028.78   0.95181765 
33600000    343.51645    148.06581   -42062.004    -74904.41    32842.406   0.95548881 
33700000    341.40554    222.03017   -42493.311     -75133.9    32640.589   0.95370477 
33800000    342.45827    -429.8045   -42069.017   -74810.255    32741.238   0.95504058 
33900000     343.8147    42.040079   -42165.944   -75036.865    32870.921   0.95698482 
34000000    345.47654    392.96965   -41754.363   -74784.166    33029.803   0.95391056 
34100000    342.34629   -307.49929   -42082.217   -74812.749    32730.531   0.95441117 
34200000    346.47379    54.592588   -42040.313   -75165.459    33125.147   0.95383924 
34300000    344.48824    40.864979   -42063.065   -74998.381    32935.316   0.95451843 
34400000    342.36283    58.390014    -42105.09   -74837.202    32732.113   0.95601922 
34500000    345.77566   -140.19536   -42321.984   -75380.386    33058.402   0.95581767 
34600000    341.08275   -682.89433   -42287.702   -74897.431    32609.729   0.94854894 
34700000    342.79099   -529.20615   -42244.912   -75017.959    32773.047    0.9518472 
34800000    341.05836    171.54001   -42029.743    -74637.14    32607.397   0.95167853 
34900000    343.20425     -259.416   -41890.918   -74703.476    32812.558   0.95802591 
35000000    347.12034    251.62944   -41724.144   -74911.105    33186.961   0.95503844 
35100000    343.86878   -174.58349   -42440.298    -75316.39    32876.091   0.95860747 
35200000    344.59428   -1.5063428   -41828.281   -74773.734    32945.453   0.95557648 
35300000    344.01438    292.02959   -41881.658   -74771.669    32890.011   0.95387731 
35400000    340.77996   -167.74648   -42179.286   -74760.066     32580.78   0.96014127 
35500000    344.22502    144.36853   -42056.488   -74966.638     32910.15   0.95775405 
35600000    342.79987   -196.24652   -42270.123    -75044.02    32773.896   0.95730264 
35700000    339.87575   -689.20783   -42610.631   -75104.962    32494.331   0.95043138 
35800000    341.07961    421.72045   -42456.065   -75065.493    32609.428   0.95504201 
35900000    343.26407  -0.95026695   -42153.069   -74971.346    32818.277    0.9548817 
36000000    341.65222    135.97925   -42197.694   -74861.867    32664.173   0.95694433 
36100000    342.44427    223.59082   -42126.488   -74866.387    32739.899    0.9535903 
36200000    343.38792    305.92622   -41978.878   -74808.995    32830.117   0.95711478 
36300000    343.40897   -376.22376   -41771.607   -74603.738     32832.13   0.95076072 
36400000    343.82167   -3.9379756   -41769.654    -74641.24    32871.587   0.95542203 
36500000    346.43665   -129.06552   -41735.219   -74856.815    33121.596   0.95028707 
36600000      342.523    -273.2793   -41950.346   -74697.772    32747.426    0.9588011 
36700000     343.8456   -195.95529   -42128.384   -75002.259    32873.875   0.95782968 
36800000    343.74346    461.60464   -42519.493   -75383.603    32864.109   0.95846524 
36900000    341.24419    118.46554   -42136.507    -74761.67    32625.164    0.9544686 
37000000    345.77302    142.57042   -41661.077   -74719.225    33058.149   0.94910194 
37100000    342.89648    -378.2323   -42237.734   -75020.867    32783.133    0.9591316 
37200000    342.77773    -72.35253   -41646.116   -74417.896     32771.78   0.95341627 
37300000    343.78679   -294.32054   -41705.349     -74573.6    32868.252   0.95613472 
37400000    345.45745    617.81232   -41833.905   -74861.883    33027.978   0.95525779 
37500000    343.23818    2.6356921   -42099.159    -74914.96    32815.802   0.95591267 
37600000    340.60395   -414.55916   -41811.769    -74375.72    32563.952   0.95234379 
37700000    343.85741    14.923495   -41712.878   -74587.882    32875.004   0.94942612 
37800000      340.853   -179.96694   -42540.048   -75127.811    32587.763   0.95856995 
37900000    345.54557    69.420868    -41821.28   -74857.684    33036.403   0.95450939 
38000000    341.50109    262.24877   -42318.571   -74968.295    32649.724   0.95483147 
38100000     343.2665   -120.35352   -42303.695   -75122.204    32818.509   0.96020042 
38200000    343.15484    430.16706   -42159.278   -74967.112    32807.834    0.9548083 
38300000    345.08929   -344.51211   -42279.501   -75272.281     32992.78   0.96009391 
38400000    345.42279    56.702149   -41787.652   -74812.317    33024.665   0.95577136 
38500000    342.02483    445.31233   -42020.793    -74720.59    32699.797   0.95331982 
38600000    344.60699   -81.185785   -42056.056   -75002.725    32946.669   0.95562765 
38700000    341.36684     354.6136   -42249.656   -74886.545    32636.889   0.95484712 
38800000    343.24312   -290.64225   -42006.877   -74823.151    32816.274    0.9518675 
38900000    343.31682   -419.07448   -42232.594   -75055.915     32823.32   0.95317349 
39000000    344.63401    421.33566   -41927.768    -74877.02    32949.252   0.95402027 
39100000    342.85404   -207.53738   -41998.074    -74777.15    32779.076   0.95493334 
39200000    341.23237   -193.15048   -42478.287   -75102.319    32624.033   0.95504005 
39300000    342.77575     368.3486   -42187.332   -74958.923     32771.59   0.95358606 
39400000    341.37672    554.05477   -42441.821   -75079.654    32637.834   0.95320293 
39500000    343.00511   -481.16652   -42313.474   -75106.993    32793.519   0.96175319 
39600000    343.58712    -324.1568   -42235.737   -75084.899    32849.162   0.95707214 
39700000    345.26847    114.00211   -41680.805   -74690.716    33009.911   0.95341868 
39800000    342.43627    264.42793   -42146.741   -74885.875    32739.134   0.95523524 
39900000    343.94344   -58.848178   -42073.195   -74956.424    32883.229   0.95320115 
40000000    342.67392   -213.34648   -42085.103   -74846.958    32761.855   0.95347051 
40100000    344.86272   -293.78813   -42149.121   -75120.239    32971.118   0.95908571 
40200000    341.32784   -285.81952   -42229.592   -74862.753    32633.161   0.95786177 
40300000    341.70275    -619.5572    -42297.11   -74966.115    32669.004   0.95257741 
40400000      343.775    348.65676    -41912.05   -74779.175    32867.125    0.9479813 
40500000    341.33778   -155.88724    -42472.47   -75106.581    32634.111   0.95404647 
40600000    340.45229   -497.30258   -42381.781   -74931.234    32549.453    0.9539981 
40700000    343.16284    235.44341   -42100.056   -74908.655    32808.599   0.95071309 
40800000    342.01632   -643.03951   -42174.456    -74873.44    32698.984   0.95326924 
40900000    341.56889    314.66738   -42057.523   -74713.729    32656.206   0.95372413 
41000000    344.62354    167.18006   -41878.234   -74826.485    32948.251   0.95274222 
41100000    339.30364    -209.3069   -42488.147   -74927.781    32439.634   0.95482654 
41200000    342.30054    181.30959   -42230.132   -74956.289    32726.157   0.95250681 
41300000    341.99769    524.92517    -42313.28   -75010.483    32697.202   0.95692771 
41400000    342.90723   -140.88544   -42042.084   -74826.244     32784.16   0.94917482 
41500000     342.4961    42.882249   -42383.466    -75128.32    32744.853   0.95271909 
41600000    342.09526      360.084   -41776.474   -74483.005    32706.531   0.95376948 
41700000    343.43212    61.456799   -42105.509   -74939.853    32834.344   0.95455281 
41800000    343.57027   -18.175208   -42016.613   -74864.165    32847.551   0.95358414 
41900000    342.41702    56.525081   -42421.236    -75158.53    32737.294   0.95752526 
42000000     344.8409    295.68346   -42171.591   -75140.623    32969.032   0.95988733 
42100000    344.37883    142.64275   -41764.704   -74689.559    32924.855   0.95679194 
42200000    342.89689   -70.939709    -42168.02   -74951.192    32783.172   0.95735865 
42300000    341.74739    211.94665   -42304.492   -74977.764    32673.273   0.95383807 
42400000    342.08392    249.43663   -41968.712   -74674.159    32705.447   0.95379935 
42500000    342.45348    226.63413   -42150.865   -74891.644    32740.779   0.95320184 
42600000    342.41554    91.156558    -41907.89   -74645.042    32737.152   0.95485079 
42700000    343.57525     148.0183   -42186.151   -75034.178    32848.027   0.96004355 
42800000    343.86156   -14.919053   -42060.011   -74935.412    32875.401   0.95025085 
42900000    344.32587   -84.539928   -41929.151   -74848.943    32919.792   0.95621077 
43000000    343.75279    325.46667   -42414.431   -75279.433    32865.002     0.958227 
43100000    342.79866   -153.42281   -42331.952   -75105.732    32773.781   0.95531306 
43200000    344.74439    210.18949     -41954.8   -74914.604    32959.805   0.95206303 
43300000    344.81365     58.34285   -41845.618   -74812.044    32966.426   0.95485652 
43400000    340.85857   -367.58552   -42402.368   -74990.663    32588.295   0.95701211 
43500000     343.8536   -168.12854   -42108.817   -74983.457    32874.639   0.95699339 
43600000    343.60888    585.26289   -42082.942   -74934.185    32851.243    0.9534627 
43700000    342.75055    601.03235   -42503.279    -75272.46    32769.181    0.9575161 
43800000    340.65637   -534.05506   -42475.239   -75044.202    32568.963   0.95520017 
43900000    343.78203   -695.53484   -42034.197   -74901.994    32867.797    0.9504016 
44000000    345.57327   -30.976702    -41912.68   -74951.732    33039.052    0.9591994 
44100000    342.84172   -152.41791   -42490.005   -75267.902    32777.897   0.95697653 
44200000    340.46731   -131.76408   -42417.184   -74968.073    32550.888   0.95529798 
44300000    341.64013   -438.48063   -42139.411   -74802.429    32663.018   0.95524032 
44400000    342.09308    -429.9391    -41962.77   -74669.092    32706.323   0.94699065 
44500000    344.18395   -43.284836   -42312.425   -75218.648    32906.223   0.95861479 
44600000    343.71115    359.57593   -42227.286   -75088.306     32861.02   0.95394607 
44700000    345.04971   -433.55057    -42119.95   -75108.945    32988.996   0.95921315 
44800000    340.35888    599.73731   -41899.282   -74439.804    32540.522   0.95787002 
44900000    344.05526   -216.35998     -41833.7    -74727.62     32893.92   0.95533689 
45000000    343.75214    117.62136   -41984.565   -74849.505     32864.94   0.95344978 
45100000    342.25239    241.68121   -41997.191   -74718.744    32721.553   0.95176904 
45200000    343.52396   -200.76149   -41831.176     -74674.3    32843.124   0.95283801 
45300000    338.94386    71.980611    -42734.14   -75139.376    32405.236   0.95529589 
45400000    345.62253   -92.340369   -41819.411   -74863.171    33043.761   0.94900012 
45500000    343.87892   -498.43392   -42143.306   -75020.366     32877.06   0.95573562 
45600000    342.73709    174.36098   -42128.681   -74896.575    32767.895   0.95610825 
45700000    343.46375    9.8841988   -41897.337   -74734.704    32837.367   0.95050756 
45800000    343.04718    -342.6398   -42216.829    -75014.37    32797.541   0.95249149 
45900000    345.93233   -253.90953   -41539.375   -74612.755     33073.38   0.95274952 
46000000     342.2687   -286.62406   -42216.867    -74939.98    32723.113   0.95970024 
46100000    342.18248   -302.05056   -42094.282   -74809.152     32714.87   0.94874587 
46200000    347.08398   -131.65654   -41971.925    -75155.41    33183.485   0.95311872 
46300000    342.97636   -542.40951   -42026.567   -74817.336     32790.77    0.9513891 
46400000    341.56988    657.68149   -42440.324   -75096.626    32656.301   0.95810659 
46500000    341.25368    631.01172   -42491.003   -75117.073     32626.07   0.95431873 
46600000     344.8138    112.97358   -41821.071   -74787.512    32966.441    0.9481161 
46700000    343.86399    625.62947   -42170.904   -75046.538    32875.633   0.95922239 
46800000    344.05871   -402.60757   -42094.758   -74989.007     32894.25    0.9546296 
46900000    343.24695     467.0973    -42080.94    -74897.58     32816.64   0.95920375 
47000000    343.28415   -250.38784   -42340.132   -75160.328    32820.196   0.95443569 
47100000    345.13564   -153.95174   -41756.332   -74753.544    32997.212   0.95234974 
47200000    344.66662    139.11941   -41864.178   -74816.548     32952.37   0.95275489 
47300000    343.08203   -275.28877   -42223.395   -75024.268    32800.873   0.95890561 
47400000    343.68874    290.00367    -42198.33   -75057.208    32858.878   0.95485708 
47500000    345.62033   -362.37794   -41976.095   -75019.646    33043.551   0.95474074 
47600000     340.1149   -53.004523   -42401.819   -74919.014    32517.196   0.95794775 
47700000    342.08938    -83.62667   -42290.196   -74996.164    32705.968   0.95382315 
47800000    341.98617   -205.79268   -41941.689   -74637.791    32696.101   0.95643173 
47900000    341.02387   -240.07516   -42650.831   -75254.931    32604.099   0.96264925 
48000000    341.80291    20.580438   -42060.065   -74738.645    32678.581     0.951397 
48100000     343.7095    408.87905   -41896.136   -74756.999    32860.862   0.95143912 
48200000    344.04595    257.89079   -42308.563   -75201.592     32893.03   0.95361188 
48300000    343.43158    391.14723   -42431.076   -75265.368    32834.292    0.9574506 
48400000    343.00321    69.237023   -41899.379   -74692.716    32793.337   0.95156112 
48500000    343.30885   -480.27136    -42226.74   -75049.298    32822.558   0.95503437 
48600000    345.91692    181.27097   -41827.661   -74899.567    33071.906   0.95849459 
48700000    342.94931   -532.80461    -41758.31   -74546.494    32788.184   0.95265201 
48800000    342.09283    256.04472   -42177.302     -74883.6    32706.298   0.95758591 
48900000     342.3484   -159.48778   -42043.301   -74774.034    32730.733   0.95862614 
49000000    343.65593    77.934073   -41749.575   -74605.317    32855.741   0.95594181 
49100000    342.24625    108.91046    -42268.07   -74989.037    32720.966   0.95562696 
49200000    343.68779    21.224353   -41921.193    -74779.98    32858.787   0.95772481 
49300000    343.23545   -127.47338   -41581.095   -74396.636    32815.541    0.9498613 
49400000    342.49993    100.92706   -42202.464   -74947.684     32745.22   0.96030045 
49500000    343.08637    415.66457   -42282.175   -75083.463    32801.288   0.95709992 
49600000     345.3035   -260.34805   -42088.828   -75102.088     33013.26    0.9547748 
49700000    344.80703    183.01033   -41904.235   -74870.029    32965.793   0.96035673 
49800000     339.2624    -729.5724   -42422.954   -74858.645    32435.692   0.95190548 
49900000    343.53991    89.918255   -42087.984   -74932.632    32844.648   0.95041676 
50000000    347.47154    516.74972   -41569.964   -74790.502    33220.538   0.95500306 
Loop time of 1819042 on 20 procs for 50000000 steps with 32075 atoms

Performance: 2.375 ns/day, 10.106 hours/ns, 27.487 timesteps/s
98.3% CPU use with 20 MPI tasks x no OpenMP threads

MPI task timing breakdown:
Section |  min time  |  avg time  |  max time  |%varavg| %total
---------------------------------------------------------------
Pair    | 9.5095e+05 | 1.0861e+06 | 1.191e+06  |  66.3 | 59.71
Bond    | 17448      | 38838      | 74319      |  75.0 |  2.14
Kspace  | 2.0971e+05 | 3.482e+05  | 4.9392e+05 | 135.2 | 19.14
Neigh   | 1.71e+05   | 1.7208e+05 | 1.7381e+05 |   1.9 |  9.46
Comm    | 73474      | 80362      | 87530      |  16.5 |  4.42
Output  | 0.71287    | 0.78964    | 2.1768     |   0.0 |  0.00
Modify  | 81338      | 84703      | 88043      |   7.1 |  4.66
Other   |            | 8755.4     |            |       |  0.48

Nlocal:    1603.75 ave 1675 max 1522 min
Histogram: 1 2 1 1 2 4 5 1 2 1
Nghost:    11598.4 ave 11812 max 11382 min
Histogram: 4 0 5 1 1 1 0 0 3 5
Neighs:    691102 ave 758532 max 642368 min
Histogram: 3 1 2 3 4 3 2 1 0 1

Total # of neighbors = 13822049
Ave neighs/atom = 430.929
Ave special neighs/atom = 2.58101
Neighbor list builds = 659
Dangerous builds = 0
Total wall time: 505:17:44
