# Supplementary material for: Reconfiguring hydrogel assemblies using a photocontrolled metallopolymer adhesive for multiple customized functions
Source: Nat Chem. 2024 Mar 8;16(6):1024–33. doi: 10.1038/s41557-024-01476-2 (PMC11164683; doi:10.1038/s41557-024-01476-2)
Supplement: Supplementary file 9 — 1H NMR and UV–vis spectra of Ru–H2O and SL in D2O before heating, after heating, after light irradiation and after heating again. Absorption changes of the mixture of Ru–H2O and SL in water with alternating heating/light irradiation cycles. [file 41557_2024_1476_MOESM9_ESM.xlsx]

## Sheet: Fig. 1c
1H NMR spectra of Ru-H2O (4.36 mM) and SL (43.6 mM) in D2O before heating, after heating for 15 and 30 min at 70 ℃, after light irradiation for 15 min (470 nm, 60 mW/cm2), and after heating again for 30 min at 70 ℃.
Initial				Heat 15 min				Heat 30 min				Light 15 min				Heat again
-4.04856	14.7747			-4.05166	55.1004			-4.06096	6.01137			-4.12986	9.91293			-4.13186	10.6656
-4.04825	14.7747			-4.05135	55.1004			-4.06065	6.91515			-4.12954	8.86749			-4.13154	10.6656
-4.04793	18.281			-4.05103	54.5013			-4.06033	7.77374			-4.12923	8.08341			-4.13123	10.6656
-4.04762	21.7873			-4.05072	53.9022			-4.06002	8.63233			-4.12891	7.29933			-4.13091	10.6656
-4.0473	20.4724			-4.0504	53.1284			-4.0597	9.67168			-4.1286	4.51149			-4.1306	9.22782
-4.04698	19.1576			-4.05009	52.3545			-4.05939	10.711			-4.12828	1.72366			-4.13028	7.79002
-4.04667	17.8427			-4.04977	52.7789			-4.05907	11.7504			-4.12797	-1.06418			-4.12997	6.35222
-4.04635	16.5279			-4.04946	53.2032			-4.05876	12.7897			-4.12765	-3.85201			-4.12965	4.91443
-4.04604	15.6826			-4.04914	53.6214			-4.05844	12.6881			-4.12734	-3.18773			-4.12934	5.23793
-4.04572	14.8374			-4.04882	54.0395			-4.05812	12.5864			-4.12702	-2.52344			-4.12902	5.56143
-4.04541	13.9921			-4.04851	54.4576			-4.05781	12.4847			-4.12671	0.23173			-4.12871	5.88494
-4.04509	13.1468			-4.04819	54.8758			-4.05749	12.383			-4.12639	2.9869			-4.12839	6.20844
-4.04478	10.611			-4.04788	53.871			-4.05718	12.1232			-4.12608	3.91254			-4.12808	8.64072
-4.04446	8.07526			-4.04756	52.8662			-4.05686	11.8634			-4.12576	4.83819			-4.12776	11.073
-4.04415	8.54485			-4.04725	51.8615			-4.05655	10.519			-4.12545	5.76384			-4.12745	11.2048
-4.04383	9.01444			-4.04693	50.8567			-4.05623	9.1746			-4.12513	6.68949			-4.12713	11.3366
-4.04352	10.4232			-4.04662	50.6788			-4.05592	8.60692			-4.12482	7.56069			-4.12682	10.1085
-4.0432	11.832			-4.0463	50.501			-4.0556	8.03923			-4.1245	8.43189			-4.1265	8.88035
-4.04289	13.2408			-4.04599	50.3231			-4.05529	9.64062			-4.12419	7.21221			-4.12619	11.1988
-4.04257	14.6495			-4.04567	50.1452			-4.05497	11.242			-4.12387	5.99253			-4.12587	13.5172
-4.04226	17.9367			-4.04536	50.4667			-4.05466	10.8777			-4.12356	7.77849			-4.12556	15.1647
-4.04194	21.2238			-4.04504	50.7881			-4.05434	10.5133			-4.12324	9.56445			-4.12524	12.2112
-4.04163	21.5055			-4.04473	51.1095			-4.05403	10.149			-4.12293	9.25953			-4.12493	11.8458
-4.04131	21.7873			-4.04441	51.4309			-4.05371	9.78466			-4.12261	8.95461			-4.12461	11.4804
-4.041	19.9872			-4.0441	50.5415			-4.0534	10.9229			-4.1223	8.51901			-4.1243	11.5582
-4.04068	18.1871			-4.04378	49.6522			-4.05308	12.0611			-4.12198	8.08341			-4.12398	11.6361
-4.04037	16.387			-4.04347	48.7629			-4.05277	11.0302			-4.12167	9.73869			-4.12367	11.714
-4.04005	14.5869			-4.04315	47.8736			-4.05245	9.9993			-4.12135	11.394			-4.12335	11.7919
-4.03974	16.3557			-4.04284	47.209			-4.05214	10.053			-4.12104	10.8712			-4.12304	11.726
-4.03942	18.1245			-4.04252	46.5443			-4.05182	10.1066			-4.12072	10.3485			-4.12272	11.6601
-4.03911	19.8933			-4.04221	47.0779			-4.05151	10.1603			-4.12041	9.82581			-4.12241	11.5942
-4.03879	21.6621			-4.04189	47.6115			-4.05119	10.214			-4.12009	9.30309			-4.12209	11.5283
-4.03848	20.7659			-4.04158	48.2317			-4.05088	11.0535			-4.11978	8.82801			-4.12178	13.2454
-4.03816	19.8698			-4.04126	48.8518			-4.05056	11.893			-4.11946	8.35293			-4.12146	14.9625
-4.03785	18.9737			-4.04095	49.472			-4.05025	10.5635			-4.11915	7.87786			-4.12115	14.3792
-4.03753	18.0775			-4.04063	50.0922			-4.04993	9.23391			-4.11883	7.40278			-4.12083	13.7958
-4.03722	17.1814			-4.04032	51.0369			-4.04962	8.5822			-4.11852	7.31975			-4.12052	13.1645
-4.0369	16.2853			-4.04	51.9816			-4.0493	7.93049			-4.1182	7.23671			-4.1202	12.5333
-4.03659	15.3891			-4.03969	51.7281			-4.04899	7.27878			-4.11789	7.15368			-4.11989	11.902
-4.03627	14.493			-4.03937	51.4745			-4.04867	6.62707			-4.11757	7.07064			-4.11957	11.2707
-4.03596	15.0213			-4.03906	51.9886			-4.04836	6.69839			-4.11726	8.4033			-4.11926	9.70484
-4.03564	15.5496			-4.03874	52.5027			-4.04804	6.7697			-4.11694	9.73596			-4.11894	8.13899
-4.03533	16.0779			-4.03843	51.0197			-4.04773	6.84101			-4.11663	11.33			-4.11863	6.57313
-4.03501	16.6061			-4.03811	49.5368			-4.04741	6.91233			-4.11631	8.74225			-4.11831	5.00728
-4.0347	15.8822			-4.0378	49.1023			-4.0471	8.61045			-4.116	6.0674			-4.118	4.25618
-4.03438	15.1582			-4.03748	48.6677			-4.04678	10.3086			-4.11568	3.39255			-4.11768	3.50508
-4.03407	14.4343			-4.03717	48.2332			-4.04647	12.0067			-4.11537	5.33505			-4.11737	5.05446
-4.03375	13.7103			-4.03685	47.7987			-4.04615	13.7048			-4.11505	7.27755			-4.11705	6.60384
-4.03344	13.4873			-4.03654	47.5452			-4.04584	13.7055			-4.11474	8.28623			-4.11674	5.85723
-4.03312	13.2642			-4.03622	47.2916			-4.04552	13.7062			-4.11442	9.29492			-4.11642	5.11063
-4.03281	13.0412			-4.03591	47.0381			-4.04521	13.7069			-4.1141	10.3036			-4.1161	4.36402
-4.03249	12.8181			-4.03559	46.7846			-4.04489	13.7076			-4.11379	11.3123			-4.11579	3.61741
-4.03218	14.0351			-4.03528	46.9804			-4.04458	15.064			-4.11347	10.5786			-4.11547	1.72057
-4.03186	15.2522			-4.03496	47.1762			-4.04426	16.4204			-4.11316	9.84486			-4.11516	-0.176275
-4.03154	16.4692			-4.03465	48.5702			-4.04395	15.6077			-4.11284	11.202			-4.11484	0.227357
-4.03123	17.6862			-4.03433	49.9643			-4.04363	14.795			-4.11253	12.5592			-4.11453	0.630988
-4.03091	17.1971			-4.03402	51.5643			-4.04332	13.5869			-4.11221	12.1957			-4.11421	2.59223
-4.0306	16.7079			-4.0337	53.1642			-4.043	12.3788			-4.1119	11.8323			-4.1139	4.55348
-4.03028	19.2241			-4.03339	51.9683			-4.04269	13.3398			-4.11158	11.4688			-4.11358	6.51472
-4.02997	21.7403			-4.03307	50.7724			-4.04237	14.3007			-4.11127	11.1054			-4.11327	8.47597
-4.02965	21.8147			-4.03275	49.1272			-4.04205	13.9738			-4.11095	8.04121			-4.11295	7.84918
-4.02934	21.889			-4.03244	47.482			-4.04174	13.6469			-4.11064	4.97704			-4.11264	7.22239
-4.02902	21.9634			-4.03212	47.035			-4.04142	12.2355			-4.11032	5.39767			-4.11232	4.29512
-4.02871	22.0377			-4.03181	46.588			-4.04111	10.824			-4.11001	5.81829			-4.11201	1.36786
-4.02839	21.1729			-4.03149	46.3859			-4.04079	11.0895			-4.10969	6.19672			-4.11169	2.05531
-4.02808	20.3081			-4.03118	46.1839			-4.04048	11.355			-4.10938	6.57515			-4.11138	2.74275
-4.02776	19.4433			-4.03086	47.1801			-4.04016	11.6205			-4.10906	6.95357			-4.11106	3.4302
-4.02745	18.5784			-4.03055	48.1763			-4.03985	11.8859			-4.10875	7.332			-4.11075	4.11765
-4.02713	17.7136			-4.03023	48.1989			-4.03953	10.8184			-4.10843	6.36007			-4.11043	4.66131
-4.02682	16.8488			-4.02992	48.2215			-4.03922	9.75076			-4.10812	5.38814			-4.11012	5.20498
-4.0265	15.9839			-4.0296	48.2441			-4.0389	8.68317			-4.1078	4.41621			-4.1098	5.74865
-4.02619	15.1191			-4.02929	48.2668			-4.03859	7.61558			-4.10749	3.44427			-4.10949	6.29231
-4.02587	14.1134			-4.02897	49.55			-4.03827	7.28231			-4.10717	4.60678			-4.10917	6.29681
-4.02556	13.1077			-4.02866	50.8333			-4.03796	6.94904			-4.10686	5.76929			-4.10886	6.3013
-4.02524	12.102			-4.02834	50.9183			-4.03764	6.61577			-4.10654	9.28403			-4.10854	6.30579
-4.02493	11.0963			-4.02803	51.0034			-4.03733	6.28251			-4.10623	8.61702			-4.10823	6.31029
-4.02461	12.6577			-4.02771	50.1897			-4.03701	5.94924			-4.10591	5.94625			-4.10791	6.8899
-4.0243	14.2191			-4.0274	49.3761			-4.0367	5.61597			-4.1056	3.27548			-4.1076	7.46951
-4.02398	15.7805			-4.02708	49.7607			-4.03638	5.2827			-4.10528	3.82815			-4.10728	8.04912
-4.02367	17.3418			-4.02677	50.1452			-4.03607	4.94943			-4.10497	4.38081			-4.10697	8.62873
-4.02335	17.9249			-4.02645	50.3239			-4.03575	4.55967			-4.10465	7.31294			-4.10665	7.13253
-4.02304	18.508			-4.02614	50.5025			-4.03544	4.16992			-4.10434	10.2451			-4.10634	5.63632
-4.02272	16.0857			-4.02582	50.6812			-4.03512	3.78016			-4.10402	11.0863			-4.10602	4.14011
-4.02241	13.6634			-4.02551	50.8598			-4.03481	3.39041			-4.10371	11.9276			-4.10571	2.6439
-4.02209	13.996			-4.02519	51.363			-4.03449	6.43502			-4.10339	11.4185			-4.10539	2.34586
-4.02178	14.3286			-4.02488	51.8661			-4.03418	9.47963			-4.10308	10.9094			-4.10508	2.04782
-4.02146	17.6666			-4.02456	51.1711			-4.03386	12.5242			-4.10276	10.4003			-4.10476	4.05025
-4.02115	21.0046			-4.02425	50.476			-4.03355	15.5689			-4.10245	9.89114			-4.10445	6.05268
-4.02083	20.3198			-4.02393	49.4502			-4.03323	14.6029			-4.10213	10.4275			-4.10413	5.01178
-4.02052	19.635			-4.02362	48.4243			-4.03292	13.637			-4.10182	10.9638			-4.10382	3.97087
-4.0202	18.9502			-4.0233	48.5968			-4.0326	12.6711			-4.1015	9.40926			-4.1035	2.92997
-4.01989	18.2654			-4.02299	48.7692			-4.03229	11.7052			-4.10119	7.85472			-4.10319	1.88906
-4.01957	15.7648			-4.02267	48.1927			-4.03197	9.83549			-4.10087	7.47629			-4.10287	3.24448
-4.01926	13.2642			-4.02236	47.6162			-4.03166	7.9658			-4.10056	7.09786			-4.10256	4.59991
-4.01894	13.769			-4.02204	47.0397			-4.03134	6.0961			-4.10024	6.71944			-4.10224	5.95533
-4.01863	14.2738			-4.02173	46.4632			-4.03103	4.2264			-4.09993	6.34101			-4.10193	7.31075
-4.01831	17.1902			-4.02141	46.2955			-4.03071	5.21421			-4.09961	7.38168			-4.10161	8.48346
-4.018	20.1066			-4.0211	46.1277			-4.0304	6.20201			-4.0993	8.42236			-4.1013	9.65616
-4.01768	18.0139			-4.02078	45.96			-4.03008	7.18982			-4.09898	9.46303			-4.10098	6.99474
-4.01737	15.9213			-4.02047	45.7923			-4.02977	8.17762			-4.09867	10.5037			-4.10066	4.33332
-4.01705	14.0792			-4.02015	45.3999			-4.02945	7.90013			-4.09835	10.2376			-4.10035	3.87652
-4.01674	12.237			-4.01984	45.0075			-4.02914	7.62264			-4.09803	9.97146			-4.10003	3.41972
-4.01642	10.3948			-4.01952	44.6151			-4.02882	7.34515			-4.09772	11.7962			-4.09972	5.26339
-4.01611	8.55267			-4.01921	44.2227			-4.02851	7.06766			-4.0974	13.621			-4.0994	7.10707
-4.01579	8.9802			-4.01889	44.1299			-4.02819	6.91445			-4.09709	12.5272			-4.09909	7.71663
-4.01547	9.40772			-4.01858	44.0371			-4.02788	6.76123			-4.09677	11.4334			-4.09877	8.3262
-4.01516	9.83524			-4.01826	45.1425			-4.02756	6.60801			-4.09646	8.2488			-4.09846	8.93576
-4.01484	10.2628			-4.01795	46.2479			-4.02725	6.45479			-4.09614	5.06416			-4.09814	9.54533
-4.01453	11.4416			-4.01763	46.9788			-4.02693	6.30157			-4.09583	5.19008			-4.09783	10.2987
-4.01421	12.6205			-4.01731	47.7098			-4.02662	6.14835			-4.09551	5.31599			-4.09751	11.052
-4.0139	13.7994			-4.017	47.2425			-4.0263	5.99513			-4.0952	7.53278			-4.0972	11.8054
-4.01358	14.9782			-4.01668	46.7752			-4.02598	5.84191			-4.09488	9.74958			-4.09688	12.5587
-4.01327	14.5448			-4.01637	46.9788			-4.02567	6.1773			-4.09457	10.7739			-4.09657	10.8034
-4.01295	14.1115			-4.01605	47.1824			-4.02535	6.51269			-4.09425	11.7983			-4.09625	9.04809
-4.01264	13.6781			-4.01574	46.1878			-4.02504	6.84807			-4.09394	10.7317			-4.09594	7.29278
-4.01232	13.2447			-4.01542	45.1932			-4.02472	7.18346			-4.09362	9.66518			-4.09562	5.53747
-4.01201	13.5626			-4.01511	44.7977			-4.02441	6.61507			-4.09331	7.9888			-4.09531	4.74069
-4.01169	13.8806			-4.01479	44.4022			-4.02409	6.04667			-4.09299	6.31242			-4.09499	3.94391
-4.01138	14.1985			-4.01448	44.0066			-4.02378	5.47828			-4.09268	4.63605			-4.09468	3.14713
-4.01106	14.5165			-4.01416	43.6111			-4.02346	4.90989			-4.09236	2.95967			-4.09436	2.35035
-4.01075	15.1005			-4.01385	44.0581			-4.02315	5.04192			-4.09205	3.89689			-4.09405	2.11671
-4.01043	15.6846			-4.01353	44.5051			-4.02283	5.17396			-4.09173	4.83411			-4.09373	1.88307
-4.01012	16.2686			-4.01322	44.9521			-4.02252	5.306			-4.09142	5.77133			-4.09342	1.64943
-4.0098	16.8527			-4.0129	45.3991			-4.0222	5.43804			-4.0911	6.70855			-4.0931	1.41579
-4.00949	17.4367			-4.01259	45.5466			-4.02189	5.57007			-4.09079	6.42609			-4.09279	2.52409
-4.00917	18.0208			-4.01227	45.694			-4.02157	5.70211			-4.09047	6.14363			-4.09247	3.63239
-4.00886	18.6048			-4.01196	45.8414			-4.02126	5.83415			-4.09016	5.86117			-4.09216	4.74069
-4.00854	19.1889			-4.01164	45.9889			-4.02094	5.96618			-4.08984	5.57871			-4.09184	5.84899
-4.00823	17.9797			-4.01133	45.3757			-4.02063	6.76758			-4.08953	5.99321			-4.09153	5.43113
-4.00791	16.7705			-4.01101	44.7626			-4.02031	7.56898			-4.08921	6.40771			-4.09121	5.01402
-4.0076	15.5613			-4.0107	44.1494			-4.02	8.37038			-4.0889	6.82221			-4.0909	4.59691
-4.00728	14.3521			-4.01038	43.5362			-4.01968	9.17178			-4.08858	7.23671			-4.09058	4.1798
-4.00697	13.8943			-4.01007	43.8966			-4.01937	8.48194			-4.08827	5.03762			-4.09027	4.72047
-4.00665	13.4364			-4.00975	44.2571			-4.01905	7.7921			-4.08795	2.83852			-4.08995	5.26189
-4.00634	12.9786			-4.00944	44.6175			-4.01874	7.10226			-4.08764	4.12422			-4.08964	5.80331
-4.00602	12.5207			-4.00912	44.9779			-4.01842	6.41242			-4.08732	5.40992			-4.08932	6.34473
-4.00571	11.6715			-4.00881	43.5659			-4.01811	6.41172			-4.08701	7.43613			-4.08901	7.29278
-4.00539	10.8224			-4.00849	42.1539			-4.01779	6.41101			-4.08669	9.46235			-4.08869	8.24158
-4.00508	9.97318			-4.00818	41.9402			-4.01748	8.57938			-4.08638	9.39769			-4.08838	9.19037
-4.00476	9.12401			-4.00786	41.7264			-4.01716	10.7477			-4.08606	9.33303			-4.08806	10.1392
-4.00445	9.21401			-4.00755	40.589			-4.01685	11.1537			-4.08575	8.2665			-4.08775	9.21808
-4.00413	9.30402			-4.00723	39.4516			-4.01653	11.5597			-4.08543	7.19996			-4.08743	8.29774
-4.00382	9.39402			-4.00692	39.5125			-4.01622	11.9657			-4.08512	6.13342			-4.08712	7.3774
-4.0035	9.48403			-4.0066	39.5733			-4.0159	12.3717			-4.0848	5.06688			-4.0868	6.45706
-4.00319	7.44131			-4.00629	40.6733			-4.01559	11.6141			-4.08449	1.97481			-4.08649	7.66721
-4.00287	5.39859			-4.00597	41.7732			-4.01527	10.8565			-4.08417	-1.11727			-4.08617	8.8781
-4.00256	6.36125			-4.00566	41.6749			-4.01496	10.0989			-4.08386	-0.724547			-4.08586	7.78852
-4.00224	7.32391			-4.00534	41.5766			-4.01464	9.34124			-4.08354	-0.331827			-4.08554	6.69894
-4.00193	7.34739			-4.00503	40.9291			-4.01433	9.12588			-4.08323	0.496492			-4.08523	5.17727
-4.00161	7.37087			-4.00471	40.2817			-4.01401	8.91053			-4.08291	1.32481			-4.08491	3.65635
-4.0013	7.39435			-4.0044	39.6342			-4.0137	8.69518			-4.0826	2.15313			-4.08459	2.13543
-4.00098	7.41783			-4.00408	38.9867			-4.01338	8.47982			-4.08228	2.98145			-4.08428	0.614514
-4.00067	7.6761			-4.00377	39.1505			-4.01307	8.85193			-4.08196	3.2326			-4.08396	0.650459
-4.00035	7.93438			-4.00345	39.3143			-4.01275	9.22403			-4.08165	3.48375			-4.08365	0.687152
-4.00004	8.19265			-4.00314	39.4782			-4.01244	9.59613			-4.08133	0.250106			-4.08333	0.723846
-3.99972	8.45093			-4.00282	39.642			-4.01212	9.96824			-4.08102	-2.98354			-4.08302	0.76054
-3.9994	10.3997			-4.00251	40.8543			-4.01181	9.43656			-4.0807	-2.12255			-4.0827	1.22782
-3.99909	12.3485			-4.00219	42.0665			-4.01149	8.90488			-4.08039	-1.26156			-4.08239	1.69586
-3.99877	11.292			-4.00188	42.0806			-4.01118	8.3732			-4.08007	-0.40057			-4.08207	2.16389
-3.99846	10.2354			-4.00156	42.0946			-4.01086	7.84153			-4.07976	0.460419			-4.08176	2.63192
-3.99814	11.1931			-4.00124	41.2974			-4.01055	8.14373			-4.07944	2.18716			-4.08144	2.20957
-3.99783	12.1509			-4.00093	40.5001			-4.01023	8.44593			-4.07913	3.91391			-4.08113	1.78722
-3.99751	13.1087			-4.00061	40.9011			-4.00991	8.74813			-4.07881	3.54977			-4.08081	-0.935611
-3.9972	14.0664			-4.0003	41.302			-4.0096	9.05033			-4.0785	3.18564			-4.0805	-3.65844
-3.99688	14.7738			-3.99998	41.3785			-4.00928	9.82702			-4.07818	3.99762			-4.08018	-1.44483
-3.99657	15.4811			-3.99967	41.4549			-4.00897	10.6037			-4.07787	4.80961			-4.07987	0.768777
-3.99625	13.183			-3.99935	41.5314			-4.00865	10.6574			-4.07755	5.62159			-4.07955	2.98239
-3.99594	10.885			-3.99904	41.6078			-4.00834	11.7956			-4.07724	6.43358			-4.07924	5.19599
-3.99562	10.6688			-3.99872	40.9728			-4.00802	13.0016			-4.07692	6.2219			-4.07892	4.29438
-3.99531	10.4526			-3.99841	40.3378			-4.00771	12.4			-4.07661	6.01023			-4.07861	3.39276
-3.99499	10.2364			-3.99809	38.5046			-4.00739	10.7139			-4.07629	5.79855			-4.07829	2.49114
-3.99468	10.0201			-3.99778	36.6714			-4.00708	9.02774			-4.07598	5.58688			-4.07798	1.58952
-3.99436	13.3728			-3.99746	36.0114			-4.00676	8.74248			-4.07566	5.37521			-4.07766	3.27594
-3.99405	16.7255			-3.99715	35.3514			-4.00645	8.45723			-4.07535	5.16353			-4.07735	4.96235
-3.99373	20.0782			-3.99683	35.8897			-4.00613	9.25651			-4.07503	4.95186			-4.07703	4.34829
-3.99342	23.4309			-3.99652	36.428			-4.00582	10.0558			-4.07472	4.74018			-4.07672	3.73423
-3.9931	21.3833			-3.9962	37.687			-4.0055	10.7619			-4.0744	5.08934			-4.0764	-0.297589
-3.99279	19.3356			-3.99589	38.9461			-4.00519	11.4679			-4.07409	5.4385			-4.07609	-4.32941
-3.99247	17.288			-3.99557	38.2082			-4.00487	12.174			-4.07377	5.78766			-4.07577	-2.99346
-3.99216	15.2404			-3.99526	37.4702			-4.00456	12.8801			-4.07346	6.13682			-4.07546	-1.65751
-3.99184	15.9477			-3.99494	37.3563			-4.00424	11.1686			-4.07314	4.22087			-4.07514	-0.225699
-3.99153	16.6551			-3.99463	37.2424			-4.00393	9.45704			-4.07283	2.30491			-4.07483	1.20611
-3.99121	17.3624			-3.99431	37.1285			-4.00361	7.7455			-4.07251	0.388954			-4.07451	0.337438
-3.9909	18.0697			-3.994	37.0146			-4.0033	6.03397			-4.0722	-1.527			-4.0742	-0.531231
-3.99058	17.1491			-3.99368	37.8556			-4.00298	6.26556			-4.07188	-0.361094			-4.07388	1.63146
-3.99027	16.2285			-3.99337	38.6965			-4.00267	6.49715			-4.07157	0.804815			-4.07357	3.79414
-3.98995	15.3079			-3.99305	38.3392			-4.00235	4.55967			-4.07125	1.97072			-4.07325	3.65635
-3.98964	14.3873			-3.99274	37.9819			-4.00204	2.62219			-4.07094	3.13663			-4.07294	3.51856
-3.98932	15.9086			-3.99242	37.1254			-4.00172	2.56006			-4.07062	3.77982			-4.07262	2.42224
-3.98901	17.4299			-3.99211	36.2688			-4.00141	2.49792			-4.07031	4.42301			-4.07231	1.32592
-3.98869	18.9512			-3.99179	36.6105			-4.00109	3.52033			-4.06999	5.0662			-4.07199	2.53008
-3.98838	20.4724			-3.99148	36.9522			-4.00078	4.54273			-4.06968	5.70939			-4.07168	3.73423
-3.98806	18.0159			-3.99116	37.2471			-4.00046	5.44721			-4.06936	5.19824			-4.07136	1.87708
-3.98775	15.5594			-3.99085	37.542			-4.00015	6.3517			-4.06905	4.68709			-4.07105	0.0199246
-3.98743	16.1082			-3.99053	37.8368			-3.99983	7.25619			-4.06873	4.17595			-4.07073	0.463245
-3.98712	16.657			-3.99022	38.1317			-3.99952	8.16067			-4.06842	3.6648			-4.07042	0.907315
-3.9868	16.2667			-3.9899	38.4266			-3.9992	7.14463			-4.0681	2.63093			-4.0701	0.344178
-3.98649	15.8763			-3.98959	38.7215			-3.99889	6.12858			-4.06779	1.59706			-4.06979	-0.218959
-3.98617	15.486			-3.98927	39.0163			-3.99857	5.11253			-4.06747	0.563194			-4.06947	-0.782097
-3.98586	15.0956			-3.98896	39.3112			-3.99826	4.09649			-4.06716	-0.470674			-4.06916	-1.34449
-3.98554	15.2218			-3.98864	39.6872			-3.99794	4.33443			-4.06684	-0.186854			-4.06884	-3.44127
-3.98523	15.348			-3.98833	40.0632			-3.99763	4.57238			-4.06653	0.096966			-4.06852	-5.53806
-3.98491	15.4742			-3.98801	39.241			-3.99731	4.81033			-4.06621	0.380786			-4.06821	-5.33437
-3.9846	15.6004			-3.9877	38.4188			-3.997	5.04828			-4.06589	0.664606			-4.06789	-5.12994
-3.98428	14.6622			-3.98738	38.2206			-3.99668	3.90796			-4.06558	0.948427			-4.06758	-4.63869
-3.98397	13.724			-3.98707	38.0225			-3.99637	2.76765			-4.06526	1.23225			-4.06726	-4.14744
-3.98365	12.7858			-3.98675	39.0226			-3.99605	3.11857			-4.06495	1.51607			-4.06695	-3.65619
-3.98333	11.8476			-3.98644	40.0227			-3.99574	4.55402			-4.06463	1.79989			-4.06663	-3.1642
-3.98302	9.96047			-3.98612	41.3036			-3.99542	7.12768			-4.06432	2.80789			-4.06632	-1.95106
-3.9827	8.0733			-3.98581	42.5845			-3.99511	8.6168			-4.064	3.8159			-4.066	-0.737914
-3.98239	9.19151			-3.98549	42.6672			-3.99479	7.93685			-4.06369	4.8239			-4.06569	-1.82525
-3.98207	10.3097			-3.98517	42.7499			-3.99447	6.17236			-4.06337	5.8319			-4.06537	-2.91183
-3.98176	12.555			-3.98486	41.5595			-3.99416	4.95013			-4.06306	7.36263			-4.06506	-2.70515
-3.98144	14.8002			-3.98454	40.369			-3.99384	6.2585			-4.06274	8.89335			-4.06474	-2.49847
-3.98113	12.0364			-3.98423	39.1786			-3.99353	8.85475			-4.06243	10.4241			-4.06443	-2.29178
-3.98081	9.27271			-3.98391	37.9882			-3.99321	10.3665			-4.06211	11.9548			-4.06411	-2.08435
-3.9805	9.62393			-3.9836	37.1098			-3.9929	10.9857			-4.0618	11.1442			-4.0638	-2.12928
-3.98018	9.97514			-3.98328	36.2314			-3.99258	11.6049			-4.06148	10.3336			-4.06348	-2.17421
-3.97987	10.3264			-3.98297	36.5512			-3.99227	12.1564			-4.06117	9.52293			-4.06317	-2.21915
-3.97955	10.6776			-3.98265	36.8711			-3.99195	12.7078			-4.06085	8.7123			-4.06285	-2.26333
-3.97924	9.0252			-3.98234	36.5169			-3.99164	13.3271			-4.06054	6.33352			-4.06254	-1.34973
-3.97892	7.37283			-3.98202	36.1627			-3.99132	13.9463			-4.06022	3.95474			-4.06222	-0.436127
-3.97861	8.72583			-3.98171	35.8086			-3.99101	13.368			-4.05991	1.57596			-4.06191	0.477474
-3.97829	10.0788			-3.98139	35.4544			-3.99069	12.7897			-4.05959	-0.802819			-4.06159	1.39182
-3.97798	10.5044			-3.98108	35.5426			-3.99038	13.2204			-4.05928	1.05665			-4.06128	2.41401
-3.97766	10.931			-3.98076	35.6307			-3.99006	11.8436			-4.05896	2.91611			-4.06096	3.43619
-3.97735	11.3565			-3.98045	35.7189			-3.98975	8.70436			-4.05865	4.77558			-4.06065	4.45837
-3.97703	11.7831			-3.98013	35.807			-3.98943	6.64967			-4.05833	6.63504			-4.06033	5.48056
-3.97672	12.3965			-3.97982	35.2212			-3.98912	7.91637			-4.05802	3.79003			-4.06002	4.92117
-3.9764	13.0108			-3.9795	34.6353			-3.9888	9.18308			-4.0577	0.945024			-4.0597	4.36177
-3.97609	13.6242			-3.97919	35.2477			-3.98849	9.43303			-4.05739	1.58481			-4.05939	1.5019
-3.97577	14.2386			-3.97887	35.8601			-3.98817	9.68298			-4.05707	2.2246			-4.05907	-1.35796
-3.97546	14.132			-3.97856	36.0481			-3.98786	10.0798			-4.05676	5.93536			-4.05876	-1.96528
-3.97514	14.0263			-3.97824	36.2361			-3.98754	10.4766			-4.05644	9.64612			-4.05844	-2.5726
-3.97483	13.9197			-3.97793	36.4241			-3.98723	9.78889			-4.05613	11.266			-4.05813	-3.17992
-3.97451	13.814			-3.97761	36.6121			-3.98691	9.10117			-4.05581	12.8859			-4.05781	-3.78724
-3.9742	15.3979			-3.9773	35.4521			-3.9866	8.57161			-4.0555	12.2407			-4.0575	-3.1964
-3.97388	16.9828			-3.97698	34.2921			-3.98628	8.04205			-4.05518	11.5954			-4.05718	-2.60555
-3.97357	15.5613			-3.97667	35.1291			-3.98597	9.68157			-4.05487	10.9502			-4.05687	-2.01471
-3.97325	14.1408			-3.97635	35.9661			-3.98565	11.3211			-4.05455	10.305			-4.05655	-1.42386
-3.97294	14.7053			-3.97604	36.2774			-3.98534	11.0259			-4.05424	9.4011			-4.05624	0.808466
-3.97262	15.2708			-3.97572	36.5887			-3.98502	10.7308			-4.05392	8.49723			-4.05592	3.0408
-3.97231	15.8352			-3.97541	36.8999			-3.98471	9.35112			-4.05361	7.59336			-4.05561	5.27313
-3.97199	16.4007			-3.97509	37.2112			-3.98439	7.97145			-4.05329	6.68949			-4.05529	7.50546
-3.97168	16.7774			-3.97478	36.2743			-3.98408	7.33739			-4.05298	6.65682			-4.05498	7.48524
-3.97136	17.155			-3.97446	35.3374			-3.98376	6.70333			-4.05266	6.62415			-4.05466	7.46502
-3.97105	17.5316			-3.97415	34.4005			-3.98345	6.06927			-4.05235	6.59148			-4.05435	7.4448
-3.97073	17.9093			-3.97383	33.4636			-3.98313	5.43521			-4.05203	6.55881			-4.05403	7.42458
-3.97042	15.4371			-3.97352	34.1119			-3.98282	4.97061			-4.05172	7.41912			-4.05372	7.88363
-3.9701	12.9658			-3.9732	34.7601			-3.9825	4.50601			-4.0514	8.27943			-4.0534	8.34267
-3.96979	10.4936			-3.97289	34.2101			-3.98219	4.04141			-4.05109	9.13974			-4.05309	6.50124
-3.96947	8.02243			-3.97257	33.6602			-3.98187	3.57681			-4.05077	10			-4.05277	4.65982
-3.96916	7.30337			-3.97226	34.0838			-3.98156	3.65448			-4.05046	9.7278			-4.05245	1.95571
-3.96884	6.58528			-3.97194	34.5074			-3.98124	3.73215			-4.05014	9.45555			-4.05214	-0.748398
-3.96853	8.8716			-3.97163	34.931			-3.98093	3.80982			-4.04982	5.6985			-4.05182	0.38162
-3.96821	11.1589			-3.97131	35.3545			-3.98061	3.88749			-4.04951	1.94146			-4.05151	1.51164
-3.9679	15.6317			-3.971	34.7632			-3.9803	5.03063			-4.04919	-0.664652			-4.05119	1.47569
-3.96758	20.1046			-3.97068	34.1719			-3.97998	6.17377			-4.04888	-3.27076			-4.05088	1.43975
-3.96726	19.5685			-3.97037	33.5806			-3.97967	7.31691			-4.04856	-2.39208			-4.05056	1.4038
-3.96695	19.0324			-3.97005	32.9893			-3.97935	8.46005			-4.04825	-1.51339			-4.05025	1.36786
-3.96663	17.244			-3.96974	32.4978			-3.97904	8.24752			-4.04793	1.10769			-4.04993	0.27753
-3.96632	15.4557			-3.96942	32.0064			-3.97872	8.03499			-4.04762	3.72878			-4.04962	-0.8128
-3.966	13.6673			-3.9691	32.7131			-3.9784	5.65339			-4.0473	4.25898			-4.0493	0.397346
-3.96569	11.8789			-3.96879	33.4199			-3.97809	3.27179			-4.04699	4.78919			-4.04899	1.60749
-3.96537	11.5307			-3.96847	34.8256			-3.97777	2.21196			-4.04667	3.7948			-4.04867	2.86556
-3.96506	11.1824			-3.96816	36.2314			-3.97746	1.15214			-4.04636	2.8004			-4.04836	4.12364
-3.96474	10.8341			-3.96784	35.6401			-3.97714	2.26139			-4.04604	3.89689			-4.04804	5.38171
-3.96443	10.4858			-3.96753	35.0488			-3.97683	3.37064			-4.04573	4.99337			-4.04773	6.63978
-3.96411	11.3898			-3.96721	33.8084			-3.97651	5.11253			-4.04541	6.08986			-4.04741	6.07664
-3.9638	12.2937			-3.9669	32.568			-3.9762	6.85443			-4.0451	7.18635			-4.0471	5.51351
-3.96348	13.1977			-3.96658	32.5259			-3.97588	8.59632			-4.04478	4.79804			-4.04678	4.95037
-3.96317	14.1017			-3.96627	32.4838			-3.97557	10.3382			-4.04447	2.40973			-4.04647	4.38723
-3.96285	12.9433			-3.96595	33.4121			-3.97525	9.74723			-4.04415	0.307279			-4.04615	2.50612
-3.96254	11.785			-3.96564	34.3404			-3.97494	9.15625			-4.04384	-1.79517			-4.04584	0.624997
-3.96222	10.6267			-3.96532	34.0705			-3.97462	8.56526			-4.04352	-0.412821			-4.04552	1.04436
-3.96191	9.46837			-3.96501	33.8006			-3.97431	7.97427			-4.04321	0.969526			-4.04521	1.46371
-3.96159	12.0042			-3.96469	33.5806			-3.97399	7.38328			-4.04289	2.56967			-4.04489	1.16417
-3.96128	14.54			-3.96438	33.3606			-3.97368	6.79229			-4.04258	4.16982			-4.04458	0.86463
-3.96096	15.5731			-3.96406	33.1406			-3.97336	6.20131			-4.04226	3.67909			-4.04426	0.565089
-3.96065	16.6061			-3.96375	32.9206			-3.97305	5.61032			-4.04195	3.18836			-4.04395	0.265548
-3.96033	16.1053			-3.96343	32.9253			-3.97273	5.45992			-4.04163	3.35103			-4.04363	-0.633075
-3.96002	15.6044			-3.96312	32.93			-3.97242	5.30953			-4.04132	3.5137			-4.04332	-1.5317
-3.9597	16.6061			-3.9628	32.9347			-3.9721	5.15913			-4.041	3.67637			-4.043	-2.43032
-3.95939	17.6079			-3.96249	32.9394			-3.97179	5.00874			-4.04069	3.83904			-4.04269	-3.32894
-3.95907	17.5766			-3.96217	32.994			-3.97147	6.12364			-4.04037	2.65135			-4.04237	-0.824781
-3.95876	17.5453			-3.96186	33.0486			-3.97116	7.23854			-4.04006	1.46366			-4.04206	1.67938
-3.95844	16.0113			-3.96154	31.9049			-3.97084	8.35343			-4.03974	0.27597			-4.04174	1.88307
-3.95813	14.4773			-3.96123	30.7613			-3.97053	9.46833			-4.03943	-0.911719			-4.04143	2.08676
-3.95781	13.1967			-3.96091	29.8049			-3.97021	10.1306			-4.03911	-1.51339			-4.04111	1.01215
-3.9575	11.9171			-3.9606	28.8485			-3.9699	10.7929			-4.0388	-2.11506			-4.0408	-0.0624492
-3.95718	7.6311			-3.96028	29.0903			-3.96958	11.4552			-4.03848	-2.71673			-4.04048	-1.13705
-3.95687	3.34609			-3.95997	29.3322			-3.96927	12.1175			-4.03817	-3.31841			-4.04017	-2.21166
-3.95655	2.22201			-3.95965	30.1606			-3.96895	11.5371			-4.03785	-2.83108			-4.03985	-1.84846
-3.95624	1.0989			-3.95934	30.9891			-3.96864	10.9567			-4.03754	-2.34375			-4.03954	-1.48527
-3.95592	2.9802			-3.95902	30.6193			-3.96832	9.29181			-4.03722	-1.85642			-4.03922	-1.12208
-3.95561	4.86247			-3.95871	30.2496			-3.96801	7.62688			-4.03691	-1.3691			-4.03891	-0.758882
-3.95529	5.39761			-3.95839	29.6364			-3.96769	5.45357			-4.03659	-0.718421			-4.03859	-0.587395
-3.95498	5.93373			-3.95808	29.0233			-3.96738	3.28026			-4.03628	-0.067745			-4.03828	-0.415908
-3.95466	6.46886			-3.95776	27.811			-3.96706	3.27602			-4.03596	-1.50795			-4.03796	-2.5449
-3.95435	7.00498			-3.95745	26.5987			-3.96675	3.27179			-4.03565	-2.94815			-4.03765	-4.67388
-3.95403	6.47571			-3.95713	27.0215			-3.96643	2.45415			-4.03533	-5.17242			-4.03733	-4.16691
-3.95372	5.94742			-3.95682	27.4443			-3.96612	1.63651			-4.03502	-7.3967			-4.03702	-3.65994
-3.9534	5.41816			-3.9565	27.8671			-3.9658	0.818868			-4.0347	-6.13619			-4.0367	-3.15296
-3.95309	4.88987			-3.95619	28.29			-3.96549	0.00122889			-4.03438	-4.87567			-4.03638	-2.64599
-3.95277	7.06466			-3.95587	27.9779			-3.96517	0.660706			-4.03407	-2.63778			-4.03607	-1.50998
-3.95246	9.24043			-3.95556	27.6667			-3.96486	1.32018			-4.03375	-0.399889			-4.03575	-0.373972
-3.95214	11.4152			-3.95524	28.5529			-3.96454	0.895125			-4.03344	1.838			-4.03544	0.762038
-3.95183	13.591			-3.95493	29.4398			-3.96423	0.470065			-4.03312	4.07589			-4.03512	1.89805
-3.95151	14.3257			-3.95461	30.0639			-3.96391	-0.497263			-4.03281	4.26647			-4.03481	1.16492
-3.95119	15.0614			-3.9543	30.6888			-3.9636	-1.46459			-4.03249	4.45704			-4.03449	0.431794
-3.95088	15.7961			-3.95398	30.7137			-3.96328	-0.262845			-4.03218	4.64762			-4.03418	-0.301333
-3.95056	16.5318			-3.95367	30.7395			-3.96297	0.938901			-4.03186	4.83819			-4.03386	-1.03446
-3.95025	19.051			-3.95335	29.8096			-3.96265	0.705895			-4.03155	4.49516			-4.03355	1.13197
-3.94993	21.5711			-3.95303	28.8805			-3.96233	0.472889			-4.03123	4.15212			-4.03323	3.2984
-3.94962	21.0849			-3.95272	29.1489			-3.96202	1.32442			-4.03092	3.80909			-4.03292	3.16436
-3.9493	20.5996			-3.9524	29.418			-3.9617	2.17595			-4.0306	3.46605			-4.0326	3.03031
-3.94899	18.2663			-3.95209	30.0109			-3.96139	3.09527			-4.03029	2.25182			-4.03229	0.931278
-3.94867	15.934			-3.95177	30.6045			-3.96107	4.01458			-4.02997	1.03759			-4.03197	-1.16776
-3.94836	16.6061			-3.95146	30.5983			-3.96076	4.82092			-4.02966	-0.176645			-4.03166	-3.26679
-3.94804	17.2792			-3.95114	30.5928			-3.96044	5.62726			-4.02934	-1.39088			-4.03134	-5.36582
-3.94773	16.7255			-3.95083	31.2575			-3.96013	5.54536			-4.02903	-1.21528			-4.03103	-5.83835
-3.94741	16.1718			-3.95051	31.9221			-3.95981	3.65589			-4.02871	-1.03968			-4.03071	-6.31088
-3.9471	14.1154			-3.9502	32.5868			-3.9595	2.17313			-4.0284	-0.864075			-4.0304	-6.7834
-3.94678	12.0589			-3.94988	33.2514			-3.95918	1.7749			-4.02808	-0.688474			-4.03008	-7.25593
-3.94647	10.5973			-3.94957	32.1811			-3.95887	1.19591			-4.02777	-1.38407			-4.02977	-7.92016
-3.94615	9.13575			-3.94925	31.1108			-3.95855	0.61693			-4.02745	-2.07967			-4.02945	-8.58439
-3.94584	10.6795			-3.94894	30.0405			-3.95824	0.105729			-4.02714	-2.77527			-4.02914	-5.4145
-3.94552	12.2233			-3.94862	28.9702			-3.95792	-0.405472			-4.02682	-3.47086			-4.02882	-2.24461
-3.94521	13.3131			-3.94831	28.3555			-3.95761	2.14488			-4.02651	-2.91411			-4.02851	-1.66275
-3.94489	14.403			-3.94799	27.7408			-3.95729	4.69524			-4.02619	-2.35736			-4.02819	-1.08089
-3.94458	15.4928			-3.94768	27.1261			-3.95698	7.08743			-4.02588	-1.80061			-4.02788	-2.79951
-3.94426	16.5827			-3.94736	26.5113			-3.95666	9.47963			-4.02556	-1.24386			-4.02756	-4.51812
-3.94395	16.1072			-3.94705	27.4693			-3.95635	10.8551			-4.02525	-1.55831			-4.02725	-2.97773
-3.94363	15.6317			-3.94673	28.4273			-3.95603	9.69993			-4.02493	-1.87276			-4.02693	-1.43734
-3.94332	15.1563			-3.94642	28.187			-3.95572	7.79916			-4.02462	-2.18721			-4.02662	0.103047
-3.943	14.6808			-3.9461	27.9467			-3.9554	5.8984			-4.0243	-2.50166			-4.0263	1.64344
-3.94269	15.1328			-3.94579	27.7135			-3.95509	4.57379			-4.02399	-2.14093			-4.02599	2.57576
-3.94237	15.5848			-3.94547	27.481			-3.95477	3.24919			-4.02367	-1.78019			-4.02567	3.50808
-3.94206	16.0368			-3.94516	27.2477			-3.95446	4.09366			-4.02336	-1.41946			-4.02536	4.4404
-3.94174	16.4888			-3.94484	27.0153			-3.95414	4.93813			-4.02304	-1.05873			-4.02504	5.37272
-3.94143	15.0624			-3.94453	26.3701			-3.95383	4.42693			-4.02273	-0.698003			-4.02473	2.42299
-3.94111	13.636			-3.94421	25.7258			-3.95351	3.91573			-4.02241	-0.337272			-4.02441	-0.526738
-3.9408	15.215			-3.9439	26.2789			-3.9532	3.33674			-4.0221	0.0234587			-4.0241	0.357657
-3.94048	16.794			-3.94358	26.8327			-3.95288	2.75776			-4.02178	0.384189			-4.02378	1.24205
-3.94017	16.3537			-3.94327	27.1861			-3.95257	2.55159			-4.02147	1.32209			-4.02347	0.317219
-3.93985	15.9135			-3.94295	27.5403			-3.95225	1.26087			-4.02115	2.25999			-4.02315	-0.607614
-3.93954	12.4679			-3.94264	28.4928			-3.95194	0.083134			-4.02084	3.19789			-4.02284	-1.53245
-3.93922	9.02226			-3.94232	29.4461			-3.95162	-0.0100684			-4.02052	4.13579			-4.02252	-2.45728
-3.93891	5.8897			-3.94201	29.1629			-3.95131	1.16202			-4.02021	5.07369			-4.02221	-3.14248
-3.93859	2.75714			-3.94169	28.8805			-3.95099	4.14167			-4.01989	6.01159			-4.02189	-3.82768
-3.93828	4.63355			-3.94138	28.5973			-3.95068	7.18911			-4.01958	6.94949			-4.02158	-4.51288
-3.93796	6.50995			-3.94106	28.3149			-3.95036	8.42898			-4.01926	7.88739			-4.02126	-5.19808
-3.93765	7.34348			-3.94075	29.1106			-3.95005	7.89236			-4.01895	7.51849			-4.02095	-5.31041
-3.93733	8.177			-3.94043	29.9063			-3.94973	7.35574			-4.01863	7.14959			-4.02063	-5.42274
-3.93702	9.01052			-3.94012	29.5038			-3.94942	6.70615			-4.01831	6.78069			-4.02031	-5.53506
-3.9367	9.84405			-3.9398	29.1013			-3.9491	6.05656			-4.018	6.4118			-4.02	-5.64739
-3.93639	9.04966			-3.93949	29.1481			-3.94879	7.44047			-4.01768	6.0429			-4.01968	-5.04082
-3.93607	8.25527			-3.93917	29.1949			-3.94847	8.82439			-4.01737	5.674			-4.01937	-4.43425
-3.93576	7.46087			-3.93886	29.2417			-3.94816	9.57566			-4.01705	5.3051			-4.01905	-6.12816
-3.93544	6.66648			-3.93854	29.2885			-3.94784	7.79634			-4.01674	4.9362			-4.01874	-7.82206
-3.93512	8.83051			-3.93823	27.9623			-3.94753	6.32205			-4.01642	5.50384			-4.01842	-7.35927
-3.93481	10.9945			-3.93791	26.6362			-3.94721	6.65531			-4.01611	6.07148			-4.01811	-6.89648
-3.93449	10.1532			-3.9376	26.5082			-3.9469	7.50826			-4.01579	6.63912			-4.01779	-6.43369
-3.93418	9.31184			-3.93728	26.3803			-3.94658	7.27666			-4.01548	7.20676			-4.01748	-5.9709
-3.93386	9.5349			-3.93696	26.2773			-3.94626	6.20907			-4.01516	8.6456			-4.01716	-5.89152
-3.93355	9.75795			-3.93665	26.1743			-3.94595	5.14148			-4.01485	10.0844			-4.01685	-5.81214
-3.93323	12.9864			-3.93633	26.0714			-3.94563	6.17518			-4.01453	9.4324			-4.01653	-5.73276
-3.93292	16.2148			-3.93602	25.9684			-3.94532	7.20888			-4.01422	8.78037			-4.01622	-5.65338
-3.9326	17.0405			-3.9357	27.2805			-3.945	8.1409			-4.0139	5.2561			-4.0159	-2.35693
-3.93229	17.8662			-3.93539	28.5926			-3.94469	9.07293			-4.01359	1.73182			-4.01559	0.939516
-3.93197	15.6865			-3.93507	29.9048			-3.94437	7.83588			-4.01327	1.69235			-4.01527	0.401839
-3.93166	13.5069			-3.93476	31.2169			-3.94406	6.59883			-4.01296	1.65287			-4.01496	-0.135837
-3.93134	11.515			-3.93444	30.8315			-3.94374	5.88145			-4.01264	1.09068			-4.01464	-0.242174
-3.93103	9.52316			-3.93413	30.4462			-3.94343	5.16408			-4.01233	0.528482			-4.01433	-0.348511
-3.93071	10.5367			-3.93381	30.0608			-3.94311	5.53124			-4.01201	-0.0337138			-4.01401	-0.454848
-3.9304	11.5502			-3.9335	29.6754			-3.9428	5.8984			-4.0117	-0.595909			-4.0137	-0.561185
-3.93008	11.0924			-3.93318	30.5445			-3.94248	6.94339			-4.01138	-0.221566			-4.01338	-0.703467
-3.92977	10.6345			-3.93287	31.4135			-3.94217	7.98839			-4.01107	0.152777			-4.01307	-0.845749
-3.92945	10.1767			-3.93255	32.2825			-3.94185	5.41826			-4.01075	0.52712			-4.01275	-0.988031
-3.92914	9.71882			-3.93224	33.1515			-3.94154	2.84814			-4.01044	0.901464			-4.01244	-1.13031
-3.92882	9.44881			-3.93192	32.7974			-3.94122	2.98935			-4.01012	1.79853			-4.01212	-2.61454
-3.92851	9.17879			-3.93161	32.4432			-3.94091	3.13057			-4.00981	2.69559			-4.01181	-4.09877
-3.92819	8.90878			-3.93129	30.8908			-3.94059	2.32282			-4.00949	3.59265			-4.01149	-5.58299
-3.92788	8.63876			-3.93098	29.3384			-3.94028	1.51506			-4.00918	4.48971			-4.01118	-7.06722
-3.92756	10.7744			-3.93066	29.1145			-3.93996	0.610575			-4.00886	3.15365			-4.01086	-5.65713
-3.92725	12.9101			-3.93035	28.8906			-3.93965	1.87516			-4.00855	1.81758			-4.01055	-4.24704
-3.92693	15.0457			-3.93003	28.6668			-3.93933	3.13975			-4.00823	0.481519			-4.01023	-2.83695
-3.92662	17.1814			-3.92972	28.4429			-3.93902	2.23526			-4.00792	-0.854546			-4.00992	-1.42686
-3.9263	16.7187			-3.9294	27.4701			-3.9387	0.991857			-4.0076	-0.273974			-4.0096	-2.4131
-3.92599	16.2559			-3.92909	26.4973			-3.93839	-0.251547			-4.00729	0.306598			-4.00929	-3.39934
-3.92567	14.2905			-3.92877	26.7227			-3.93807	-1.63052			-4.00697	0.88717			-4.00897	-2.0851
-3.92536	12.325			-3.92846	26.9482			-3.93776	-3.00949			-4.00666	1.46774			-4.00866	-0.770864
-3.92504	11.3145			-3.92814	27.6417			-3.93744	-1.71101			-4.00634	2.20077			-4.00834	-0.594884
-3.92473	10.3039			-3.92783	28.3352			-3.93713	-0.412533			-4.00603	2.93381			-4.00803	-0.418903
-3.92441	6.28788			-3.92751	29.0287			-3.93681	0.885945			-4.00571	3.66684			-4.00771	-2.5434
-3.9241	2.2719			-3.9272	29.7222			-3.9365	2.18442			-4.0054	4.39987			-4.0074	-4.66789
-3.92378	2.01265			-3.92688	29.0303			-3.93618	4.00258			-4.00508	2.86779			-4.00708	-5.21081
-3.92347	1.75339			-3.92657	28.3383			-3.93587	5.82073			-4.00477	1.3357			-4.00677	-5.75373
-3.92315	4.49952			-3.92625	27.6464			-3.93555	8.58785			-4.00445	-0.196383			-4.00645	-6.29665
-3.92284	7.24565			-3.92594	26.9544			-3.93524	11.355			-4.00414	-1.72847			-4.00614	-6.83957
-3.92252	8.71214			-3.92562	25.8397			-3.93492	12.9133			-4.00382	-2.68883			-4.00582	-6.53179
-3.92221	10.1786			-3.92531	24.7249			-3.93461	12.3025			-4.00351	-3.64919			-4.00551	-6.22401
-3.92189	13.1478			-3.92499	24.2093			-3.93429	10.7428			-4.00319	-4.60955			-4.00519	-3.61576
-3.92158	16.117			-3.92468	23.6936			-3.93398	9.18308			-4.00288	-5.56991			-4.00488	-1.0075
-3.92126	16.1747			-3.92436	22.8909			-3.93366	6.06433			-4.00256	-6.13823			-4.00456	-0.364237
-3.92095	16.2324			-3.92405	22.0882			-3.93335	2.94558			-4.00224	-6.70655			-4.00424	0.279028
-3.92063	16.2902			-3.92373	22.4837			-3.93303	1.9959			-4.00193	-7.27487			-4.00393	-1.37818
-3.92032	16.3479			-3.92342	22.8792			-3.93272	1.04623			-4.00161	-7.84319			-4.00361	-3.03539
-3.92	13.8072			-3.9231	25.3217			-3.9324	-0.762042			-4.0013	-7.40964			-4.0033	-4.72855
-3.91969	11.2665			-3.92279	27.7642			-3.93209	-2.57031			-4.00098	-6.97608			-4.00298	-6.42171
-3.91937	8.72583			-3.92247	27.4108			-3.93177	-2.2095			-4.00067	-8.6334			-4.00267	-5.81439
-3.91905	6.18515			-3.92216	27.0574			-3.93146	-1.8487			-4.00035	-10.2907			-4.00235	-5.20707
-3.91874	7.90209			-3.92184	27.0909			-3.93114	-0.719678			-4.00004	-10.9462			-4.00204	-4.6956
-3.91842	9.61903			-3.92153	27.1245			-3.93083	0.409342			-3.99972	-11.6016			-4.00172	-4.18413
-3.91811	11.336			-3.92121	25.9598			-3.93051	1.53836			-3.99941	-10.1662			-4.00141	-3.67267
-3.91779	13.0529			-3.92089	24.7951			-3.93019	2.66738			-3.99909	-8.73073			-4.00109	-3.1612
-3.91748	13.5039			-3.92058	25.42			-3.92988	3.07197			-3.99878	-7.9868			-4.00078	-1.20295
-3.91716	13.9559			-3.92026	26.0448			-3.92956	3.47655			-3.99846	-7.24288			-4.00046	0.755298
-3.91685	14.4079			-3.91995	26.0706			-3.92925	1.71206			-3.99815	-4.40808			-4.00015	2.71355
-3.91653	14.8599			-3.91963	26.0963			-3.92893	-0.0524331			-3.99783	-1.57329			-3.99983	4.6718
-3.91622	14.0586			-3.91932	24.9613			-3.92862	1.14296			-3.99752	-0.0888443			-3.99952	4.13787
-3.9159	13.2584			-3.919	23.8262			-3.9283	2.33835			-3.9972	1.3956			-3.9992	3.60393
-3.91559	12.4581			-3.91869	22.6912			-3.92799	4.61828			-3.99689	-0.604757			-3.99889	3.07
-3.91527	11.6578			-3.91837	21.5561			-3.92767	6.89821			-3.99657	-2.60511			-3.99857	2.53607
-3.91496	9.98003			-3.91806	20.5834			-3.92736	6.96387			-3.99626	-3.27689			-3.99826	0.133001
-3.91464	8.3032			-3.91774	19.6106			-3.92704	7.02954			-3.99594	-3.94866			-3.99794	-2.27007
-3.91433	6.62637			-3.91743	19.836			-3.92673	7.0952			-3.99563	-4.62044			-3.99763	-4.67314
-3.91401	4.94954			-3.91711	20.0615			-3.92641	7.16087			-3.99531	-5.29221			-3.99731	-7.0762
-3.9137	7.71719			-3.9168	20.574			-3.9261	7.70102			-3.995	-4.96211			-3.997	-6.36404
-3.91338	10.4858			-3.91648	21.0865			-3.92578	8.24117			-3.99468	-4.63201			-3.99668	-5.65189
-3.91307	13.2544			-3.91617	22.1982			-3.92547	8.78132			-3.99437	-4.30191			-3.99637	-2.63925
-3.91275	16.0231			-3.91585	23.3098			-3.92515	9.32147			-3.99405	-3.9718			-3.99605	0.373383
-3.91244	16.2119			-3.91554	24.267			-3.92484	9.55942			-3.99374	-0.802138			-3.99574	0.363648
-3.91212	16.4017			-3.91522	25.2242			-3.92452	9.79737			-3.99342	2.36753			-3.99542	0.353913
-3.91181	11.5825			-3.91491	26.1814			-3.92421	7.86624			-3.99311	5.53719			-3.99511	-1.09362
-3.91149	6.76334			-3.91459	27.1385			-3.92389	5.93511			-3.99279	8.70686			-3.99479	-0.240676
-3.91118	5.60599			-3.91428	26.6354			-3.92358	4.81739			-3.99248	7.86901			-3.99448	1.66665
-3.91086	4.44963			-3.91396	26.1322			-3.92326	3.69967			-3.99216	7.03116			-3.99416	1.2735
-3.91055	8.30222			-3.91365	25.629			-3.92295	2.58195			-3.99185	6.19332			-3.99385	0.017678
-3.91023	12.1548			-3.91333	25.1259			-3.92263	1.46422			-3.99153	5.35547			-3.99353	-3.53862
-3.90992	12.0149			-3.91302	24.5728			-3.92232	1.02434			-3.99122	4.35427			-3.99322	-6.43593
-3.9096	11.876			-3.9127	24.0197			-3.922	0.58445			-3.9909	3.35307			-3.9929	-5.49912
-3.90929	10.2344			-3.91239	23.4666			-3.92169	2.17807			-3.99059	2.35187			-3.99259	-3.02865
-3.90897	8.59278			-3.91207	22.9135			-3.92137	3.77169			-3.99027	1.35068			-3.99227	-0.55819
-3.90866	9.89296			-3.91176	23.4713			-3.92106	4.10002			-3.98996	0.131678			-3.99196	-1.58636
-3.90834	11.1941			-3.91144	24.0291			-3.92074	2.25927			-3.98964	-1.08732			-3.99164	-2.61454
-3.90803	9.4899			-3.91113	23.9877			-3.92043	1.63863			-3.98933	-2.30632			-3.99133	-3.64271
-3.90771	7.78567			-3.91081	23.9464			-3.92011	1.01798			-3.98901	-3.52531			-3.99101	-4.67089
-3.9074	6.47669			-3.9105	21.3775			-3.9198	1.78267			-3.9887	-1.7169			-3.9907	-4.51138
-3.90708	5.16771			-3.91018	18.8086			-3.91948	2.54735			-3.98838	0.0915211			-3.99038	-4.35188
-3.90677	5.36141			-3.90987	17.438			-3.91917	3.31203			-3.98807	-1.58486			-3.99007	-4.19237
-3.90645	5.55512			-3.90955	16.0674			-3.91885	4.07672			-3.98775	-3.26123			-3.98975	-4.03287
-3.90614	6.06189			-3.90924	17.0932			-3.91854	4.16356			-3.98744	-4.67625			-3.98944	-5.40701
-3.90582	6.56865			-3.90892	18.119			-3.91822	4.25041			-3.98712	-6.09127			-3.98912	-6.78116
-3.90551	7.07542			-3.90861	18.5457			-3.91791	4.33726			-3.98681	-5.41541			-3.98881	-5.85482
-3.90519	7.58219			-3.90829	18.9724			-3.91759	4.42411			-3.98649	-4.73955			-3.98849	-4.92849
-3.90488	6.13233			-3.90798	19.2244			-3.91728	5.36955			-3.98617	-4.71709			-3.98817	-1.85745
-3.90456	4.68246			-3.90766	19.4764			-3.91696	6.31498			-3.98586	-4.69463			-3.98786	1.2136
-3.90425	4.73529			-3.90735	20.9266			-3.91665	5.09135			-3.98554	-4.67217			-3.98754	0.450515
-3.90393	4.78812			-3.90703	22.3768			-3.91633	3.86772			-3.98523	-4.64971			-3.98723	-0.312566
-3.90362	4.46528			-3.90672	22.2793			-3.91602	2.59889			-3.98491	-4.27877			-3.98691	-0.740161
-3.9033	4.14244			-3.9064	22.1818			-3.9157	1.33007			-3.9846	-3.90783			-3.9866	-1.16776
-3.90298	6.82497			-3.90609	21.4851			-3.91539	0.0612456			-3.98428	-3.53689			-3.98628	-1.59535
-3.90267	9.50751			-3.90577	20.7885			-3.91507	-1.20758			-3.98397	-3.16595			-3.98597	-2.02295
-3.90235	10.1473			-3.90546	22.2481			-3.91476	0.217995			-3.98365	-3.52736			-3.98565	-3.63373
-3.90204	10.7871			-3.90514	23.7077			-3.91444	1.64357			-3.98334	-3.88877			-3.98534	-5.24451
-3.90172	9.92427			-3.90482	23.969			-3.91412	3.06914			-3.98302	-0.765385			-3.98502	-4.55482
-3.90141	9.0614			-3.90451	24.2303			-3.91381	4.49471			-3.98271	2.358			-3.98471	-3.86512
-3.90109	7.16542			-3.90419	22.1826			-3.91349	4.29348			-3.98239	4.6973			-3.98439	-3.75055
-3.90078	5.26945			-3.90388	20.1348			-3.91318	4.09225			-3.98208	7.03661			-3.98408	-3.63597
-3.90046	3.37348			-3.90356	20.2588			-3.91286	3.89102			-3.98176	4.4972			-3.98376	-5.82188
-3.90015	1.47751			-3.90325	22.7793			-3.91255	3.68978			-3.98145	1.95779			-3.98345	-8.00778
-3.89983	1.74165			-3.90293	24.4761			-3.91223	4.5279			-3.98113	3.28433			-3.98313	-6.55126
-3.89952	2.0058			-3.90262	24.9745			-3.91192	5.36601			-3.98082	4.61086			-3.98282	-5.09474
-3.8992	5.27532			-3.9023	23.5009			-3.9116	6.20413			-3.9805	5.9374			-3.9825	-3.63822
-3.89889	8.54485			-3.90199	22.0273			-3.91129	7.04225			-3.98019	7.26394			-3.98219	-2.1817
-3.89857	9.74817			-3.90167	19.9047			-3.91097	5.53053			-3.97987	7.06588			-3.98187	-2.59432
-3.89826	10.9515			-3.90136	17.782			-3.91066	4.01882			-3.97956	6.86781			-3.98156	-3.00694
-3.89794	9.14944			-3.90104	16.8576			-3.91034	2.5071			-3.97924	6.66975			-3.98124	-3.41956
-3.89763	7.34739			-3.90073	15.9332			-3.91003	0.995388			-3.97893	6.47169			-3.98093	-3.83217
-3.89731	6.37201			-3.90041	15.8146			-3.90971	1.72265			-3.97861	6.33829			-3.98061	-2.81373
-3.897	5.39663			-3.9001	15.696			-3.9094	2.44991			-3.9783	6.20489			-3.9803	-1.79529
-3.89668	7.42663			-3.89978	15.5775			-3.90908	3.17717			-3.97798	6.07148			-3.97998	-0.776855
-3.89637	9.45761			-3.89947	15.4589			-3.90877	3.90443			-3.97767	5.93808			-3.97967	0.241585
-3.89605	10.1728			-3.89915	15.3653			-3.90845	3.72791			-3.97735	6.5452			-3.97935	-0.0819194
-3.89574	10.8879			-3.89884	15.2717			-3.90814	3.55139			-3.97704	7.15231			-3.97904	-0.405424
-3.89542	11.6031			-3.89852	15.7522			-3.90782	3.37487			-3.97672	4.27464			-3.97872	-0.728928
-3.89511	12.3192			-3.89821	18.6292			-3.90751	3.19835			-3.97641	1.39696			-3.97841	-1.05243
-3.89479	15.9458			-3.89789	21.968			-3.90719	3.68837			-3.97609	0.653716			-3.97809	-3.05337
-3.89448	19.5724			-3.89758	24.1086			-3.90688	4.17839			-3.97578	-0.0895249			-3.97778	-5.0543
-3.89416	20.1936			-3.89726	24.2771			-3.90656	4.66841			-3.97546	-0.832766			-3.97746	-7.05524
-3.89385	20.8158			-3.89695	24.4456			-3.90625	5.15843			-3.97515	-1.57601			-3.97715	-9.05617
-3.89353	18.5256			-3.89663	22.2926			-3.90593	4.74467			-3.97483	-0.271932			-3.97683	-11.4884
-3.89322	16.2354			-3.89632	20.1395			-3.90562	4.3309			-3.97452	1.03214			-3.97652	-13.9207
-3.8929	15.4478			-3.896	19.9835			-3.9053	3.91714			-3.9742	2.33622			-3.9762	-12.5189
-3.89259	14.6613			-3.89569	19.8274			-3.90499	3.50338			-3.97389	3.64029			-3.97589	-11.117
-3.89227	14.2729			-3.89537	19.169			-3.90467	3.6333			-3.97357	2.1157			-3.97557	-9.52345
-3.89196	13.8845			-3.89506	18.5106			-3.90436	3.76322			-3.97326	0.591099			-3.97526	-7.9299
-3.89164	13.4961			-3.89474	19.0505			-3.90404	3.89313			-3.97294	-0.933499			-3.97494	-6.33634
-3.89133	13.1087			-3.89443	19.5903			-3.90373	4.02305			-3.97263	-2.4581			-3.97463	-4.74278
-3.89101	11.562			-3.89411	20.6793			-3.90341	4.15297			-3.97231	-2.37098			-3.97431	-4.87458
-3.8907	10.0153			-3.8938	21.7683			-3.9031	4.28289			-3.972	-2.28386			-3.974	-5.00637
-3.89038	8.46854			-3.89348	21.6591			-3.90278	4.41281			-3.97168	-2.19674			-3.97368	-5.13817
-3.89007	6.9228			-3.89317	21.5499			-3.90247	4.54273			-3.97137	-2.10962			-3.97337	-5.26997
-3.88975	7.25445			-3.89285	19.8555			-3.90215	4.0287			-3.97105	-0.19298			-3.97305	-6.98335
-3.88944	7.5861			-3.89254	18.1611			-3.90184	3.51468			-3.97074	1.72366			-3.97274	-8.69672
-3.88912	7.91775			-3.89222	18.4638			-3.90152	3.00065			-3.97042	-1.23842			-3.97242	-8.10962
-3.88881	8.25037			-3.89191	18.7665			-3.90121	2.48663			-3.9701	-4.20049			-3.9721	-7.52252
-3.88849	8.58202			-3.89159	20.6169			-3.90089	3.23789			-3.96979	-3.89557			-3.97179	-8.03773
-3.88818	8.91367			-3.89128	22.4673			-3.90058	3.98916			-3.96947	-3.59065			-3.97147	-8.55294
-3.88786	9.24532			-3.89096	22.3955			-3.90026	4.74043			-3.96916	-3.28574			-3.97116	-6.76768
-3.88755	9.57794			-3.89065	22.3238			-3.89995	5.4917			-3.96884	-2.98082			-3.97084	-4.98241
-3.88723	10.793			-3.89033	20.8899			-3.89963	4.31184			-3.96853	-2.99783			-3.97053	-4.94347
-3.88691	12.0081			-3.89002	20.6543			-3.89932	3.13198			-3.96821	-3.01485			-3.97021	-4.90453
-3.8866	13.2231			-3.8897	21.6669			-3.899	1.95212			-3.9679	-2.90118			-3.9699	-2.56511
-3.88628	14.4382			-3.88939	22.6803			-3.89869	0.772267			-3.96758	-2.78752			-3.96958	-0.225699
-3.88597	15.6533			-3.88907	23.568			-3.89837	1.44516			-3.96727	-2.63029			-3.96927	0.915552
-3.88565	16.8683			-3.88875	23.2575			-3.89805	2.11805			-3.96695	-0.382193			-3.96895	2.0568
-3.88534	18.0834			-3.88844	22.9471			-3.89774	2.79095			-3.96664	0.55911			-3.96864	0.89758
-3.88502	19.2985			-3.88812	23.8356			-3.89742	3.46384			-3.96632	1.50041			-3.96832	-0.261644
-3.88471	18.6665			-3.88781	23.9869			-3.89711	5.8991			-3.96601	0.416179			-3.96801	-1.82225
-3.88439	18.0345			-3.88749	24.1383			-3.89679	8.33437			-3.96569	-2.75893			-3.96769	-3.38286
-3.88408	17.2147			-3.88718	24.2896			-3.89648	9.82067			-3.96538	-4.75793			-3.96738	-4.79969
-3.88376	16.3948			-3.88686	24.4417			-3.89616	9.13789			-3.96506	-6.75692			-3.96706	-6.21652
-3.88345	16.2011			-3.88655	24.5182			-3.89585	8.31954			-3.96475	-7.88471			-3.96675	-8.2564
-3.88313	13.002			-3.88623	23.3964			-3.89553	7.5012			-3.96443	-9.01251			-3.96643	-7.99579
-3.88282	9.80296			-3.88592	22.2746			-3.89522	6.54728			-3.96412	-11.1857			-3.96612	-6.72874
-3.8825	9.60925			-3.8856	22.3518			-3.8949	5.59337			-3.9638	-11.2681			-3.9658	-5.46168
-3.88219	9.49772			-3.88529	22.6405			-3.89459	5.3413			-3.96349	-9.54271			-3.96549	-5.47665
-3.88187	9.3862			-3.88497	22.9291			-3.89427	5.08923			-3.96317	-5.72645			-3.96517	-5.49163
-3.88156	11.153			-3.88466	22.0445			-3.89396	7.00624			-3.96286	-1.77951			-3.96486	-5.50661
-3.88124	9.91448			-3.88434	19.9624			-3.89364	8.92324			-3.96254	0.0765473			-3.96454	-5.52159
-3.88093	4.60616			-3.88403	17.9295			-3.89333	9.93646			-3.96223	-2.11846			-3.96423	-5.10522
-3.88061	-0.702173			-3.88371	17.0947			-3.89301	10.9497			-3.96191	-4.31348			-3.96391	-4.68886
-3.8803	-3.19296			-3.8834	17.5581			-3.8927	9.79383			-3.9616	-4.33049			-3.9636	-4.2725
-3.87998	-5.68375			-3.88308	19.2205			-3.89238	8.63798			-3.96128	-2.25663			-3.96328	-3.85614
-3.87967	-5.07523			-3.88277	20.1457			-3.89207	7.39175			-3.96097	-0.53125			-3.96297	-2.78678
-3.87935	-4.46672			-3.88245	19.8727			-3.89175	6.14553			-3.96065	1.19413			-3.96265	-1.71741
-3.87904	-1.04067			-3.88214	19.1503			-3.89144	4.8993			-3.96034	-0.434601			-3.96234	-0.648052
-3.87872	2.38538			-3.88182	18.4287			-3.89112	3.65307			-3.96002	-2.06333			-3.96202	0.42131
-3.87841	5.93666			-3.88151	18.4802			-3.89081	3.89808			-3.95971	-2.16747			-3.96171	-0.474318
-3.87809	6.48256			-3.88119	18.5317			-3.89049	4.14309			-3.95939	-2.27161			-3.96139	-1.36995
-3.87778	5.71361			-3.88088	18.5832			-3.89018	4.3881			-3.95908	-1.19962			-3.96108	-2.26557
-3.87746	4.94465			-3.88056	18.6354			-3.88986	4.63311			-3.95876	-2.21852			-3.96076	-3.1612
-3.87715	6.20668			-3.88025	18.2922			-3.88955	4.53567			-3.95845	-3.51715			-3.96045	-4.84238
-3.87683	7.4687			-3.87993	17.949			-3.88923	4.43823			-3.95813	-4.81578			-3.96013	-6.52355
-3.87652	10.4213			-3.87962	17.6057			-3.88892	4.34079			-3.95782	-7.42121			-3.95982	-5.90425
-3.8762	10.3684			-3.8793	17.2625			-3.8886	4.24335			-3.9575	-7.93576			-3.9595	-5.28495
-3.87589	9.37641			-3.87899	15.7959			-3.88829	4.95931			-3.95719	-7.70979			-3.95919	-5.95966
-3.87557	8.3844			-3.87867	14.3293			-3.88797	5.67528			-3.95687	-7.48382			-3.95887	-6.63438
-3.87526	8.51941			-3.87836	14.8598			-3.88766	4.22217			-3.95656	-7.12718			-3.95856	-7.3091
-3.87494	11.6598			-3.87804	15.3902			-3.88734	2.76906			-3.95624	-6.77053			-3.95824	-7.98381
-3.87463	15.2385			-3.87773	15.4152			-3.88703	2.24232			-3.95593	-5.78226			-3.95793	-6.75345
-3.87431	18.8171			-3.87741	15.4402			-3.88671	1.71559			-3.95561	-4.794			-3.95761	-5.52308
-3.874	19.5783			-3.8771	14.7911			-3.8864	3.35793			-3.9553	-2.62961			-3.9573	-4.29272
-3.87368	20.3394			-3.87678	15.3403			-3.88608	5.00027			-3.95498	-2.55611			-3.95698	-3.06235
-3.87337	17.0307			-3.87647	16.3139			-3.88577	4.74467			-3.95467	-2.17768			-3.95667	-1.4965
-3.87305	13.7221			-3.87615	17.2874			-3.88545	4.48907			-3.95435	-1.79925			-3.95635	0.0693488
-3.87274	13.4188			-3.87584	17.0628			-3.88514	4.23346			-3.95403	-1.55151			-3.95603	-0.665276
-3.87242	13.1155			-3.87552	16.8381			-3.88482	3.97786			-3.95372	-1.30376			-3.95572	-1.3999
-3.87211	12.1822			-3.87521	16.7117			-3.88451	3.9708			-3.9534	-0.791929			-3.9554	-2.13452
-3.87179	11.2489			-3.87489	15.3871			-3.88419	3.96374			-3.95309	-0.2801			-3.95509	-2.86915
-3.87147	10.3156			-3.87458	14.6616			-3.88388	3.95668			-3.95277	0.23173			-3.95477	-3.60377
-3.87116	9.38228			-3.87426	13.9361			-3.88356	3.94962			-3.95246	0.743559			-3.95446	-4.3384
-3.87084	8.01069			-3.87395	13.8597			-3.88325	3.40029			-3.95214	-1.92449			-3.95414	-3.87486
-3.87053	6.63909			-3.87363	12.585			-3.88293	2.85096			-3.95183	-4.59253			-3.95383	-3.41132
-3.87021	8.27287			-3.87332	10.861			-3.88262	2.4372			-3.95151	-8.56738			-3.95351	-1.65376
-3.8699	9.90666			-3.873	11.134			-3.8823	2.02344			-3.9512	-10.4513			-3.9532	-2.19668
-3.86958	8.97335			-3.87268	11.95			-3.88198	2.18584			-3.95088	-11.2681			-3.95288	-5.91473
-3.86927	8.04004			-3.87237	12.766			-3.88167	4.51731			-3.95057	-14.1757			-3.95257	-9.63279
-3.86895	4.28918			-3.87205	13.7068			-3.88135	6.84878			-3.95025	-16.9527			-3.95225	-12.3444
-3.86864	0.538328			-3.87174	14.6476			-3.88104	7.01118			-3.94994	-17.6387			-3.95194	-12.7555
-3.86832	-0.582819			-3.87142	14.2903			-3.88072	6.90244			-3.94962	-14.7093			-3.95162	-11.2496
-3.86801	1.30141			-3.87111	13.933			-3.88041	6.79371			-3.94931	-11.7799			-3.95131	-7.44314
-3.86769	6.50408			-3.87079	13.5757			-3.88009	6.5494			-3.94899	-7.54372			-3.95099	-4.78696
-3.86738	11.7068			-3.87048	13.2184			-3.87978	6.3051			-3.94868	-5.39839			-3.95068	-5.96491
-3.86706	11.2753			-3.87016	13.5944			-3.87946	6.03255			-3.94836	-4.44075			-3.95036	-8.84649
-3.86675	10.8439			-3.86985	13.9712			-3.87915	5.76001			-3.94805	-3.48312			-3.95005	-9.4276
-3.86643	10.4124			-3.86953	14.348			-3.87883	5.48746			-3.94773	-2.65616			-3.94973	-6.17458
-3.86612	9.98101			-3.86922	14.7248			-3.87852	5.21491			-3.94742	-1.8292			-3.94942	-2.92157
-3.8658	5.29195			-3.8689	15.4004			-3.8782	4.94237			-3.9471	-1.87344			-3.9491	-3.98194
-3.86549	0.602897			-3.86859	16.0767			-3.87789	4.66982			-3.94679	-1.91768			-3.94879	-5.04232
-3.86517	-3.89832			-3.86827	17.2024			-3.87757	4.39727			-3.94647	-1.96192			-3.94847	-3.80222
-3.86486	-8.39954			-3.86796	19.5263			-3.87726	4.12473			-3.94616	-2.00616			-3.94816	-2.56212
-3.86454	-9.4571			-3.86764	20.102			-3.87694	4.40575			-3.94584	-3.0305			-3.94784	-3.96996
-3.86423	-7.50928			-3.86733	19.4803			-3.87663	4.68677			-3.94553	-4.05484			-3.94753	-5.37781
-3.86391	-4.43444			-3.86701	19.6074			-3.87631	4.96779			-3.94521	-6.2553			-3.94721	-8.07967
-3.8636	-1.3596			-3.8667	19.7346			-3.876	5.24881			-3.9449	-6.36488			-3.9469	-8.48105
-3.86328	2.15352			-3.86638	18.488			-3.87568	4.85199			-3.94458	-5.03698			-3.94658	-8.30732
-3.86297	2.66127			-3.86607	17.2422			-3.87537	4.45517			-3.94427	-3.70908			-3.94627	-8.13358
-3.86265	-0.149426			-3.86575	15.9964			-3.87505	4.05836			-3.94395	-2.38119			-3.94595	-7.67229
-3.86234	-2.96012			-3.86544	14.7505			-3.87474	3.66154			-3.94364	-1.05329			-3.94564	-7.211
-3.86202	-2.39759			-3.86512	15.8489			-3.87442	4.45941			-3.94332	-1.66653			-3.94532	-6.38726
-3.86171	-1.83506			-3.86481	16.9481			-3.87411	5.25728			-3.94301	-4.37065			-3.94501	-3.26305
-3.86139	1.73285			-3.86449	16.849			-3.87379	3.88607			-3.94269	-7.07477			-3.94469	-0.138832
-3.86108	5.30076			-3.86418	16.7499			-3.87348	2.51487			-3.94238	-7.68801			-3.94438	0.684906
-3.86076	5.61284			-3.86386	16.0759			-3.87316	3.26755			-3.94206	-5.94902			-3.94406	-1.4628
-3.86045	5.92492			-3.86355	15.4027			-3.87285	4.02023			-3.94175	-4.21002			-3.94375	-3.61051
-3.86013	6.237			-3.86323	15.8528			-3.87253	4.77291			-3.94143	-2.47103			-3.94343	-4.89554
-3.85982	6.54909			-3.86292	16.3029			-3.87222	5.52559			-3.94112	-0.732034			-3.94312	-3.8801
-3.8595	5.89068			-3.8626	17.6135			-3.8719	6.00713			-3.9408	0.418901			-3.9428	-4.10476
-3.85919	5.23228			-3.86229	17.7266			-3.87159	6.48868			-3.94049	-0.521041			-3.94249	-4.32941
-3.85887	4.57387			-3.86197	17.2406			-3.87127	6.97023			-3.94017	-0.284864			-3.94217	-4.41029
-3.85856	3.91547			-3.86166	16.7546			-3.87096	7.45177			-3.93986	-0.0486875			-3.94186	-4.49116
-3.85824	4.00841			-3.86134	16.0432			-3.87064	5.22197			-3.93954	-0.59659			-3.94154	-3.4218
-3.85793	4.10135			-3.86103	14.1343			-3.87033	2.99218			-3.93923	-1.14449			-3.94123	-2.35244
-3.85761	4.19429			-3.86071	13.4236			-3.87001	0.762382			-3.93891	-1.69239			-3.94091	-3.58355
-3.8573	4.28723			-3.8604	13.9112			-3.8697	-1.46741			-3.9386	-2.2403			-3.94059	-4.81467
-3.85698	3.9996			-3.86008	15.0563			-3.86938	-1.25559			-3.93828	-3.62809			-3.94028	-5.14866
-3.85667	3.71198			-3.85977	16.2015			-3.86907	-1.04377			-3.93796	-5.01588			-3.93996	-5.48265
-3.85635	3.61219			-3.85945	16.8974			-3.86875	-0.831944			-3.93765	-8.36387			-3.93965	-5.81663
-3.85604	3.5124			-3.85914	16.395			-3.86844	-0.62012			-3.93733	-11.7119			-3.93933	-6.15062
-3.85572	1.09597			-3.85882	14.944			-3.86812	0.133972			-3.93702	-13.1432			-3.93902	-5.28645
-3.8554	1.68491			-3.85851	13.493			-3.86781	0.888064			-3.9367	-12.4837			-3.9387	-4.42227
-3.85509	5.46707			-3.85819	13.0905			-3.86749	1.64216			-3.93639	-9.64617			-3.93839	-3.55809
-3.85477	6.24385			-3.85788	12.688			-3.86718	2.39625			-3.93607	-6.80864			-3.93807	-2.69392
-3.85446	5.39272			-3.85756	12.9345			-3.86686	3.46666			-3.93576	-4.973			-3.93776	-2.41085
-3.85414	7.54697			-3.85724	11.9827			-3.86655	4.53708			-3.93544	-5.22824			-3.93744	-2.12778
-3.85383	9.51338			-3.85693	11.031			-3.86623	5.60749			-3.93513	-6.39823			-3.93713	-1.9885
-3.85351	8.47441			-3.85661	11.2775			-3.86591	6.67791			-3.93481	-7.56822			-3.93681	-1.84921
-3.8532	8.75029			-3.8563	12.7223			-3.8656	4.22358			-3.9345	-5.55834			-3.9365	-1.99748
-3.85288	9.02618			-3.85598	14.167			-3.86528	1.76925			-3.93418	-3.54846			-3.93618	-4.44623
-3.85257	9.11422			-3.85567	13.6397			-3.86497	1.70994			-3.93387	-1.53857			-3.93587	-7.75766
-3.85225	9.20227			-3.85535	11.9141			-3.86465	3.8197			-3.93355	0.471309			-3.93555	-11.0691
-3.85194	9.32554			-3.85504	10.7549			-3.86434	4.876			-3.93324	1.04644			-3.93524	-13.1434
-3.85162	9.44881			-3.85472	10.7939			-3.86402	5.93229			-3.93292	1.62156			-3.93492	-12.9173
-3.85131	9.57207			-3.85441	11.2073			-3.86371	7.12415			-3.93261	2.06601			-3.93461	-13.8413
-3.85099	9.69534			-3.85409	11.6208			-3.86339	8.31601			-3.93229	2.51046			-3.93429	-14.7654
-3.85068	9.56816			-3.85378	11.3103			-3.86308	8.69447			-3.93198	1.29963			-3.93398	-13.3411
-3.85036	9.44098			-3.85346	9.80159			-3.86276	9.07293			-3.93166	-2.00208			-3.93366	-9.61631
-3.85005	10.4408			-3.85315	8.96688			-3.86245	9.31582			-3.93135	-5.30379			-3.93335	-7.18554
-3.84973	14.446			-3.85283	8.13217			-3.86213	9.55871			-3.93103	-6.51462			-3.93303	-4.75476
-3.84942	15.4146			-3.85252	8.19614			-3.86182	9.59825			-3.93072	-7.47498			-3.93272	-4.55856
-3.8491	13.3777			-3.8522	8.26011			-3.8615	7.46872			-3.9304	-8.43534			-3.9324	-4.36236
-3.84879	13.2192			-3.85189	8.84831			-3.86119	4.52578			-3.93009	-9.26502			-3.93209	-4.16616
-3.84847	13.0607			-3.85157	10.6347			-3.86087	1.58285			-3.92977	-10.0947			-3.93177	-3.96996
-3.84816	10.8361			-3.85126	11.0732			-3.86056	-0.00441974			-3.92946	-10.7937			-3.93146	-4.44474
-3.84784	8.61137			-3.85094	11.5116			-3.86024	0.577389			-3.92914	-11.4927			-3.93114	-4.91951
-3.84753	4.69616			-3.85063	12.0249			-3.85993	2.10817			-3.92883	-12.1917			-3.93083	-6.6883
-3.84721	3.78633			-3.85031	12.5382			-3.85961	3.63895			-3.92851	-12.8907			-3.93051	-6.15661
-3.8469	2.93911			-3.85	13.2286			-3.8593	3.38052			-3.9282	-12.3653			-3.9302	-4.04485
-3.84658	2.09189			-3.84968	13.919			-3.85898	3.1221			-3.92788	-11.8398			-3.92988	-1.93308
-3.84627	1.43251			-3.84937	14.6093			-3.85867	2.86367			-3.92757	-10.3996			-3.92957	-3.51166
-3.84595	0.773124			-3.84905	15.2997			-3.85835	2.60525			-3.92725	-6.86854			-3.92925	-5.09025
-3.84564	2.17994			-3.84874	14.8668			-3.85804	0.268127			-3.92694	-3.11966			-3.92894	-3.74531
-3.84532	3.58675			-3.84842	14.4338			-3.85772	-2.06899			-3.92662	0.629214			-3.92862	-2.40037
-3.84501	7.81111			-3.84811	15.9979			-3.85741	-4.40611			-3.92631	2.20009			-3.92831	-1.05543
-3.84469	12.0355			-3.84779	17.562			-3.85709	-6.74324			-3.92599	1.6801			-3.92799	-3.54461
-3.84438	12.7692			-3.84748	16.9418			-3.85678	-6.52717			-3.92568	0.278012			-3.92768	-5.18909
-3.84406	10.4976			-3.84716	16.3217			-3.85646	-6.31111			-3.92536	-1.12407			-3.92736	-4.5331
-3.84375	9.91644			-3.84685	15.7015			-3.85615	-3.92598			-3.92505	-3.3538			-3.92705	-5.41076
-3.84343	9.33532			-3.84653	15.0813			-3.85583	-1.54085			-3.92473	-7.6744			-3.92673	-6.28841
-3.84312	10.2569			-3.84622	15.0852			-3.85552	-0.375817			-3.92442	-9.817			-3.92642	-5.82412
-3.8428	11.1785			-3.8459	15.0891			-3.8552	0.789213			-3.9241	-8.47481			-3.9261	-5.35983
-3.84249	10.7852			-3.84559	13.8948			-3.85489	1.95424			-3.92379	-8.04738			-3.92579	-4.89554
-3.84217	7.38652			-3.84527	12.7004			-3.85457	3.11927			-3.92347	-9.71083			-3.92547	-4.43126
-3.84186	6.91889			-3.84496	10.5201			-3.85426	3.18282			-3.92316	-11.8943			-3.92516	-5.33587
-3.84154	6.45126			-3.84464	8.33968			-3.85394	3.24637			-3.92284	-14.0777			-3.92484	-6.24048
-3.84123	5.79578			-3.84433	8.15636			-3.85363	3.30991			-3.92253	-12.907			-3.92452	-7.1451
-3.84091	5.14032			-3.84401	7.97303			-3.85331	3.37346			-3.92221	-11.7364			-3.92421	-8.04971
-3.8406	3.35783			-3.8437	9.88662			-3.853	3.30144			-3.92189	-8.86685			-3.92389	-9.00225
-3.84028	1.57534			-3.84338	11.8002			-3.85268	3.22942			-3.92158	-5.99734			-3.92358	-9.95479
-3.83997	2.79823			-3.84307	11.7167			-3.85237	3.1574			-3.92126	-3.25851			-3.92326	-13.2078
-3.83965	4.02112			-3.84275	11.6333			-3.85205	3.08538			-3.92095	-0.519679			-3.92295	-16.4608
-3.83933	4.75877			-3.84244	11.9617			-3.85174	4.41422			-3.92063	0.825234			-3.92263	-16.5267
-3.83902	5.49642			-3.84212	12.2901			-3.85142	5.74306			-3.92032	0.0792698			-3.92232	-16.5926
-3.8387	6.23407			-3.84181	13.8168			-3.85111	4.90283			-3.92	0.509424			-3.922	-16.6585
-3.83839	6.97172			-3.84149	15.3434			-3.85079	4.06259			-3.91969	0.939579			-3.92169	-16.7244
-3.83807	6.64496			-3.84117	14.9729			-3.85048	3.31274			-3.91937	1.23905			-3.92137	-15.065
-3.83776	6.3182			-3.84086	14.6023			-3.85016	2.56288			-3.91906	1.53853			-3.92106	-13.4055
-3.83744	5.99145			-3.84054	14.2318			-3.84984	1.81303			-3.91874	1.70732			-3.92074	-11.746
-3.83713	5.66469			-3.84023	13.8612			-3.84953	1.06317			-3.91843	1.87612			-3.92043	-10.0866
-3.83681	5.79187			-3.83991	14.0492			-3.84921	0.805453			-3.91811	1.28534			-3.92011	-10.6505
-3.8365	5.91905			-3.8396	14.2372			-3.8489	0.547734			-3.9178	-1.39632			-3.9198	-11.2144
-3.83618	7.73676			-3.83928	14.4252			-3.84858	2.32352			-3.91748	-4.07798			-3.91948	-9.47777
-3.83587	6.54909			-3.83897	14.6132			-3.84827	4.09931			-3.91717	-4.66876			-3.91917	-7.74118
-3.83555	6.11276			-3.83865	15.2256			-3.84795	5.60396			-3.91685	-4.60615			-3.91885	-8.49678
-3.83524	5.67643			-3.83834	15.838			-3.84764	4.93954			-3.91654	-4.54353			-3.91854	-9.25237
-3.83492	5.05227			-3.83802	16.4504			-3.84732	3.32615			-3.91622	-6.52823			-3.91822	-10.008
-3.83461	4.4281			-3.83771	17.0628			-3.84701	1.71276			-3.91591	-10.6038			-3.91791	-10.7636
-3.83429	4.25788			-3.83739	17.5378			-3.84669	0.291427			-3.91559	-12.5667			-3.91759	-7.51728
-3.83398	4.08765			-3.83708	18.0129			-3.84638	-1.12991			-3.91528	-12.4388			-3.91728	-4.271
-3.83366	1.09988			-3.83676	17.2898			-3.84606	-1.73784			-3.91496	-11.5267			-3.91696	-4.85885
-3.83335	-1.88789			-3.83645	16.5666			-3.84575	-0.176703			-3.91465	-10.6147			-3.91665	-5.4467
-3.83303	-3.12252			-3.83613	15.7436			-3.84543	1.29406			-3.91433	-9.96402			-3.91633	-5.45943
-3.83272	-1.35177			-3.83582	14.9206			-3.84512	0.595747			-3.91402	-9.31334			-3.91602	-5.47216
-3.8324	-1.27155			-3.8355	14.1725			-3.8448	1.25311			-3.9137	-8.66266			-3.9157	-5.48489
-3.83209	-1.19133			-3.83519	13.4244			-3.84449	1.91047			-3.91339	-8.01199			-3.91539	-5.49762
-3.83177	-0.394983			-3.83487	13.4782			-3.84417	1.76854			-3.91307	-6.19608			-3.91507	-4.32717
-3.83146	0.401364			-3.83456	14.7303			-3.84386	1.62662			-3.91276	-4.38018			-3.91476	-3.15671
-3.83114	1.19771			-3.83424	15.8076			-3.84354	1.4847			-3.91244	-4.74227			-3.91444	-5.82038
-3.83083	1.99406			-3.83393	14.089			-3.84323	1.34278			-3.91213	-7.19524			-3.91413	-8.48405
-3.83051	2.79041			-3.83361	10.8976			-3.84291	2.55653			-3.91181	-8.34141			-3.91381	-8.94309
-3.8302	3.58675			-3.8333	9.7033			-3.8426	3.77028			-3.9115	-7.3967			-3.9135	-9.40214
-3.82988	4.3831			-3.83298	10.0068			-3.84228	2.81495			-3.91118	-5.66792			-3.91318	-7.56071
-3.82957	5.17945			-3.83267	10.3102			-3.84197	1.85963			-3.91087	-3.93913			-3.91287	-5.71928
-3.82925	5.61578			-3.83235	10.1144			-3.84165	0.441116			-3.91055	-4.90018			-3.91255	-6.20828
-3.82894	6.0521			-3.83204	9.9186			-3.84134	-0.977396			-3.91024	-5.86122			-3.91224	-6.69728
-3.82862	6.48843			-3.83172	9.7228			-3.84102	-0.226835			-3.90992	-6.82226			-3.91192	-7.18628
-3.82831	6.92476			-3.83141	9.52699			-3.84071	0.523727			-3.90961	-7.7833			-3.91161	-7.67529
-3.82799	4.91922			-3.83109	9.20637			-3.84039	1.40986			-3.90929	-7.74246			-3.91129	-7.06198
-3.82768	2.91367			-3.83078	8.88575			-3.84008	2.29598			-3.90898	-7.70162			-3.91098	-6.44866
-3.82736	2.22298			-3.83046	9.76336			-3.83976	3.18211			-3.90866	-7.66079			-3.91066	-5.83535
-3.82705	4.53767			-3.83015	10.641			-3.83945	4.06824			-3.90835	-7.61995			-3.91035	-5.22204
-3.82673	8.22396			-3.82983	12.1021			-3.83913	6.50421			-3.90803	-6.67048			-3.91003	-5.39428
-3.82642	11.9102			-3.82952	13.5632			-3.83882	8.94019			-3.90772	-5.72101			-3.90972	-5.56652
-3.8261	12.779			-3.8292	13.0273			-3.8385	9.20708			-3.9074	-4.77154			-3.9094	-5.73875
-3.82579	13.6477			-3.82889	12.4914			-3.83819	9.47398			-3.90709	-3.82207			-3.90909	-5.91099
-3.82547	14.6417			-3.82857	11.1816			-3.83787	9.2438			-3.90677	-2.8726			-3.90877	-6.13115
-3.82516	15.6357			-3.82826	9.8718			-3.83756	9.01362			-3.90646	-1.92313			-3.90845	-6.35131
-3.82484	16.6296			-3.82794	9.43572			-3.83724	6.61436			-3.90614	-0.973655			-3.90814	-6.57148
-3.82453	17.6236			-3.82763	10.9967			-3.83693	4.21511			-3.90582	-0.024185			-3.90782	-6.79164
-3.82421	16.6453			-3.82731	11.1098			-3.83661	1.54472			-3.90551	-0.0221432			-3.90751	-8.45559
-3.8239	15.667			-3.827	11.2229			-3.8363	-1.12567			-3.90519	-0.0201013			-3.90719	-10.1195
-3.82358	14.6887			-3.82668	10.2626			-3.83598	-1.62699			-3.90488	-0.0180594			-3.90688	-7.94937
-3.82326	13.7103			-3.82637	9.30232			-3.83567	-2.1283			-3.90456	-0.0160175			-3.90656	-5.77919
-3.82295	9.78926			-3.82605	9.76492			-3.83535	-1.27395			-3.90425	-0.885174			-3.90625	-5.62193
-3.82263	5.86818			-3.82574	10.2275			-3.83504	-0.419594			-3.90393	-1.75433			-3.90593	-5.46467
-3.82232	3.26195			-3.82542	10.6901			-3.83472	0.434761			-3.90362	-0.532611			-3.90562	-5.30741
-3.822	3.6611			-3.8251	11.1527			-3.8344	1.28912			-3.9033	0.689109			-3.9053	-5.15015
-3.82169	6.45908			-3.82479	9.39204			-3.83409	2.81566			-3.90299	2.20486			-3.90499	-6.30788
-3.82137	9.25706			-3.82447	7.63135			-3.83377	4.3422			-3.90267	3.72061			-3.90467	-7.46561
-3.82106	10.928			-3.82416	7.86772			-3.83346	5.73318			-3.90236	1.75156			-3.90436	-6.32286
-3.82074	9.5936			-3.82384	8.10409			-3.83314	7.12415			-3.90204	-0.217482			-3.90404	-5.18011
-3.82043	6.56865			-3.82353	8.7898			-3.83283	5.93935			-3.90173	-1.31533			-3.90373	-1.30554
-3.82011	3.54371			-3.82321	9.47551			-3.83251	2.58548			-3.90141	-2.41318			-3.90341	2.56902
-3.8198	5.33989			-3.8229	10.1612			-3.8322	0.451707			-3.9011	-3.51102			-3.9031	4.14311
-3.81948	7.13607			-3.82258	10.8469			-3.83188	-1.68206			-3.90078	-4.60887			-3.90278	5.7172
-3.81917	9.43316			-3.82227	12.2129			-3.83157	-1.78233			-3.90047	-5.8265			-3.90247	3.18158
-3.81885	11.7302			-3.82195	13.5788			-3.83125	-1.88259			-3.90015	-7.04414			-3.90215	0.645965
-3.81854	11.2098			-3.82164	12.9477			-3.83094	-0.762748			-3.89984	-8.26178			-3.90184	-4.19012
-3.81822	10.6893			-3.82132	12.3166			-3.83062	-1.81198			-3.89952	-9.47941			-3.90152	-9.02622
-3.81791	9.22967			-3.82101	10.9866			-3.83031	-4.30726			-3.89921	-10.8713			-3.90121	-8.83002
-3.81759	10.7754			-3.82069	9.65649			-3.82999	-6.80255			-3.89889	-12.2632			-3.90089	-8.63382
-3.81728	10.6306			-3.82038	10.3235			-3.82968	-7.03838			-3.89858	-14.8312			-3.90058	-8.43762
-3.81696	10.4858			-3.82006	10.9905			-3.82936	-5.10513			-3.89826	-15.3083			-3.90026	-8.24142
-3.81665	9.01639			-3.81975	10.7775			-3.82905	-1.91436			-3.89795	-12.7689			-3.89995	-8.9693
-3.81633	7.54697			-3.81943	10.5645			-3.82873	1.27641			-3.89763	-10.2295			-3.89963	-9.69719
-3.81602	6.07754			-3.81912	10.3516			-3.82842	1.12319			-3.89732	-11.0442			-3.89932	-6.59095
-3.8157	4.60811			-3.8188	10.1386			-3.8281	0.969969			-3.897	-13.9498			-3.899	-3.48471
-3.81539	5.39272			-3.81849	9.97555			-3.82779	0.81675			-3.89669	-14.1546			-3.89869	-2.58309
-3.81507	6.17733			-3.81817	9.81251			-3.82747	2.8326			-3.89637	-10.8747			-3.89837	-1.68147
-3.81476	6.96193			-3.81786	9.64947			-3.82716	4.84846			-3.89606	-8.50952			-3.89806	-3.08033
-3.81444	7.74654			-3.81754	9.48643			-3.82684	4.69524			-3.89574	-8.23523			-3.89774	-4.47918
-3.81413	9.68947			-3.81723	9.84137			-3.82653	3.73992			-3.89543	-8.99549			-3.89743	-3.88909
-3.81381	11.6324			-3.81691	10.1963			-3.82621	2.78459			-3.89511	-9.75575			-3.89711	-3.29899
-3.8135	13.5753			-3.8166	9.35303			-3.8259	1.6937			-3.8948	-10.516			-3.8968	-2.70889
-3.81318	15.5183			-3.81628	8.50974			-3.82558	0.602808			-3.89448	-11.2763			-3.89648	-2.1188
-3.81287	15.2072			-3.81597	8.34046			-3.82527	-0.488084			-3.89417	-11.0782			-3.89617	-3.39784
-3.81255	14.8961			-3.81565	8.17118			-3.82495	-1.57898			-3.89385	-8.78926			-3.89585	-4.67688
-3.81224	16.2755			-3.81534	8.0019			-3.82464	-2.66987			-3.89354	-6.36964			-3.89554	-5.95592
-3.81192	14.6495			-3.81502	7.83262			-3.82432	-3.76076			-3.89322	-6.0409			-3.89522	-7.23496
-3.81161	10.9378			-3.81471	8.13139			-3.82401	-3.36324			-3.89291	-6.39823			-3.89491	-7.50155
-3.81129	7.22608			-3.81439	8.43017			-3.82369	-2.96571			-3.89259	-4.66468			-3.89459	-7.76814
-3.81098	4.64138			-3.81408	8.72895			-3.82338	-2.56819			-3.89228	-3.06181			-3.89428	-8.03473
-3.81066	5.06205			-3.81376	9.02773			-3.82306	-2.17067			-3.89196	-3.54982			-3.89396	-8.30133
-3.81035	6.35929			-3.81345	9.25162			-3.82275	-0.146342			-3.89165	-3.82002			-3.89365	-9.76608
-3.81003	7.65654			-3.81313	9.47551			-3.82243	1.87799			-3.89133	-4.09023			-3.89333	-11.2308
-3.80972	9.14162			-3.81282	9.6994			-3.82212	3.90231			-3.89102	-5.66724			-3.89302	-12.6956
-3.8094	10.6267			-3.8125	9.92328			-3.8218	5.92664			-3.8907	-5.15337			-3.8927	-14.1603
-3.80909	11.6265			-3.81219	10.5466			-3.82149	4.91201			-3.89039	-4.73751			-3.89238	-13.1569
-3.80877	12.6264			-3.81187	11.1699			-3.82117	3.89737			-3.89007	-4.32164			-3.89207	-12.1534
-3.80846	13.6262			-3.81156	10.595			-3.82086	2.88274			-3.88975	-3.7751			-3.89175	-8.84949
-3.80814	14.626			-3.81124	10.02			-3.82054	1.8681			-3.88944	-3.22856			-3.89144	-5.54555
-3.80783	11.3683			-3.81093	9.14552			-3.82023	1.48611			-3.88912	-6.03614			-3.89112	-2.72088
-3.80751	8.11047			-3.81061	8.27103			-3.81991	1.10412			-3.88881	-8.84371			-3.89081	0.103796
-3.80719	4.85269			-3.8103	8.59477			-3.8196	2.89121			-3.88849	-11.6513			-3.89049	-0.905657
-3.80688	1.59491			-3.80998	8.91852			-3.81928	4.67829			-3.88818	-14.4589			-3.89018	-1.91511
-3.80656	2.854			-3.80967	7.85992			-3.81897	6.57059			-3.88786	-15.3961			-3.88986	-1.38717
-3.80625	4.11309			-3.80935	6.80132			-3.81865	8.46288			-3.88755	-16.3333			-3.88955	-0.859228
-3.80593	5.37218			-3.80903	5.74273			-3.81833	8.18609			-3.88723	-13.8293			-3.88923	-0.331287
-3.80562	6.63126			-3.80872	4.68413			-3.81802	7.90931			-3.88692	-9.23439			-3.88892	0.196654
-3.8053	7.70252			-3.8084	4.8737			-3.8177	7.22583			-3.8866	-5.11866			-3.8886	1.87483
-3.80499	8.77377			-3.80809	5.06326			-3.81739	6.54234			-3.88629	-5.18468			-3.88829	3.55301
-3.80467	9.84503			-3.80777	5.25282			-3.81707	8.02793			-3.88597	-6.29613			-3.88797	1.30121
-3.80436	10.9163			-3.80746	5.44239			-3.81676	9.51352			-3.88566	-5.31672			-3.88766	-3.25106
-3.80404	11.5649			-3.80714	4.95795			-3.81644	8.9656			-3.88534	-4.2284			-3.88734	-6.44342
-3.80373	12.2135			-3.80683	4.4735			-3.81613	8.41769			-3.88503	-7.32184			-3.88703	-7.33531
-3.80341	9.85676			-3.80651	5.1873			-3.81581	7.86977			-3.88471	-11.1558			-3.88671	-7.26866
-3.8031	7.50001			-3.8062	5.90109			-3.8155	7.32185			-3.8844	-14.9897			-3.8864	-4.90154
-3.80278	6.14504			-3.80588	5.94087			-3.81518	7.58734			-3.88408	-16.0794			-3.88608	-4.45147
-3.80247	4.79008			-3.80557	5.98066			-3.81487	7.85282			-3.88377	-12.9873			-3.88577	-6.30189
-3.80215	4.74997			-3.80525	4.02339			-3.81455	8.11831			-3.88345	-10.1566			-3.88545	-8.00852
-3.80184	7.71524			-3.80494	2.06612			-3.81424	8.3838			-3.88314	-7.32592			-3.88514	-7.41468
-3.80152	11.6079			-3.80462	1.00596			-3.81392	6.99706			-3.88282	-6.76032			-3.88482	-6.58421
-3.80121	15.5007			-3.80431	-0.0541968			-3.81361	5.61032			-3.88251	-6.19472			-3.88451	-5.75373
-3.80089	12.5686			-3.80399	1.68153			-3.81329	5.03698			-3.88219	-5.62912			-3.88419	-4.77947
-3.80058	9.63664			-3.80368	3.41725			-3.81298	6.63272			-3.88188	-5.06353			-3.88388	-3.80521
-3.80026	10.0857			-3.80336	5.22786			-3.81266	8.83851			-3.88156	-4.36725			-3.88356	-5.32314
-3.79995	10.5347			-3.80305	7.03847			-3.81235	8.87523			-3.88125	-3.67097			-3.88325	-6.84106
-3.79963	10.9838			-3.80273	7.65085			-3.81203	9.52199			-3.88093	-2.97469			-3.88293	-8.35899
-3.79932	11.4328			-3.80242	8.26323			-3.81172	11.2533			-3.88062	-2.27841			-3.88262	-9.87691
-3.799	10.4888			-3.8021	7.88956			-3.8114	12.7813			-3.8803	-1.87616			-3.8823	-9.43584
-3.79869	9.54468			-3.80179	7.5159			-3.81109	12.1401			-3.87999	-1.47391			-3.88199	-8.99476
-3.79837	8.60061			-3.80147	7.14223			-3.81077	9.78183			-3.87967	-1.07167			-3.88167	-8.69747
-3.79806	7.65654			-3.80116	6.76856			-3.81046	6.33899			-3.87936	-0.669417			-3.88136	-8.40018
-3.79774	5.64806			-3.80084	7.34349			-3.81014	2.91875			-3.87904	-1.83533			-3.88104	-7.38398
-3.79743	3.63958			-3.80053	7.91843			-3.80983	-0.501499			-3.87873	-3.00123			-3.88073	-8.66826
-3.79711	-0.0594212			-3.80021	8.49336			-3.80951	-1.82045			-3.87841	-4.16714			-3.88041	-8.65853
-3.7968	-0.753045			-3.7999	9.06829			-3.8092	-3.13941			-3.8781	-5.33305			-3.8801	-8.64879
-3.79648	-0.623908			-3.79958	8.64002			-3.80888	-2.99961			-3.87778	-6.42137			-3.87978	-8.43013
-3.79617	-0.494771			-3.79927	8.21174			-3.80857	-2.8598			-3.87747	-7.50969			-3.87947	-8.21146
-3.79585	-0.177797			-3.79895	6.58524			-3.80825	-2.72			-3.87715	-8.59801			-3.87915	-7.9928
-3.79554	0.139176			-3.79864	4.95873			-3.80794	-2.58019			-3.87684	-9.68632			-3.87884	-7.77413
-3.79522	0.45615			-3.79832	4.30578			-3.80762	-1.40104			-3.87652	-8.16105			-3.87852	-6.11767
-3.79491	0.773124			-3.79801	3.65284			-3.80731	-0.221892			-3.87621	-6.63577			-3.87821	-4.46121
-3.79459	1.0901			-3.79769	4.19813			-3.80699	0.957259			-3.87589	-5.11049			-3.87789	-4.96144
-3.79428	1.40707			-3.79738	4.74342			-3.80668	2.13641			-3.87558	-3.58521			-3.87758	-5.46168
-3.79396	2.17798			-3.79706	5.20758			-3.80636	3.04443			-3.87526	-4.78243			-3.87726	-6.23749
-3.79365	2.94889			-3.79675	5.67174			-3.80605	3.95245			-3.87495	-5.97964			-3.87695	-4.71282
-3.79333	3.7198			-3.79643	4.13884			-3.80573	4.86046			-3.87463	-7.17686			-3.87663	-2.32548
-3.79302	4.49072			-3.79612	2.60594			-3.80542	5.76848			-3.87431	-8.37408			-3.87631	0.0618603
-3.7927	1.91188			-3.7958	2.69566			-3.8051	6.40536			-3.874	-9.61486			-3.876	-0.138832
-3.79239	-0.666954			-3.79549	2.78537			-3.80479	7.04225			-3.87368	-10.8556			-3.87568	-2.64
-3.79207	-1.93093			-3.79517	4.07331			-3.80447	5.51006			-3.87337	-8.61162			-3.87537	-5.14117
-3.79176	-0.189537			-3.79486	5.36126			-3.80416	3.97786			-3.87305	-6.3676			-3.87505	-5.34186
-3.79144	2.27973			-3.79454	5.6772			-3.80384	1.94012			-3.87274	-5.00295			-3.87474	-3.18516
-3.79112	4.74899			-3.79423	5.99314			-3.80353	-0.0976221			-3.87242	-3.6383			-3.87442	-1.02847
-3.79081	5.9034			-3.79391	6.30908			-3.80321	0.0337085			-3.87211	-2.27365			-3.87411	-1.12432
-3.79049	7.05781			-3.7936	6.62502			-3.8029	0.165039			-3.87179	-0.908996			-3.87379	-3.52065
-3.79018	6.92867			-3.79328	7.01585			-3.80258	1.78761			-3.87148	-1.02538			-3.87348	-7.25892
-3.78986	6.79953			-3.79296	7.40668			-3.80226	3.41018			-3.87116	-1.14177			-3.87316	-8.69672
-3.78955	6.6704			-3.79265	7.79751			-3.80195	2.86367			-3.87085	-1.25816			-3.87285	-7.73819
-3.78923	6.54126			-3.79233	8.18834			-3.80163	2.31717			-3.87053	-1.37454			-3.87253	-6.77966
-3.78892	2.18581			-3.79202	8.44812			-3.80132	1.73677			-3.87022	-1.68695			-3.87222	-6.13265
-3.7886	-2.16964			-3.7917	8.70789			-3.801	1.15637			-3.8699	-1.99936			-3.8719	-5.48564
-3.78829	-1.20307			-3.79139	8.96766			-3.80069	0.575977			-3.86959	-4.40264			-3.87159	-3.54461
-3.78797	2.76888			-3.79107	9.22744			-3.80037	-0.00441974			-3.86927	-6.80592			-3.87127	-3.90406
-3.78766	4.20505			-3.79076	8.78824			-3.80006	0.725666			-3.86896	-5.76797			-3.87096	-7.09118
-3.78734	5.64121			-3.79044	8.34904			-3.79974	1.45575			-3.86864	-4.73002			-3.87064	-10.2783
-3.78703	5.57469			-3.79013	7.90985			-3.79943	0.15233			-3.86833	-3.95343			-3.87033	-11.0691
-3.78671	5.50816			-3.78981	7.47065			-3.79911	-1.15109			-3.86801	-3.17684			-3.87001	-9.5594
-3.7864	5.64415			-3.7895	6.44014			-3.7988	-2.93394			-3.8677	-3.84044			-3.8697	-6.73922
-3.78608	2.77475			-3.78918	5.40962			-3.79848	-2.54772			-3.86738	-8.68581			-3.86938	-3.91904
-3.78577	-0.0946405			-3.78887	4.37911			-3.79817	0.0979617			-3.86707	-13.4005			-3.86907	-3.35141
-3.78545	0.0413451			-3.78855	3.3486			-3.79785	2.74364			-3.86675	-13.9334			-3.86875	-5.08426
-3.78514	4.46626			-3.78824	4.21529			-3.79754	3.3784			-3.86644	-11.4607			-3.86844	-7.536
-3.78482	8.89117			-3.78792	5.08198			-3.79722	1.84409			-3.86612	-6.89713			-3.86812	-7.68727
-3.78451	13.5039			-3.78761	5.94867			-3.79691	0.919837			-3.86581	-2.85626			-3.86781	-5.58599
-3.78419	18.1167			-3.78729	6.81537			-3.79659	1.08012			-3.86549	-2.99715			-3.86749	-3.48471
-3.78388	18.7535			-3.78698	7.37626			-3.79628	1.68099			-3.86518	-3.33406			-3.86718	-3.05486
-3.78356	19.3904			-3.78666	7.93715			-3.79596	2.28186			-3.86486	-1.58009			-3.86686	-4.9255
-3.78325	20.0273			-3.78635	8.49804			-3.79565	2.95052			-3.86455	0.827276			-3.86655	-6.79613
-3.78293	20.6642			-3.78603	9.05893			-3.79533	3.61918			-3.86423	3.23464			-3.86623	-6.36629
-3.78262	17.5444			-3.78572	10.169			-3.79502	2.66103			-3.86392	2.0701			-3.86592	-5.55304
-3.7823	14.4245			-3.7854	11.2791			-3.7947	1.70288			-3.8636	0.905547			-3.8656	-4.73978
-3.78199	11.3047			-3.78509	11.1909			-3.79439	0.74473			-3.86329	-3.7438			-3.86529	-3.92653
-3.78167	8.18483			-3.78477	11.1028			-3.79407	-0.213419			-3.86297	-8.39314			-3.86497	-3.11328
-3.78136	9.75306			-3.78446	10.595			-3.79376	-0.277672			-3.86266	-7.80984			-3.86466	-1.67698
-3.78104	11.3213			-3.78414	10.0871			-3.79344	-0.341925			-3.86234	-7.22655			-3.86434	-2.54115
-3.78073	12.8895			-3.78383	7.5822			-3.79313	-0.406179			-3.86203	-6.64325			-3.86403	-4.41179
-3.78041	14.4578			-3.78351	5.0773			-3.79281	-0.470432			-3.86171	-6.05996			-3.86371	-6.28242
-3.7801	16.9652			-3.7832	6.04229			-3.7925	0.0075836			-3.8614	-5.38954			-3.8634	-6.71526
-3.77978	19.4726			-3.78288	7.00727			-3.79218	0.485599			-3.86108	-4.71913			-3.86308	-7.14809
-3.77947	18.7868			-3.78257	7.97225			-3.79187	0.963614			-3.86077	-6.13959			-3.86277	-6.14313
-3.77915	18.101			-3.78225	8.93724			-3.79155	1.44163			-3.86045	-7.56005			-3.86245	-7.43865
-3.77884	16.57			-3.78194	7.1001			-3.79124	0.270245			-3.86014	-10.1349			-3.86214	-10.2259
-3.77852	12.0335			-3.78162	5.26297			-3.79092	-0.90114			-3.85982	-12.7097			-3.86182	-10.7126
-3.77821	7.49707			-3.78131	4.07487			-3.79061	-2.07252			-3.85951	-15.2845			-3.86151	-10.3367
-3.77789	5.96601			-3.78099	5.28325			-3.79029	-3.24391			-3.85919	-17.8593			-3.86119	-9.96078
-3.77758	5.12368			-3.78068	6.31688			-3.78998	-1.86211			-3.85888	-16.9057			-3.86088	-10.16
-3.77726	4.28136			-3.78036	7.35051			-3.78966	-0.480317			-3.85856	-15.9521			-3.86056	-10.3592
-3.77695	3.62686			-3.78005	6.68665			-3.78935	0.15586			-3.85824	-14.9986			-3.86024	-11.8524
-3.77663	2.97237			-3.77973	6.02278			-3.78903	1.87657			-3.85793	-14.045			-3.85993	-11.0451
-3.77632	3.94971			-3.77942	5.17325			-3.78872	4.46012			-3.85761	-12.5375			-3.85961	-8.54545
-3.776	4.92704			-3.7791	6.72019			-3.7884	4.87458			-3.8573	-11.0299			-3.8593	-6.04578
-3.77569	4.02602			-3.77879	8.11735			-3.78809	2.35176			-3.85698	-9.52229			-3.85898	-5.70281
-3.77537	6.13037			-3.77847	9.51451			-3.78777	0.913483			-3.85667	-8.01471			-3.85867	-5.35983
-3.77505	5.98069			-3.77816	8.96454			-3.78746	1.30536			-3.85635	-6.55069			-3.85835	-5.06479
-3.77474	2.82563			-3.77784	8.41457			-3.78714	1.69723			-3.85604	-5.08667			-3.85804	-4.76974
-3.77442	1.54893			-3.77753	7.8646			-3.78683	2.15689			-3.85572	-5.71352			-3.85772	-4.47469
-3.77411	0.272227			-3.77721	7.31463			-3.78651	2.61654			-3.85541	-6.34038			-3.85741	-4.17964
-3.77379	1.65654			-3.77689	7.83808			-3.78619	1.76572			-3.85509	-7.29393			-3.85709	-4.72331
-3.77348	3.04085			-3.77658	8.36152			-3.78588	0.914895			-3.85478	-8.24748			-3.85678	-5.26698
-3.77316	4.42517			-3.77626	8.88497			-3.78556	0.199637			-3.85446	-9.20104			-3.85646	-5.81064
-3.77285	5.80948			-3.77595	9.40842			-3.78525	-0.515621			-3.85415	-10.1546			-3.85615	-6.35431
-3.77253	11.6393			-3.77563	9.03319			-3.78493	-0.891961			-3.85383	-10.4983			-3.85583	-8.14407
-3.77222	17.469			-3.77532	8.65796			-3.78462	0.900773			-3.85352	-10.842			-3.85552	-9.93383
-3.7719	20.1056			-3.775	8.28273			-3.7843	2.08346			-3.8532	-9.09486			-3.8552	-10.2858
-3.77159	22.7421			-3.77469	7.90751			-3.78399	2.1816			-3.85289	-7.3477			-3.85489	-12.9382
-3.77127	21.7589			-3.77437	8.11423			-3.78367	2.49298			-3.85257	-5.58693			-3.85457	-17.334
-3.77096	17.7703			-3.77406	8.32096			-3.78336	2.80436			-3.85226	-3.82615			-3.85426	-19.4293
-3.77064	15.4723			-3.77374	8.52769			-3.78304	3.04796			-3.85194	-2.06538			-3.85394	-18.9845
-3.77033	13.1742			-3.77343	8.73441			-3.78273	3.29156			-3.85163	-0.304602			-3.85363	-18.5396
-3.77001	12.2536			-3.77311	8.24217			-3.78241	4.21299			-3.85131	1.06413			-3.85331	-18.4303
-3.7697	11.333			-3.7728	7.74993			-3.7821	5.13442			-3.851	2.43287			-3.853	-16.0205
-3.76938	10.4124			-3.77248	7.25768			-3.78178	3.88678			-3.85068	0.316808			-3.85268	-11.454
-3.76907	9.49185			-3.77217	6.76544			-3.78147	2.63914			-3.85037	-1.79925			-3.85237	-9.18797
-3.76875	8.10167			-3.77185	5.46189			-3.78115	2.56641			-3.85005	-4.41625			-3.85205	-9.86942
-3.76844	6.71149			-3.77154	4.15834			-3.78084	2.49369			-3.84974	-7.03325			-3.85174	-12.8514
-3.76812	5.3213			-3.77122	3.00458			-3.78052	2.42096			-3.84942	-1.9837			-3.85142	-15.9771
-3.76781	3.93112			-3.77091	1.85081			-3.78021	2.34823			-3.84911	3.06585			-3.85111	-16.8023
-3.76749	4.26277			-3.77059	0.597187			-3.77989	2.68221			-3.84879	3.84652			-3.85079	-17.5796
-3.76718	4.59442			-3.77028	1.74003			-3.77958	3.01619			-3.84848	4.6272			-3.85048	-18.3569
-3.76686	6.42875			-3.76996	4.25586			-3.77926	3.35016			-3.84816	1.92308			-3.85016	-20.2845
-3.76655	8.26309			-3.76965	6.77168			-3.77895	3.68414			-3.84785	-0.781039			-3.84985	-19.9115
-3.76623	9.21988			-3.76933	7.13677			-3.77863	5.17043			-3.84753	-3.99903			-3.84953	-16.3567
-3.76592	10.1767			-3.76902	6.30362			-3.77832	6.65673			-3.84722	-7.21702			-3.84922	-12.8019
-3.7656	9.81861			-3.7687	5.02113			-3.778	9.22756			-3.8469	-6.95021			-3.8489	-11.4038
-3.76529	6.45517			-3.76839	3.73865			-3.77769	9.62932			-3.84659	-6.68341			-3.84859	-10.0057
-3.76497	3.21695			-3.76807	4.05381			-3.77737	8.44946			-3.84627	-4.93557			-3.84827	-7.88871
-3.76466	-0.021267			-3.76776	5.5672			-3.77706	5.10053			-3.84596	-3.18773			-3.84796	-5.7717
-3.76434	-2.13247			-3.76744	7.52994			-3.77674	1.61603			-3.84564	-0.263765			-3.84764	-7.48882
-3.76403	-1.23829			-3.76713	9.49267			-3.77643	0.300606			-3.84533	0.569319			-3.84733	-9.20594
-3.76371	0.876825			-3.76681	10.9187			-3.77611	0.72496			-3.84501	-0.993394			-3.84701	-9.12581
-3.7634	2.99194			-3.7665	11.1465			-3.7758	1.14931			-3.8447	-2.55611			-3.8467	-9.04569
-3.76308	3.7922			-3.76618	10.0512			-3.77548	1.70923			-3.84438	-3.33474			-3.84638	-6.66508
-3.76277	4.59246			-3.76587	8.95596			-3.77517	2.26915			-3.84407	-2.0225			-3.84607	-4.28448
-3.76245	3.98395			-3.76555	8.40989			-3.77485	1.20227			-3.84375	-0.187535			-3.84575	-2.62278
-3.76214	3.37544			-3.76524	7.86382			-3.77454	0.135384			-3.84344	1.64743			-3.84544	-0.961072
-3.76182	5.77231			-3.76492	7.31775			-3.77422	-0.931501			-3.84312	1.52219			-3.84512	0.700632
-3.76151	8.16917			-3.76461	6.77168			-3.77391	-1.99839			-3.84281	1.39696			-3.84481	2.36234
-3.76119	9.71687			-3.76429	6.56729			-3.77359	-0.438658			-3.84249	-2.32197			-3.84449	1.21135
-3.76088	11.2646			-3.76398	6.36291			-3.77328	1.12107			-3.84217	-6.0409			-3.84417	0.0603626
-3.76056	12.6244			-3.76366	4.96029			-3.77296	2.6808			-3.84186	-8.84507			-3.84386	-3.3911
-3.76025	13.9843			-3.76335	3.55767			-3.77265	4.24053			-3.84154	-9.55837			-3.84354	-6.84256
-3.75993	10.9613			-3.76303	2.60438			-3.77233	3.81194			-3.84123	-9.09554			-3.84323	-8.95208
-3.75962	4.93291			-3.76272	1.6511			-3.77202	3.38335			-3.84091	-8.63272			-3.84291	-11.0616
-3.7593	2.78649			-3.7624	2.69488			-3.7717	2.95476			-3.8406	-5.94834			-3.8426	-10.8706
-3.75898	5.64904			-3.76209	3.73865			-3.77139	2.52617			-3.84028	-3.26396			-3.84228	-10.6797
-3.75867	6.75845			-3.76177	3.70901			-3.77107	2.87709			-3.83997	-1.79925			-3.84197	-9.53019
-3.75835	7.86785			-3.76146	3.67936			-3.77076	3.22801			-3.83965	-0.33455			-3.84165	-8.3807
-3.75804	10.793			-3.76114	3.64972			-3.77044	3.57893			-3.83934	3.09035			-3.84134	-7.23122
-3.75772	10.7128			-3.76082	3.62007			-3.77012	3.92985			-3.83902	6.51525			-3.84102	-6.08173
-3.75741	9.06727			-3.76051	3.93992			-3.76981	3.51256			-3.83871	5.71484			-3.84071	-8.19125
-3.75709	4.41636			-3.76019	4.25976			-3.76949	3.09527			-3.83839	2.82355			-3.84039	-10.3008
-3.75678	1.26815			-3.75988	4.05537			-3.76918	2.67797			-3.83808	-0.067745			-3.84008	-10.1098
-3.75646	-1.88006			-3.75956	2.65275			-3.76886	2.26068			-3.83776	-0.868159			-3.83976	-9.91885
-3.75615	-1.49656			-3.75925	1.21815			-3.76855	1.03352			-3.83745	-0.290309			-3.83945	-7.861
-3.75583	-1.11306			-3.75893	-0.216458			-3.76823	-0.193649			-3.83713	0.287541			-3.83913	-5.80315
-3.75552	-0.729566			-3.75862	0.271105			-3.76792	-0.471844			-3.83682	-1.09481			-3.83882	-3.74531
-3.7552	-0.346067			-3.7583	0.758668			-3.7676	1.41903			-3.8365	-2.47715			-3.8385	-1.68746
-3.75489	-1.52787			-3.75799	0.746966			-3.76729	3.03878			-3.83619	-4.90494			-3.83819	0.0349016
-3.75457	-2.70967			-3.75767	0.735265			-3.76697	4.65852			-3.83587	-7.33273			-3.83787	1.75726
-3.75426	-3.89148			-3.75736	1.47246			-3.76666	2.93428			-3.83556	-6.05792			-3.83756	-0.354502
-3.75394	-5.07328			-3.75704	1.01142			-3.76634	1.21004			-3.83524	-2.69223			-3.83724	-2.46627
-3.75363	-6.09855			-3.75673	0.0948023			-3.76603	-1.06777			-3.83493	-0.328424			-3.83693	-6.48311
-3.75331	-7.12382			-3.75641	0.376418			-3.76571	-1.17651			-3.83461	2.03538			-3.83661	-10.5
-3.753	-6.83424			-3.7561	1.10737			-3.7654	-0.336277			-3.8343	2.30831			-3.8363	-10.6827
-3.75268	-3.53928			-3.75578	1.83833			-3.76508	0.503957			-3.83398	2.58124			-3.83598	-10.8654
-3.75237	0.319186			-3.75547	2.71906			-3.76477	1.07306			-3.83367	1.6345			-3.83567	-11.1919
-3.75205	4.17765			-3.75515	3.59979			-3.76445	1.64216			-3.83335	-1.40313			-3.83535	-11.5184
-3.75174	5.21858			-3.75484	3.28229			-3.76414	2.21126			-3.83304	-4.44075			-3.83504	-11.8449
-3.75142	6.25951			-3.75452	2.96479			-3.76382	2.78035			-3.83272	-5.3875			-3.83472	-12.1714
-3.75111	5.1501			-3.75421	2.54588			-3.76351	0.900773			-3.83241	-5.37865			-3.83441	-9.70617
-3.75079	4.04069			-3.75389	2.12696			-3.76319	-0.978808			-3.83209	-5.36981			-3.83409	-7.24095
-3.75048	2.93128			-3.75358	2.90628			-3.76288	-0.689316			-3.83178	-5.23028			-3.83378	-8.60985
-3.75016	1.82188			-3.75326	3.6856			-3.76256	-0.399824			-3.83146	-5.09075			-3.83346	-9.97876
-3.74985	-0.727609			-3.75295	5.68812			-3.76225	0.522315			-3.83115	-3.86222			-3.83315	-10.485
-3.74953	-3.27709			-3.75263	7.69064			-3.76193	1.44445			-3.83083	-2.6337			-3.83283	-10.9912
-3.74922	-2.8212			-3.75232	8.81944			-3.76162	2.36659			-3.83052	-3.71385			-3.83252	-9.19695
-3.7489	-2.36531			-3.752	7.95119			-3.7613	3.28873			-3.8302	-6.88487			-3.8322	-7.4027
-3.74859	-0.328457			-3.75169	6.20299			-3.76099	3.92844			-3.82989	-9.7292			-3.83189	-7.20201
-3.74827	1.70839			-3.75137	4.45478			-3.76067	4.56815			-3.82957	-12.5735			-3.83157	-7.00132
-3.74796	-1.26373			-3.75106	3.78			-3.76036	3.03878			-3.82926	-14.6338			-3.83126	-6.80063
-3.74764	-4.23584			-3.75074	3.10521			-3.76004	1.50941			-3.82894	-14.6032			-3.83094	-6.59993
-3.74733	-7.20796			-3.75043	3.0545			-3.75973	1.20015			-3.82863	-14.529			-3.83063	-7.07021
-3.74701	-10.1801			-3.75011	3.0038			-3.75941	0.890888			-3.82831	-14.4548			-3.83031	-7.54049
-3.7467	-8.33106			-3.7498	3.02798			-3.7591	0.717193			-3.828	-10.7651			-3.83	-8.01077
-3.74638	-6.48205			-3.74948	3.05216			-3.75878	0.543497			-3.82768	-7.07545			-3.82968	-8.48105
-3.74607	-4.42466			-3.74917	2.15271			-3.75847	0.534318			-3.82737	-5.78158			-3.82937	-9.30928
-3.74575	-5.37264			-3.74885	2.45148			-3.75815	2.69421			-3.82705	-4.48772			-3.82905	-10.1375
-3.74544	-7.63548			-3.74854	4.07331			-3.75784	3.634			-3.82674	-5.28473			-3.82874	-8.66527
-3.74512	-9.89832			-3.74822	5.69514			-3.75752	4.57379			-3.82642	-6.08174			-3.82842	-7.19302
-3.74481	-9.281			-3.74791	6.56807			-3.75721	3.29932			-3.8261	-6.57383			-3.8281	-7.97333
-3.74449	-8.66369			-3.74759	7.44101			-3.75689	2.02485			-3.82579	-7.06592			-3.82779	-8.75363
-3.74418	-4.91577			-3.74728	8.18912			-3.75658	0.750378			-3.82547	-7.55801			-3.82747	-9.53394
-3.74386	1.83753			-3.74696	8.93724			-3.75626	-0.524094			-3.82516	-8.0501			-3.82716	-10.3142
-3.74355	10.8292			-3.74665	9.17361			-3.75595	0.189752			-3.82484	-10.2737			-3.82684	-10.9807
-3.74323	16.8155			-3.74633	7.41292			-3.75563	0.903597			-3.82453	-12.4973			-3.82653	-11.6472
-3.74291	17.5424			-3.74602	6.10157			-3.75532	1.61744			-3.82421	-12.4993			-3.82621	-12.3137
-3.7426	15.2639			-3.7457	5.98846			-3.755	2.33129			-3.8239	-12.5014			-3.8259	-12.9802
-3.74228	12.9854			-3.74539	5.37608			-3.75469	3.04513			-3.82358	-12.2421			-3.82558	-12.3047
-3.74197	13.7123			-3.74507	4.7637			-3.75437	3.75898			-3.82327	-9.89187			-3.82527	-11.6292
-3.74165	13.8757			-3.74475	4.22621			-3.75405	4.33726			-3.82295	-8.7178			-3.82495	-10.9538
-3.74134	14.0391			-3.74444	3.68872			-3.75374	4.91554			-3.82264	-7.54372			-3.82464	-10.2783
-3.74102	12.5413			-3.74412	3.58029			-3.75342	5.4458			-3.82232	-5.67813			-3.82432	-10.2588
-3.74071	8.03808			-3.74381	3.47186			-3.75311	3.80699			-3.82201	-3.81254			-3.82401	-10.2394
-3.74039	3.72274			-3.74349	3.36342			-3.75279	2.16818			-3.82169	-3.25375			-3.82369	-10.2199
-3.74008	-0.592602			-3.74318	3.25499			-3.75248	2.69845			-3.82138	-0.604077			-3.82338	-10.2004
-3.73976	-1.68342			-3.74286	3.72071			-3.75216	4.1325			-3.82106	2.04559			-3.82306	-8.93486
-3.73945	-2.77424			-3.74255	4.18643			-3.75185	5.56654			-3.82075	2.60438			-3.82275	-7.66929
-3.73913	-0.859682			-3.74223	3.90325			-3.75153	4.96708			-3.82043	4.3393			-3.82243	-8.70421
-3.73882	1.05488			-3.74192	4.81831			-3.75122	4.36762			-3.82012	6.07421			-3.82212	-9.73912
-3.7385	2.48419			-3.7416	6.00172			-3.7509	4.27654			-3.8198	5.68557			-3.8218	-11.0556
-3.73819	3.91351			-3.74129	5.9869			-3.75059	4.18545			-3.81949	3.20606			-3.82149	-12.3721
-3.73787	3.84014			-3.74097	6.04697			-3.75027	6.26344			-3.81917	1.90266			-3.82117	-9.85445
-3.73756	3.76676			-3.74066	7.30527			-3.74996	8.34143			-3.81886	0.599267			-3.82086	-7.3368
-3.73724	2.37854			-3.74034	7.51512			-3.74964	8.0244			-3.81854	-0.0942893			-3.82054	-8.84499
-3.73693	0.990309			-3.74003	7.72496			-3.74933	7.70737			-3.81823	-0.787845			-3.82023	-10.3532
-3.73661	-0.210082			-3.73971	8.0097			-3.74901	8.61045			-3.81791	-1.4814			-3.81991	-11.8614
-3.7363	-1.41047			-3.7394	8.29444			-3.7487	7.34445			-3.8176	-2.17496			-3.8196	-13.3696
-3.73598	-2.58054			-3.73908	8.27883			-3.74838	5.04899			-3.81728	-3.08087			-3.81928	-12.2867
-3.73567	-0.745219			-3.73877	8.26323			-3.74807	2.75352			-3.81697	-3.98678			-3.81897	-11.2039
-3.73535	-0.224756			-3.73845	8.24763			-3.74775	0.322495			-3.81665	-2.71469			-3.81865	-10.121
-3.73504	-2.70967			-3.73814	8.23203			-3.74744	-2.10853			-3.81634	0.648271			-3.81834	-9.0382
-3.73472	-6.88511			-3.73782	6.71863			-3.74712	-3.04833			-3.81602	1.659			-3.81802	-9.05767
-3.73441	-8.05518			-3.73751	5.20524			-3.74681	-3.98812			-3.81571	0.578848			-3.81771	-9.07714
-3.73409	-6.09464			-3.73719	5.73883			-3.74649	-2.75883			-3.81539	-1.28538			-3.81739	-9.09661
-3.73378	-4.1341			-3.73688	7.47065			-3.74618	-1.52955			-3.81508	-3.14961			-3.81708	-9.11608
-3.73346	-3.48841			-3.73656	7.40512			-3.74586	-0.356753			-3.81476	-1.96464			-3.81676	-11.3641
-3.73315	-2.84272			-3.73625	6.14136			-3.74555	0.816044			-3.81445	-0.779678			-3.81645	-13.6122
-3.73283	-0.882183			-3.73593	5.62649			-3.74523	1.98884			-3.81413	0.405289			-3.81613	-12.0261
-3.73252	1.07836			-3.73562	5.11163			-3.74492	3.16164			-3.81382	1.59026			-3.81582	-10.44
-3.7322	2.94498			-3.7353	4.99617			-3.7446	2.12017			-3.8135	2.77522			-3.8155	-10.0521
-3.73189	1.80622			-3.73499	4.88072			-3.74429	1.0787			-3.81319	3.96019			-3.81519	-9.66424
-3.73157	-0.647388			-3.73467	4.76526			-3.74397	0.0372389			-3.81287	2.96716			-3.81487	-9.27633
-3.73126	-3.101			-3.73436	4.64981			-3.74366	-1.00423			-3.81256	-0.11675			-3.81456	-8.88843
-3.73094	-0.87827			-3.73404	4.41422			-3.74334	-0.915967			-3.81224	-2.3104			-3.81424	-8.3837
-3.73063	1.34446			-3.73373	4.17863			-3.74303	-0.827708			-3.81193	-2.41318			-3.81393	-7.87897
-3.73031	0.561808			-3.73341	4.69193			-3.74271	-0.739448			-3.81161	-0.468632			-3.81361	-7.37425
-3.73	-0.220843			-3.7331	4.007			-3.7424	-0.651188			-3.8113	1.47591			-3.8133	-6.86952
-3.72968	0.499196			-3.73278	3.24719			-3.74208	-0.562928			-3.81098	2.94129			-3.81298	-7.4671
-3.72937	1.21923			-3.73247	3.6856			-3.74177	-0.474668			-3.81067	2.3158			-3.81267	-8.06469
-3.72905	1.93927			-3.73215	4.04913			-3.74145	-0.386408			-3.81035	-0.48769			-3.81235	-8.66227
-3.72874	2.65931			-3.73184	3.21442			-3.74114	-0.298148			-3.81003	-3.29118			-3.81203	-9.25986
-3.72842	2.48713			-3.73152	1.66202			-3.74082	0.321083			-3.80972	-2.22873			-3.81172	-7.8625
-3.72811	2.31495			-3.73121	0.109624			-3.74051	0.940314			-3.8094	0.924605			-3.8114	-6.46514
-3.72779	2.3306			-3.73089	-1.44278			-3.74019	1.55954			-3.80909	2.90182			-3.81109	-7.36826
-3.72748	2.34625			-3.73058	-2.99517			-3.73988	2.17878			-3.80877	4.87903			-3.81077	-8.27137
-3.72716	4.4281			-3.73026	-2.25096			-3.73956	1.89423			-3.80846	4.85249			-3.81046	-6.73023
-3.72684	9.51533			-3.72995	-0.30851			-3.73925	1.60968			-3.80814	4.82594			-3.81014	-5.18909
-3.72653	11.5972			-3.72963	0.885044			-3.73893	1.32513			-3.80783	4.7994			-3.80983	-5.94843
-3.72621	10.6737			-3.72932	2.0786			-3.73862	1.04058			-3.80751	4.77285			-3.80951	-6.70777
-3.7259	10.4261			-3.729	2.03959			-3.7383	1.30183			-3.8072	2.36957			-3.8092	-9.58336
-3.72558	10.1786			-3.72868	0.802353			-3.73798	1.56308			-3.80688	-0.0337138			-3.80888	-12.459
-3.72527	9.74328			-3.72837	1.43735			-3.73767	1.82432			-3.80657	-2.437			-3.80857	-13.0341
-3.72495	9.30793			-3.72805	2.07236			-3.73735	2.08557			-3.80625	-4.84028			-3.80825	-13.6092
-3.72464	7.74556			-3.72774	1.40927			-3.73704	3.2506			-3.80594	-6.80796			-3.80794	-11.117
-3.72432	6.1832			-3.72742	0.746186			-3.73672	4.41563			-3.80562	-8.77565			-3.80762	-8.62483
-3.72401	4.80867			-3.72711	1.33126			-3.73641	5.58066			-3.80531	-10.6127			-3.80731	-9.96677
-3.72369	3.43414			-3.72679	3.11457			-3.73609	6.74569			-3.80499	-12.4497			-3.80699	-11.3087
-3.72338	5.19021			-3.72648	4.21139			-3.73578	6.84878			-3.80468	-15.6043			-3.80668	-11.2668
-3.72306	9.95166			-3.72616	4.10998			-3.73546	6.95187			-3.80436	-16.6682			-3.80636	-11.2248
-3.72275	11.7077			-3.72585	4.00856			-3.73515	7.05496			-3.80405	-14.1165			-3.80605	-13.4834
-3.72243	10.4584			-3.72553	5.10539			-3.73483	7.15804			-3.80373	-8.08005			-3.80573	-15.7419
-3.72212	11.0249			-3.72522	7.82481			-3.73452	5.99584			-3.80342	-1.21596			-3.80542	-14.9332
-3.7218	11.5913			-3.7249	9.34601			-3.7342	4.83363			-3.8031	2.16334			-3.8051	-14.1244
-3.72149	11.7821			-3.72459	8.82022			-3.73389	3.67143			-3.80279	3.53888			-3.80479	-15.6161
-3.72117	11.9729			-3.72427	8.29444			-3.73357	2.50922			-3.80247	4.91442			-3.80447	-17.1078
-3.72086	10.5983			-3.72396	8.22267			-3.73326	0.491248			-3.80216	3.9949			-3.80416	-17.6889
-3.72054	6.21842			-3.72364	8.1509			-3.73294	-1.52673			-3.80184	3.07538			-3.80384	-18.2701
-3.72023	3.52903			-3.72333	8.07913			-3.73263	-4.7648			-3.80153	2.15585			-3.80353	-16.5507
-3.71991	0.839649			-3.72301	8.00736			-3.73231	-5.83381			-3.80121	1.23633			-3.80321	-14.8313
-3.7196	2.40789			-3.7227	7.76085			-3.732	-3.33287			-3.8009	1.62361			-3.8029	-12.6806
-3.71928	3.97612			-3.72238	7.51434			-3.73168	-0.831944			-3.80058	2.01088			-3.80258	-10.5299
-3.71897	5.35652			-3.72207	7.26782			-3.73137	-0.36452			-3.80027	2.26748			-3.80227	-8.37921
-3.71865	6.73692			-3.72175	7.02131			-3.73105	0.102904			-3.79995	2.52407			-3.80195	-6.2285
-3.71834	11.0914			-3.72144	5.98846			-3.73074	-0.322155			-3.79964	1.34319			-3.80164	-4.54508
-3.71802	12.4405			-3.72112	4.95561			-3.73042	-0.747215			-3.79932	-1.92857			-3.80132	-2.86166
-3.71771	10.659			-3.72081	3.99764			-3.73011	0.9968			-3.79901	-5.98441			-3.80101	-5.01237
-3.71739	8.87747			-3.72049	3.03968			-3.72979	2.74081			-3.79869	-6.55545			-3.80069	-7.16307
-3.71708	7.2838			-3.72018	2.9055			-3.72948	3.3551			-3.79838	-5.90682			-3.80038	-7.15708
-3.71676	8.69551			-3.71986	3.96956			-3.72916	3.96939			-3.79806	-5.25818			-3.80006	-7.15109
-3.71645	8.41669			-3.71955	4.4345			-3.72885	4.58368			-3.79775	-4.39175			-3.79975	-7.1451
-3.71613	8.13787			-3.71923	4.89944			-3.72853	5.19797			-3.79743	-3.52531			-3.79943	-7.13911
-3.71582	7.06564			-3.71892	4.96341			-3.72822	3.69614			-3.79712	-4.55238			-3.79912	-7.72696
-3.7155	5.9934			-3.7186	6.22561			-3.7279	2.19431			-3.7968	-5.57944			-3.7988	-8.31481
-3.71519	4.92117			-3.71829	6.81381			-3.72759	4.17204			-3.79649	-6.6065			-3.79849	-8.90265
-3.71487	3.84894			-3.71797	7.402			-3.72727	6.14976			-3.79617	-7.63356			-3.79817	-9.4905
-3.71456	5.3438			-3.71766	7.04159			-3.72696	6.04879			-3.79586	-6.39551			-3.79786	-8.88019
-3.71424	6.83867			-3.71734	6.68119			-3.72664	3.77875			-3.79554	-5.15745			-3.79754	-8.26987
-3.71393	7.01868			-3.71703	5.12255			-3.72633	1.37314			-3.79523	-3.9194			-3.79723	-7.65956
-3.71361	4.19331			-3.71671	3.56391			-3.72601	1.1366			-3.79491	-2.68134			-3.79691	-7.04924
-3.7133	-1.10524			-3.7164	2.5919			-3.7257	2.4252			-3.7946	-3.07678			-3.7966	-4.79744
-3.71298	-6.40378			-3.71608	1.6199			-3.72538	1.54472			-3.79428	-3.47223			-3.79628	-2.54564
-3.71267	-8.57173			-3.71577	0.722783			-3.72507	-1.36927			-3.79396	-3.86767			-3.79596	-2.59432
-3.71235	-7.73429			-3.71545	-0.174332			-3.72475	-2.11418			-3.79365	-4.26311			-3.79565	-2.643
-3.71204	-5.51939			-3.71514	-0.197735			-3.72444	0.801216			-3.79333	-6.13959			-3.79533	-4.89629
-3.71172	-3.30449			-3.71482	0.977096			-3.72412	3.71662			-3.79302	-8.01607			-3.79502	-7.14959
-3.7114	-0.901749			-3.71451	2.67615			-3.72381	5.81861			-3.7927	-5.7108			-3.7947	-9.40289
-3.71109	1.50099			-3.71419	4.37521			-3.72349	5.75153			-3.79239	-3.40552			-3.79439	-11.6562
-3.71077	4.04069			-3.71388	5.15999			-3.72318	6.24085			-3.79207	-5.06693			-3.79407	-11.9685
-3.71046	6.58039			-3.71356	5.94477			-3.72286	6.73016			-3.79176	-6.72833			-3.79376	-12.2807
-3.71014	7.80524			-3.71325	6.72955			-3.72255	7.0839			-3.79144	-8.38973			-3.79344	-10.2925
-3.70983	6.02471			-3.71293	7.51434			-3.72223	7.43765			-3.79113	-10.0511			-3.79313	-8.30432
-3.70951	3.68067			-3.71261	7.74993			-3.72191	6.97799			-3.79081	-9.53454			-3.79281	-6.41197
-3.7092	1.33663			-3.7123	7.98552			-3.7216	6.51834			-3.7905	-9.01795			-3.7925	-4.51962
-3.70888	1.81014			-3.71198	7.42228			-3.72128	6.05868			-3.79018	-8.50136			-3.79218	-2.62727
-3.70857	2.28364			-3.71167	4.86199			-3.72097	5.59902			-3.78987	-7.98476			-3.79187	-0.734919
-3.70825	3.19543			-3.71135	2.73232			-3.72065	4.89082			-3.78955	-9.45015			-3.79155	0.12701
-3.70794	4.10722			-3.71104	1.80088			-3.72034	4.18263			-3.78924	-10.9155			-3.79124	0.98894
-3.70762	5.019			-3.71072	0.594846			-3.72002	1.44092			-3.78892	-14.3411			-3.79092	-0.449606
-3.70731	5.93079			-3.71041	0.587045			-3.71971	-1.30078			-3.78861	-14.2819			-3.79061	-1.88815
-3.70699	4.40071			-3.71009	0.878803			-3.71939	-2.55125			-3.78829	-13.5693			-3.79029	0.411575
-3.70668	2.87063			-3.70978	1.17056			-3.71908	-1.63264			-3.78798	-12.8567			-3.78998	2.7113
-3.70636	4.34592			-3.70946	0.413863			-3.71876	0.234941			-3.78766	-11.9263			-3.78966	1.94373
-3.70605	5.82122			-3.70915	-0.342834			-3.71845	2.10252			-3.78735	-10.9958			-3.78935	-2.65797
-3.70573	7.75828			-3.70883	-1.25555			-3.71813	1.9952			-3.78703	-10.1063			-3.78903	-8.02725
-3.70542	9.69534			-3.70852	-0.970034			-3.71782	1.88787			-3.78672	-9.21669			-3.78872	-11.096
-3.7051	8.62702			-3.7082	1.31254			-3.7175	0.424876			-3.7864	-8.32712			-3.7884	-11.8644
-3.70479	7.55871			-3.70789	2.39688			-3.71719	1.13095			-3.78609	-7.43754			-3.78809	-12.6327
-3.70447	5.92688			-3.70757	2.28298			-3.71687	1.92741			-3.78577	-7.76764			-3.78777	-10.0941
-3.70416	4.29505			-3.70726	2.16909			-3.71656	0.554795			-3.78546	-8.09775			-3.78746	-7.55547
-3.70384	5.6686			-3.70694	3.17854			-3.71624	-1.63123			-3.78514	-8.42785			-3.78714	-8.85098
-3.70353	7.04216			-3.70663	4.18799			-3.71593	-3.81724			-3.78483	-8.75795			-3.78683	-10.1465
-3.70321	7.16347			-3.70631	5.8652			-3.71561	-3.20154			-3.78451	-9.02271			-3.78651	-10.6273
-3.7029	7.28478			-3.706	7.54242			-3.7153	-2.58584			-3.7842	-9.28748			-3.7862	-11.108
-3.70258	7.40609			-3.70568	9.14474			-3.71498	-1.97014			-3.78388	-9.55224			-3.78588	-13.6496
-3.70227	7.5274			-3.70537	8.75001			-3.71467	-1.35444			-3.78357	-9.817			-3.78557	-16.1912
-3.70195	6.58431			-3.70505	7.98083			-3.71435	0.888064			-3.78325	-13.0874			-3.78525	-15.5697
-3.70164	5.64121			-3.70474	7.21166			-3.71404	3.13057			-3.78294	-16.3578			-3.78494	-11.114
-3.70132	4.69812			-3.70442	8.1899			-3.71372	3.204			-3.78262	-19.4975			-3.78462	-8.81504
-3.70101	3.75502			-3.70411	7.96991			-3.71341	3.27743			-3.78231	-19.1524			-3.78431	-6.51606
-3.70069	2.54583			-3.70379	6.28178			-3.71309	2.39625			-3.78199	-16.1094			-3.78399	-6.56249
-3.70038	1.33663			-3.70348	4.59364			-3.71278	1.51506			-3.78168	-13.0663			-3.78368	-6.60892
-3.70006	0.127437			-3.70316	2.9055			-3.71246	0.633875			-3.78136	-11.8963			-3.78336	-8.95582
-3.69975	-1.08176			-3.70285	1.21737			-3.71215	-0.247311			-3.78105	-10.7263			-3.78305	-11.3027
-3.69943	1.96667			-3.70253	-1.39441			-3.71183	0.724253			-3.78073	-9.42564			-3.78273	-11.6846
-3.69912	5.01509			-3.70222	-2.80795			-3.71152	1.69582			-3.78042	-8.12497			-3.78242	-12.0666
-3.6988	7.87568			-3.7019	-2.77363			-3.7112	2.66738			-3.7801	-10.7883			-3.7821	-10.148
-3.69849	10.7363			-3.70159	-1.54107			-3.71089	3.63895			-3.77979	-13.4515			-3.78179	-8.22944
-3.69817	11.3115			-3.70127	-0.246101			-3.71057	2.44144			-3.77947	-15.1347			-3.78147	-6.68231
-3.69786	8.88139			-3.70096	1.04886			-3.71026	1.24393			-3.77916	-13.3331			-3.78116	-5.13518
-3.69754	6.45126			-3.70064	0.421664			-3.70994	0.0464179			-3.77884	-10.2247			-3.78084	-5.88852
-3.69723	7.0265			-3.70033	-0.205536			-3.70963	-1.15109			-3.77853	-9.20716			-3.78052	-6.64187
-3.69691	6.47473			-3.70001	-0.508215			-3.70931	-2.48417			-3.77821	-9.53999			-3.78021	-5.95742
-3.6966	5.92297			-3.6997	-0.810894			-3.709	-3.81724			-3.77789	-9.87281			-3.77989	-5.27297
-3.69628	3.86851			-3.69938	-1.11357			-3.70868	-2.89087			-3.77758	-12.4272			-3.77958	-4.58851
-3.69597	4.81943			-3.69907	-1.41625			-3.70837	0.20458			-3.77726	-14.9816			-3.77926	-3.90406
-3.69565	8.41767			-3.69875	0.193875			-3.70805	3.78934			-3.77695	-18.0498			-3.77895	-3.1949
-3.69533	12.0159			-3.69844	1.804			-3.70774	5.20503			-3.77663	-21.1181			-3.77863	-2.48574
-3.69502	14.4871			-3.69812	2.8899			-3.70742	4.36127			-3.77632	-22.0955			-3.77832	-1.77657
-3.6947	13.953			-3.69781	2.77757			-3.70711	3.5175			-3.776	-23.0728			-3.778	-1.06741
-3.69439	8.34723			-3.69749	2.36567			-3.70679	2.8093			-3.77569	-21.6544			-3.77769	-0.358246
-3.69407	2.74149			-3.69717	1.95378			-3.70648	2.10111			-3.77537	-20.236			-3.77737	0.350917
-3.69376	-0.0467031			-3.69686	2.66523			-3.70616	1.39291			-3.77506	-16.7267			-3.77706	-2.77404
-3.69344	-2.8349			-3.69654	3.37668			-3.70584	0.684713			-3.77474	-9.73261			-3.77674	-5.89901
-3.69313	-2.51597			-3.69623	3.88531			-3.70553	0.0668942			-3.77443	-4.39379			-3.77643	-10.5097
-3.69281	-2.19704			-3.69591	4.39393			-3.70521	-0.550925			-3.77411	-1.14585			-3.77611	-15.1204
-3.6925	-1.87811			-3.6956	3.70433			-3.7049	-1.16874			-3.7738	-0.685752			-3.7758	-16.52
-3.69218	-1.55918			-3.69528	3.01472			-3.70458	-1.78656			-3.77348	-0.22565			-3.77548	-14.0855
-3.69187	-1.24025			-3.69497	2.37504			-3.70427	-4.16675			-3.77317	0.147332			-3.77517	-10.7403
-3.69155	-0.921315			-3.69465	1.73535			-3.70395	-6.54695			-3.77285	0.520314			-3.77485	-7.39521
-3.69124	-0.602385			-3.69434	1.84457			-3.70364	-6.66768			-3.77254	-1.19758			-3.77454	-6.11093
-3.69092	-0.283455			-3.69402	0.755547			-3.70332	-4.61935			-3.77222	-2.91548			-3.77422	-4.82665
-3.69061	-2.14029			-3.69371	-0.111924			-3.70301	-3.92386			-3.77191	-7.54644			-3.77391	-5.01012
-3.69029	-3.99713			-3.69339	0.218838			-3.70269	-5.39745			-3.77159	-12.1774			-3.77359	-5.19359
-3.68998	-4.53912			-3.69308	1.74783			-3.70238	-4.56639			-3.77128	-12.6266			-3.77328	-7.67753
-3.68966	-2.07573			-3.69276	2.0786			-3.70206	-1.56627			-3.77096	-13.0758			-3.77296	-10.1615
-3.68935	1.95297			-3.69245	1.66046			-3.70175	1.11754			-3.77065	-11.8698			-3.77265	-12.7892
-3.68903	5.98166			-3.69213	2.44056			-3.70143	3.80134			-3.77033	-10.6637			-3.77233	-15.4169
-3.68872	7.19282			-3.69182	3.14577			-3.70112	3.00559			-3.77002	-11.5485			-3.77202	-15.7442
-3.6884	8.40397			-3.6915	2.65275			-3.7008	2.20984			-3.7697	-12.4333			-3.7717	-16.0714
-3.68809	6.88367			-3.69119	1.80088			-3.70049	-0.201416			-3.76939	-12.1856			-3.77139	-14.9968
-3.68777	5.36337			-3.69087	0.949012			-3.70017	-2.61267			-3.76907	-11.9378			-3.77107	-13.9222
-3.68746	3.84307			-3.69056	1.22049			-3.69986	-4.88837			-3.76876	-11.6901			-3.77076	-12.8476
-3.68714	2.32277			-3.69024	1.49196			-3.69954	-7.16406			-3.76844	-11.4423			-3.77044	-11.773
-3.68683	1.86688			-3.68993	1.5138			-3.69923	-7.81294			-3.76813	-9.32151			-3.77013	-11.8966
-3.68651	1.41098			-3.68961	1.53565			-3.69891	-6.29276			-3.76781	-7.20068			-3.76981	-12.0201
-3.6862	0.95509			-3.6893	-0.439566			-3.6986	-5.99267			-3.7675	-5.07986			-3.7695	-12.1437
-3.68588	0.499196			-3.68898	-2.41478			-3.69828	-5.69259			-3.76718	-2.95904			-3.76918	-12.2673
-3.68557	0.904218			-3.68867	-2.602			-3.69797	-4.67019			-3.76687	-0.175964			-3.76887	-12.2036
-3.68525	1.30924			-3.68835	-2.78923			-3.69765	-3.64779			-3.76655	2.60711			-3.76855	-12.1399
-3.68494	3.59262			-3.68804	-2.97645			-3.69734	-3.84549			-3.76624	1.20843			-3.76824	-12.0763
-3.68462	2.87063			-3.68772	-3.16368			-3.69702	-1.87412			-3.76592	-0.190257			-3.76792	-12.0126
-3.68431	1.02162			-3.68741	-1.97792			-3.69671	0.0972556			-3.76561	-0.0207819			-3.76761	-11.1342
-3.68399	2.17798			-3.68709	-0.792172			-3.69639	2.06863			-3.76529	0.148693			-3.76729	-10.2558
-3.68368	3.14651			-3.68678	0.393581			-3.69608	2.00649			-3.76498	2.40905			-3.76698	-9.37743
-3.68336	1.10966			-3.68646	1.57933			-3.69576	1.94436			-3.76466	4.6694			-3.76666	-8.49902
-3.68305	-3.65081			-3.68615	1.804			-3.69545	2.56006			-3.76435	4.64285			-3.76635	-7.0455
-3.68273	-8.41128			-3.68583	2.02867			-3.69513	3.17576			-3.76403	4.61631			-3.76603	-5.59198
-3.68242	-8.35063			-3.68552	2.25334			-3.69482	5.01156			-3.76372	2.49889			-3.76572	-5.14491
-3.6821	-8.28997			-3.6852	2.47801			-3.6945	4.67829			-3.7634	0.381467			-3.7654	-6.99832
-3.68179	-8.29193			-3.68489	1.40459			-3.69419	3.2153			-3.76309	-3.78327			-3.76509	-9.61856
-3.68147	-8.29389			-3.68457	0.331173			-3.69387	1.7523			-3.76277	-7.94801			-3.76477	-12.2388
-3.68116	-8.29584			-3.68426	-0.742245			-3.69356	0.153742			-3.76246	-7.93099			-3.76445	-12.7023
-3.68084	-8.2978			-3.68394	-1.81566			-3.69324	-1.44482			-3.76214	-7.91398			-3.76414	-10.8654
-3.68053	-5.88136			-3.68363	-0.952872			-3.69293	-2.00968			-3.76182	-5.68357			-3.76382	-10.8197
-3.68021	-3.46493			-3.68331	-0.0900814			-3.69261	-2.57455			-3.76151	-3.45317			-3.76351	-14.6082
-3.6799	-1.0485			-3.683	0.772709			-3.6923	-0.970335			-3.76119	-3.31364			-3.76319	-17.3902
-3.67958	1.36794			-3.68268	1.6355			-3.69198	0.633875			-3.76088	-3.17411			-3.76288	-17.8717
-3.67926	3.53392			-3.68237	1.79932			-3.69167	2.37365			-3.76056	-2.81679			-3.76256	-18.449
-3.67895	5.69991			-3.68205	1.96314			-3.69135	4.11343			-3.76025	-2.45946			-3.76225	-19.0264
-3.67863	6.55104			-3.68174	2.12696			-3.69104	3.68414			-3.75993	-2.10213			-3.76193	-19.46
-3.67832	4.3968			-3.68142	2.29078			-3.69072	3.25484			-3.75962	-1.7448			-3.76162	-19.8936
-3.678	4.52006			-3.6811	2.34227			-3.69041	0.543497			-3.7593	-4.15353			-3.7613	-16.517
-3.67769	4.64333			-3.68079	2.39376			-3.69009	-2.16785			-3.75899	-6.56226			-3.76099	-13.1404
-3.67737	4.57876			-3.68047	2.44524			-3.68977	-3.93022			-3.75867	-8.97099			-3.76067	-12.0643
-3.67706	4.51419			-3.68016	2.49673			-3.68946	-3.52352			-3.75836	-11.3797			-3.76036	-10.9882
-3.67674	2.7591			-3.67984	1.52473			-3.68914	-1.76114			-3.75804	-10.6086			-3.76004	-10.9665
-3.67643	1.00401			-3.67953	0.552721			-3.68883	0.00122889			-3.75773	-9.83742			-3.75973	-10.9448
-3.67611	2.25429			-3.67921	-0.419284			-3.68851	-0.269905			-3.75741	-9.06627			-3.75941	-10.9231
-3.6758	3.50457			-3.6789	-1.39129			-3.6882	-0.54104			-3.7571	-8.29513			-3.7591	-10.9013
-3.67548	4.36745			-3.67858	-0.888124			-3.68788	-0.607411			-3.75678	-3.42186			-3.75878	-9.64402
-3.67517	5.23032			-3.67827	-0.384959			-3.68757	-0.673782			-3.75647	1.45141			-3.75847	-8.3867
-3.67485	3.27565			-3.67795	1.31644			-3.68725	-0.740154			-3.75615	4.2338			-3.75815	-10.8197
-3.67454	1.32098			-3.67764	3.01784			-3.68694	-0.806525			-3.75584	7.01619			-3.75784	-13.2527
-3.67422	-1.6981			-3.67732	3.14655			-3.68662	-2.22857			-3.75552	3.52595			-3.75752	-15.542
-3.67391	-1.71179			-3.67701	3.27527			-3.68631	-3.65061			-3.75521	0.0357099			-3.75721	-15.5308
-3.67359	-3.22818			-3.67669	3.40399			-3.68599	-2.90358			-3.75489	-5.32761			-3.75689	-14.5131
-3.67328	-4.74456			-3.67638	3.5327			-3.68568	-2.15655			-3.75458	-10.6909			-3.75658	-13.4954
-3.67296	-2.9973			-3.67606	4.31046			-3.68536	-0.923734			-3.75426	-12.3408			-3.75626	-12.5496
-3.67265	1.75535			-3.67575	5.08822			-3.68505	0.309079			-3.75395	-10.5058			-3.75595	-11.6038
-3.67233	6.508			-3.67543	5.86598			-3.68473	1.54189			-3.75363	-5.49096			-3.75563	-9.36395
-3.67202	8.25527			-3.67512	6.64374			-3.68442	2.77471			-3.75332	-2.567			-3.75532	-9.42461
-3.6717	9.12596			-3.6748	8.22033			-3.6841	2.15477			-3.753	-2.99715			-3.755	-9.77282
-3.67139	9.99666			-3.67449	9.79691			-3.68379	1.53483			-3.75269	-6.9121			-3.75469	-10.121
-3.67107	12.3701			-3.67417	7.77879			-3.68347	0.914895			-3.75237	-10.1736			-3.75437	-11.9071
-3.67076	11.7381			-3.67386	5.76067			-3.68316	0.294958			-3.75206	-11.3443			-3.75406	-11.3926
-3.67044	7.63893			-3.67354	5.44161			-3.68284	1.37526			-3.75174	-9.70538			-3.75374	-11.1297
-3.67013	3.53979			-3.67323	5.12255			-3.68253	2.45556			-3.75143	-8.06644			-3.75343	-10.8669
-3.66981	0.567678			-3.67291	6.00172			-3.68221	3.40029			-3.75111	-6.29682			-3.75311	-12.7607
-3.6695	0.60094			-3.6726	6.88089			-3.6819	4.34503			-3.7508	-4.52719			-3.7528	-14.6546
-3.66918	4.01525			-3.67228	6.03761			-3.68158	5.47051			-3.75048	-2.75757			-3.75248	-12.1392
-3.66887	7.42957			-3.67197	5.19432			-3.68127	4.42693			-3.75017	-0.987949			-3.75217	-9.6238
-3.66855	8.02634			-3.67165	4.35103			-3.68095	4.60345			-3.74985	0.781674			-3.75185	-7.25218
-3.66824	8.62311			-3.67134	3.50774			-3.68064	4.77997			-3.74954	2.5513			-3.75154	-4.88057
-3.66792	9.72078			-3.67102	2.05285			-3.68032	5.38579			-3.74922	1.93601			-3.75122	-4.18638
-3.66761	10.8184			-3.67071	0.597967			-3.68001	5.9916			-3.74891	1.32073			-3.75091	-5.79267
-3.66729	8.91074			-3.67039	0.341314			-3.67969	4.42834			-3.74859	0.705444			-3.75059	-8.26164
-3.66698	7.00302			-3.67008	0.084661			-3.67938	2.86508			-3.74828	0.0901598			-3.75028	-10.7306
-3.66666	2.77867			-3.66976	0.452088			-3.67906	1.61815			-3.74796	-1.04784			-3.74996	-8.45484
-3.66635	-1.44569			-3.66945	0.819515			-3.67875	0.371214			-3.74765	-2.18585			-3.74965	-3.8786
-3.66603	-5.48221			-3.66913	1.18694			-3.67843	-0.875721			-3.74733	-3.32385			-3.74933	0.697636
-3.66572	-4.50977			-3.66882	1.55437			-3.67812	-2.12266			-3.74702	-4.46185			-3.74902	2.9734
-3.6654	-2.18138			-3.6685	2.38362			-3.6778	-1.64393			-3.7467	-5.92519			-3.7487	3.23175
-3.66509	0.147003			-3.66819	3.21286			-3.67749	-1.16521			-3.74639	-7.38854			-3.74838	3.49011
-3.66477	-0.21693			-3.66787	4.04211			-3.67717	-0.686492			-3.74607	-8.85188			-3.74807	2.742
-3.66446	-0.580862			-3.66756	4.87136			-3.67686	-0.20777			-3.74575	-10.3152			-3.74775	-0.306575
-3.66414	2.18581			-3.66724	3.5288			-3.67654	-0.858775			-3.74544	-10.4718			-3.74744	-5.17636
-3.66383	4.95248			-3.66693	2.18625			-3.67623	-1.50978			-3.74512	-10.6283			-3.74712	-7.74568
-3.66351	7.40609			-3.66661	2.04193			-3.67591	-2.02522			-3.74481	-10.7849			-3.74681	-7.91866
-3.66319	9.8597			-3.6663	1.89761			-3.6756	-2.54065			-3.74449	-10.9414			-3.74649	-8.09165
-3.66288	8.40006			-3.66598	1.85315			-3.67528	-3.23685			-3.74418	-6.43702			-3.74618	-7.73744
-3.66256	1.93145			-3.66567	1.80868			-3.67497	-1.76397			-3.74386	-1.93265			-3.74586	-7.38323
-3.66225	-3.41015			-3.66535	1.76422			-3.67465	0.657882			-3.74355	-1.61004			-3.74555	-7.02903
-3.66193	-5.74636			-3.66503	1.71975			-3.67433	3.07973			-3.74323	-1.28742			-3.74523	-6.67482
-3.66162	-7.64429			-3.66472	2.24944			-3.67402	3.15175			-3.74292	-0.311408			-3.74492	-6.51232
-3.6613	-9.54221			-3.6644	2.77913			-3.6737	3.22377			-3.7426	0.664606			-3.7446	-6.34982
-3.66099	-8.1217			-3.66409	3.30882			-3.67339	3.29579			-3.74229	3.7315			-3.74429	-8.48779
-3.66067	-3.69581			-3.66377	3.8385			-3.67307	3.36781			-3.74197	6.79839			-3.74397	-10.6258
-3.66036	2.0058			-3.66346	4.01871			-3.67276	3.26755			-3.74166	3.98469			-3.74366	-8.13583
-3.66004	4.70203			-3.66314	4.19891			-3.67244	3.16729			-3.74134	1.17099			-3.74334	-5.6459
-3.65973	6.08341			-3.66283	4.37911			-3.67213	3.06702			-3.74103	-1.64271			-3.74303	-3.29974
-3.65941	7.46479			-3.66251	4.55932			-3.67181	2.96676			-3.74071	-4.45641			-3.74271	-0.953584
-3.6591	7.09303			-3.6622	4.58974			-3.6715	3.77028			-3.7404	-3.82887			-3.7424	-1.09961
-3.65878	3.71589			-3.66188	4.62016			-3.67118	4.57379			-3.74008	-3.20134			-3.74208	-3.54611
-3.65847	-0.663041			-3.66157	3.45235			-3.67087	5.37731			-3.73977	-2.5738			-3.74177	-5.99261
-3.65815	-5.04197			-3.66125	2.28454			-3.67055	6.18083			-3.73945	-1.94627			-3.74145	-6.13864
-3.65784	-5.69549			-3.66094	1.96236			-3.67024	6.7584			-3.73914	0.227646			-3.74114	-5.39802
-3.65752	-1.34003			-3.66062	1.64018			-3.66992	7.33597			-3.73882	2.40156			-3.74082	-4.65741
-3.65721	5.019			-3.66031	2.51623			-3.66961	7.91355			-3.73851	4.57547			-3.74051	-5.92971
-3.65689	11.378			-3.65999	3.39229			-3.66929	8.49112			-3.73819	6.74938			-3.74019	-7.20201
-3.65658	15.2952			-3.65968	3.29477			-3.66898	7.44189			-3.73788	4.91578			-3.73988	-7.41993
-3.65626	16.207			-3.65936	3.19726			-3.66866	6.39265			-3.73756	3.08218			-3.73956	-5.33737
-3.65595	11.6715			-3.65905	2.05129			-3.66835	5.34342			-3.73725	1.24858			-3.73925	-3.25481
-3.65563	4.1307			-3.65873	0.905326			-3.66803	4.29419			-3.73693	-0.585019			-3.73893	-3.47272
-3.65532	-2.39661			-3.65842	0.358476			-3.66772	4.20946			-3.73662	-0.896745			-3.73862	-4.61922
-3.655	-5.91854			-3.6581	2.20809			-3.6674	4.12473			-3.7363	-1.20847			-3.7383	-5.76571
-3.65469	-4.30628			-3.65779	4.20749			-3.66709	4.04			-3.73599	-1.5202			-3.73799	-3.36564
-3.65437	-2.69402			-3.65747	3.81042			-3.66677	3.95527			-3.73567	-1.83192			-3.73767	-0.965566
-3.65406	-0.768699			-3.65716	2.51467			-3.66646	4.72913			-3.73536	-3.01485			-3.73736	0.380123
-3.65374	1.15662			-3.65684	3.61539			-3.66614	5.50299			-3.73504	-4.19777			-3.73704	-0.574664
-3.65343	0.0765644			-3.65653	5.76457			-3.66583	2.57136			-3.73473	-5.3807			-3.73673	-3.92578
-3.65311	-1.00349			-3.65621	5.51728			-3.66551	-2.52936			-3.73441	-6.56362			-3.73641	-7.2769
-3.6528	-2.42792			-3.6559	4.77384			-3.6652	-5.05429			-3.7341	-8.68308			-3.7361	-10.8676
-3.65248	-3.85234			-3.65558	4.03041			-3.66488	-5.41016			-3.73378	-10.8025			-3.73578	-12.1579
-3.65217	-2.27139			-3.65527	3.13719			-3.66457	-4.95262			-3.73347	-13.9674			-3.73547	-12.4417
-3.65185	-0.690433			-3.65495	2.24398			-3.66425	-4.49508			-3.73315	-15.0415			-3.73515	-12.7255
-3.65154	-0.236496			-3.65464	1.8001			-3.66394	-3.58565			-3.73284	-15.7235			-3.73484	-14.2555
-3.65122	0.217441			-3.65432	1.35622			-3.66362	-2.67622			-3.73252	-14.3146			-3.73452	-15.7854
-3.65091	0.671379			-3.65401	0.912347			-3.66331	-1.76679			-3.73221	-11.8602			-3.73421	-17.3153
-3.65059	1.12532			-3.65369	0.46847			-3.66299	-0.857363			-3.73189	-12.8907			-3.73389	-18.8452
-3.65028	2.60453			-3.65338	0.475491			-3.66268	0.608457			-3.73158	-12.7069			-3.73358	-19.3641
-3.64996	4.08374			-3.65306	0.482512			-3.66236	2.07428			-3.73126	-10.4323			-3.73326	-19.8831
-3.64965	7.25347			-3.65275	1.68777			-3.66205	1.50659			-3.73095	-9.55156			-3.73295	-18.1016
-3.64933	7.41783			-3.65243	2.89302			-3.66173	0.938901			-3.73063	-8.67083			-3.73263	-16.32
-3.64902	4.82725			-3.65212	4.52265			-3.66142	0.913483			-3.73032	-7.13671			-3.73231	-15.8325
-3.6487	2.23668			-3.6518	6.15228			-3.6611	3.05714			-3.73	-5.60258			-3.732	-15.345
-3.64839	-0.54173			-3.65149	6.58368			-3.66079	3.98069			-3.72968	-4.06845			-3.73168	-14.7138
-3.64807	-3.32014			-3.65117	7.01507			-3.66047	4.90424			-3.72937	-2.53433			-3.73137	-14.0825
-3.64776	-5.50374			-3.65086	5.62103			-3.66016	4.86752			-3.72905	-0.499261			-3.73105	-13.5231
-3.64744	-7.68733			-3.65054	4.22699			-3.65984	4.83081			-3.72874	1.53581			-3.73074	-10.6632
-3.64712	-6.55249			-3.65023	1.63472			-3.65953	4.79409			-3.72842	3.44019			-3.73042	-7.80334
-3.64681	-2.41227			-3.64991	-0.957553			-3.65921	4.75738			-3.72811	5.34458			-3.73011	-7.24395
-3.64649	-1.02697			-3.6496	-1.05351			-3.6589	5.8052			-3.72779	3.89485			-3.72979	-7.35553
-3.64618	0.358319			-3.64928	-1.14946			-3.65858	6.85302			-3.72748	0.354242			-3.72948	-7.4671
-3.64586	1.93145			-3.64896	-1.24541			-3.65826	5.73176			-3.72716	-0.0064888			-3.72916	-7.72246
-3.64555	3.50457			-3.64865	-1.34136			-3.65795	4.61051			-3.72685	3.11758			-3.72885	-7.97782
-3.64523	5.66078			-3.64833	-0.679057			-3.65763	3.59658			-3.72653	1.97753			-3.72853	-8.23992
-3.64492	7.81698			-3.64802	-0.016752			-3.65732	2.58265			-3.72622	-2.64731			-3.72822	-8.50202
-3.6446	9.78535			-3.6477	0.645553			-3.657	-0.60035			-3.7259	-7.05435			-3.7279	-8.76412
-3.64429	11.7537			-3.64739	1.30786			-3.65669	-3.78335			-3.72559	-11.4614			-3.72759	-9.02622
-3.64397	11.8437			-3.64707	1.82038			-3.65637	-4.97804			-3.72527	-13.1242			-3.72727	-8.85697
-3.64366	8.92834			-3.64676	2.33291			-3.65606	-6.17272			-3.72496	-12.696			-3.72696	-8.68773
-3.64334	5.82513			-3.64644	2.84544			-3.65574	-7.36741			-3.72464	-11.3532			-3.72664	-8.51849
-3.64303	5.7273			-3.64613	3.35796			-3.65543	-8.56209			-3.72433	-10.0103			-3.72633	-8.34925
-3.64271	4.08765			-3.64581	3.69887			-3.65511	-7.88143			-3.72401	-10.9979			-3.72601	-9.28232
-3.6424	-0.557383			-3.6455	4.03977			-3.6548	-7.20077			-3.7237	-11.9855			-3.7257	-10.2154
-3.64208	-3.13622			-3.64518	4.38067			-3.65448	-6.52011			-3.72338	-10.7951			-3.72538	-13.3052
-3.64177	-5.71505			-3.64487	4.72158			-3.65417	-5.83945			-3.72307	-7.51377			-3.72507	-16.3949
-3.64145	-7.41732			-3.64455	4.68803			-3.65385	-6.46928			-3.72275	-4.973			-3.72475	-17.7593
-3.64114	-6.1142			-3.64424	4.65449			-3.65354	-7.0991			-3.72244	-4.52311			-3.72444	-16.8233
-3.64082	-3.49624			-3.64392	4.62094			-3.65322	-6.77995			-3.72212	-6.25121			-3.72412	-15.0245
-3.64051	-0.87827			-3.64361	4.5874			-3.65291	-4.29173			-3.72181	-7.97932			-3.72381	-13.2258
-3.64019	-2.16573			-3.64329	3.75815			-3.65259	-1.91931			-3.72149	-7.92691			-3.72349	-9.8829
-3.63988	-3.45319			-3.64298	2.92891			-3.65228	0.453119			-3.72118	-7.8745			-3.72318	-8.8405
-3.63956	-3.4258			-3.64266	4.09672			-3.65196	-0.518445			-3.72086	-7.82209			-3.72286	-8.90041
-3.63925	-0.393026			-3.64235	5.26453			-3.65165	-1.49001			-3.72055	-7.76969			-3.72255	-11.2608
-3.63893	0.761384			-3.64203	4.88462			-3.65133	-1.82893			-3.72023	-4.62452			-3.72223	-13.3336
-3.63862	1.91579			-3.64172	4.50471			-3.65102	0.00122889			-3.71992	-1.47936			-3.72192	-13.106
-3.6383	0.252661			-3.6414	4.1248			-3.6507	2.64479			-3.7196	-0.555752			-3.7216	-12.1594
-3.63799	-1.41047			-3.64109	3.74489			-3.65039	5.28835			-3.71929	0.367854			-3.72129	-11.2129
-3.63767	-1.68831			-3.64077	3.9641			-3.65007	6.06786			-3.71897	2.39135			-3.72097	-10.8175
-3.63736	-1.96615			-3.64046	4.18331			-3.64976	4.67829			-3.71866	2.32397			-3.72066	-12.7226
-3.63704	-2.244			-3.64014	2.40546			-3.64944	4.50884			-3.71834	1.34183			-3.72034	-14.6276
-3.63673	-2.52184			-3.63983	0.627611			-3.64913	4.33938			-3.71803	0.359687			-3.72003	-14.2322
-3.63641	-1.42221			-3.63951	-1.10031			-3.64881	2.90462			-3.71771	-1.10161			-3.71971	-13.2617
-3.6361	-0.322588			-3.6392	-2.82823			-3.6485	1.46987			-3.7174	-2.56291			-3.7194	-12.2912
-3.63578	3.59458			-3.63888	-1.76028			-3.64818	0.0351207			-3.71708	-1.93334			-3.71908	-13.4774
-3.63547	7.51175			-3.63857	-0.692319			-3.64787	-1.39963			-3.71677	-1.30376			-3.71877	-14.6636
-3.63515	7.6311			-3.63825	-0.449708			-3.64755	-2.35001			-3.71645	-0.71638			-3.71845	-12.3976
-3.63484	4.74508			-3.63794	-0.207096			-3.64724	-3.3004			-3.71614	-0.129001			-3.71814	-10.1315
-3.63452	3.54958			-3.63762	0.0355147			-3.64692	-4.25078			-3.71582	-3.02642			-3.71782	-7.86549
-3.63421	2.35408			-3.63731	0.278126			-3.64661	-5.20116			-3.71551	-5.92383			-3.71751	-5.59947
-3.63389	1.90992			-3.63699	2.56772			-3.64629	-4.6603			-3.71519	-6.03341			-3.71719	-3.04588
-3.63358	1.46577			-3.63668	4.85731			-3.64598	-4.11945			-3.71488	-6.14299			-3.71688	-0.492291
-3.63326	-1.79593			-3.63636	7.14691			-3.64566	-1.54508			-3.71456	-7.55937			-3.71656	-0.478811
-3.63295	-5.05762			-3.63605	9.4365			-3.64535	1.02928			-3.71424	-6.88487			-3.71624	-2.76581
-3.63263	-2.40248			-3.63573	11.4016			-3.64503	1.62662			-3.71393	-4.17395			-3.71593	-5.06479
-3.63232	3.25804			-3.63542	13.3666			-3.64472	0.0548909			-3.71361	-3.5539			-3.71561	-7.36376
-3.632	4.22266			-3.6351	12.9353			-3.6444	-0.296736			-3.7133	-5.19897			-3.7153	-7.50604
-3.63169	5.18727			-3.63479	10.5068			-3.64409	-0.648364			-3.71298	-8.93491			-3.71498	-7.64833
-3.63137	6.77801			-3.63447	7.80375			-3.64377	-0.999991			-3.71267	-11.0591			-3.71467	-7.98232
-3.63105	8.36875			-3.63416	6.29894			-3.64346	-1.35162			-3.71235	-11.0925			-3.71435	-8.3163
-3.63074	6.95411			-3.63384	6.79118			-3.64314	-1.70325			-3.71204	-11.1258			-3.71404	-8.65029
-3.63042	5.53947			-3.63353	7.28343			-3.64283	-2.05487			-3.71172	-13.2501			-3.71372	-8.98428
-3.63011	4.83312			-3.63321	6.5868			-3.64251	-1.15533			-3.71141	-13.5257			-3.71341	-9.28532
-3.62979	4.12678			-3.63289	5.89017			-3.64219	-0.255784			-3.71109	-11.7105			-3.71309	-9.58636
-3.62948	3.42044			-3.63258	3.9953			-3.64188	0.643761			-3.71078	-11.2021			-3.71278	-9.8874
-3.62916	2.7141			-3.63226	2.10044			-3.64156	1.5433			-3.71046	-10.6936			-3.71246	-10.1884
-3.62885	1.06857			-3.63195	0.505135			-3.64125	1.90058			-3.71015	-9.6625			-3.71215	-8.47656
-3.62853	-0.576949			-3.63163	-1.09017			-3.64093	2.25786			-3.70983	-8.63136			-3.71183	-6.76468
-3.62822	-2.22247			-3.63132	0.110404			-3.64062	2.61513			-3.70952	-6.81613			-3.71152	-7.59291
-3.6279	-3.868			-3.631	1.31098			-3.6403	2.97241			-3.7092	-2.91003			-3.7112	-10.7216
-3.62759	-2.50814			-3.63069	2.41794			-3.63999	0.945962			-3.70889	-0.136488			-3.71089	-10.5793
-3.62727	-1.14828			-3.63037	3.5249			-3.63967	-1.08048			-3.70857	0.546178			-3.71057	-10.4371
-3.62696	0.211572			-3.63006	3.43363			-3.63936	-3.10693			-3.70826	0.444765			-3.71026	-10.4386
-3.62664	1.57143			-3.62974	3.34236			-3.63904	-5.13338			-3.70794	0.343352			-3.70994	-10.44
-3.62633	0.990309			-3.62943	4.14976			-3.63873	-5.75896			-3.70763	1.8101			-3.70963	-9.48302
-3.62601	0.409191			-3.62911	4.95717			-3.63841	-6.38455			-3.70731	3.27684			-3.70931	-8.52598
-3.6257	-0.171927			-3.6288	4.56634			-3.6381	-3.39501			-3.707	1.25879			-3.709	-6.27493
-3.62538	-0.753045			-3.62848	4.17551			-3.63778	-0.405472			-3.70668	-0.759259			-3.70868	-6.32436
-3.62507	-1.74799			-3.62817	4.55776			-3.63747	0.563974			-3.70637	-0.902871			-3.70837	-6.61865
-3.62475	-2.74294			-3.62785	4.94			-3.63715	1.53342			-3.70605	-1.04648			-3.70805	-6.91295
-3.62444	1.27109			-3.62754	3.3252			-3.63684	2.50287			-3.70574	-2.36621			-3.70774	-7.35103
-3.62412	5.28511			-3.62722	1.71039			-3.63652	3.47231			-3.70542	-1.59507			-3.70742	-7.78911
-3.62381	7.42076			-3.62691	1.14404			-3.63621	3.67354			-3.70511	-2.2614			-3.70711	-9.3295
-3.62349	9.55642			-3.62659	0.577684			-3.63589	3.87478			-3.70479	-2.92773			-3.70679	-10.8699
-3.62318	8.6867			-3.62628	0.0113316			-3.63558	1.90694			-3.70448	-0.196383			-3.70648	-9.34298
-3.62286	7.81698			-3.62596	-0.555021			-3.63526	-0.060906			-3.70416	2.53496			-3.70616	-3.98194
-3.62255	8.1995			-3.62565	-1.13074			-3.63495	-1.47518			-3.70385	2.17355			-3.70585	2.0261
-3.62223	8.58202			-3.62533	-1.70645			-3.63463	-2.88946			-3.70353	-1.67266			-3.70553	5.73367
-3.62192	8.96454			-3.62502	-2.28216			-3.63432	-2.13466			-3.70322	-3.42799			-3.70522	4.07346
-3.6216	9.34706			-3.6247	-2.85788			-3.634	-1.37986			-3.7029	-5.18331			-3.7049	2.41326
-3.62129	10.1053			-3.62439	-2.06061			-3.63369	-1.75479			-3.70259	-3.54097			-3.70459	-0.34926
-3.62097	10.8634			-3.62407	-1.26335			-3.63337	-2.12972			-3.70227	0.192253			-3.70427	-3.11178
-3.62066	11.4338			-3.62376	-0.46609			-3.63306	-2.50464			-3.70196	3.92548			-3.70396	-5.87429
-3.62034	12.0042			-3.62344	0.331173			-3.63274	-2.87957			-3.70164	5.56782			-3.70364	-8.63681
-3.62003	12.5354			-3.62313	0.148629			-3.63243	-5.36426			-3.70133	4.32841			-3.70333	-9.09286
-3.61971	10.0612			-3.62281	-0.0339142			-3.63211	-7.84895			-3.70101	3.08899			-3.70301	-9.54891
-3.6194	6.27222			-3.6225	0.981776			-3.6318	-7.93863			-3.7007	1.84957			-3.7027	-8.56717
-3.61908	2.48322			-3.62218	1.99747			-3.63148	-5.85922			-3.70038	0.610157			-3.70238	-9.8859
-3.61877	1.82481			-3.62187	1.9647			-3.63117	-2.28858			-3.70007	-2.15386			-3.70207	-9.47927
-3.61845	1.16641			-3.62155	1.93194			-3.63085	1.28206			-3.69975	-2.82699			-3.70175	-6.77217
-3.61814	-1.18253			-3.62124	1.89917			-3.63054	1.37314			-3.69944	-3.36945			-3.70144	-5.50286
-3.61782	-0.526077			-3.62092	1.86641			-3.63022	1.46422			-3.69912	-6.00279			-3.70112	-4.23356
-3.61751	3.48012			-3.62061	3.12237			-3.62991	1.72477			-3.69881	-10.9448			-3.70081	-3.63523
-3.61719	7.48631			-3.62029	4.37833			-3.62959	1.98531			-3.69849	-13.7959			-3.70049	-3.03689
-3.61688	6.67138			-3.61998	2.16441			-3.62928	2.24585			-3.69817	-14.2513			-3.70017	-2.43856
-3.61656	5.85644			-3.61966	-0.0495162			-3.62896	2.5064			-3.69786	-12.6157			-3.69986	-1.84023
-3.61625	6.10591			-3.61935	-1.66432			-3.62865	2.40543			-3.69754	-12.0692			-3.69954	0.866877
-3.61593	6.35538			-3.61903	-1.28207			-3.62833	2.30446			-3.69723	-11.5226			-3.69923	3.57398
-3.61562	6.60485			-3.61872	-0.0261132			-3.62802	2.92651			-3.69691	-14.1995			-3.69891	5.27462
-3.6153	6.85432			-3.6184	1.22985			-3.6277	5.71764			-3.6966	-16.8764			-3.6986	4.67479
-3.61498	4.86052			-3.61809	2.48425			-3.62739	8.1748			-3.69628	-17.9852			-3.69828	2.21107
-3.61467	2.86671			-3.61777	3.73865			-3.62707	7.01683			-3.69597	-17.003			-3.69797	-0.252658
-3.61435	1.06075			-3.61746	3.79482			-3.62676	2.96676			-3.69565	-13.7122			-3.69765	-2.86016
-3.61404	-0.745219			-3.61714	3.85098			-3.62644	-1.08331			-3.69534	-10.4214			-3.69734	-5.46767
-3.61372	-1.98768			-3.61682	3.59511			-3.62612	-2.46722			-3.69502	-7.60974			-3.69702	-7.02079
-3.61341	-0.224756			-3.61651	3.33924			-3.62581	-3.85114			-3.69471	-4.79808			-3.69671	-8.57391
-3.61309	-0.152361			-3.61619	3.68248			-3.62549	-3.06598			-3.69439	-2.1171			-3.69639	-10.127
-3.61278	-0.0799658			-3.61588	4.02573			-3.62518	-2.28082			-3.69408	0.563874			-3.69608	-11.6802
-3.61246	0.46202			-3.61556	2.84622			-3.62486	-1.29231			-3.69376	2.16674			-3.69576	-9.78256
-3.61215	1.00401			-3.61525	1.6667			-3.62455	-0.303797			-3.69345	1.67874			-3.69545	-7.88496
-3.61183	3.23652			-3.61493	1.3609			-3.62423	-1.48436			-3.69313	2.23617			-3.69513	-6.99383
-3.61152	2.46365			-3.61462	3.05216			-3.62392	-2.66492			-3.69282	2.7936			-3.69482	-8.40317
-3.6112	-0.563253			-3.6143	5.31757			-3.6236	-1.94755			-3.6925	0.737433			-3.6945	-10.1001
-3.61089	-3.59015			-3.61399	7.58298			-3.62329	-1.23017			-3.69219	-3.40961			-3.69419	-11.797
-3.61057	-5.49004			-3.61367	8.30068			-3.62297	-0.512796			-3.69187	-6.38053			-3.69387	-13.6377
-3.61026	-4.38455			-3.61336	7.02131			-3.62266	0.20458			-3.69156	-9.35146			-3.69356	-15.4783
-3.60994	-1.97789			-3.61304	4.36741			-3.62234	1.00527			-3.69124	-8.38429			-3.69324	-17.0105
-3.60963	0.428757			-3.61273	1.71351			-3.62203	1.80597			-3.69093	-7.41712			-3.69293	-18.5426
-3.60931	0.0178656			-3.61241	-0.46609			-3.62171	2.60666			-3.69061	-6.44996			-3.69261	-20.0748
-3.609	-0.393026			-3.6121	-2.64569			-3.6214	3.40735			-3.6903	-5.48279			-3.6923	-21.6069
-3.60868	-1.86832			-3.61178	-2.2416			-3.62108	3.80134			-3.68998	-4.6463			-3.69198	-21.0303
-3.60837	-3.34362			-3.61147	-1.83751			-3.62077	4.19534			-3.68967	-3.80982			-3.69167	-20.4537
-3.60805	-1.81354			-3.61115	-1.43341			-3.62045	2.42025			-3.68935	-2.97333			-3.69135	-19.0144
-3.60774	-0.283455			-3.61084	-1.02932			-3.62014	0.645173			-3.68904	-2.13684			-3.69104	-15.2746
-3.60742	-0.850877			-3.61052	-0.125966			-3.61982	0.157978			-3.68872	-1.07167			-3.69072	-12.6611
-3.60711	-1.4183			-3.61021	0.77739			-3.61951	-0.329216			-3.68841	-0.0064888			-3.69041	-12.3481
-3.60679	-1.98572			-3.60989	1.68075			-3.61919	-0.81641			-3.68809	0.928008			-3.69009	-10.5973
-3.60648	-2.55314			-3.60958	2.5841			-3.61888	-1.3036			-3.68778	-1.62229			-3.68978	-8.84649
-3.60616	-0.490857			-3.60926	3.10053			-3.61856	-1.7908			-3.68746	-6.74262			-3.68946	-8.0542
-3.60585	1.57143			-3.60895	3.61695			-3.61825	-2.27799			-3.68715	-11.863			-3.68915	-7.26192
-3.60553	0.628333			-3.60863	2.93515			-3.61793	-3.98529			-3.68683	-14.1519			-3.68883	-6.46963
-3.60522	-0.314761			-3.60832	2.25334			-3.61762	-3.52352			-3.68652	-12.956			-3.68852	-5.67735
-3.6049	1.72404			-3.608	2.59658			-3.6173	-3.45503			-3.6862	-8.96758			-3.6882	-6.91595
-3.60459	3.76285			-3.60769	2.93983			-3.61699	-3.38654			-3.68589	-2.88825			-3.68789	-8.15455
-3.60427	5.61382			-3.60737	3.88219			-3.61667	-3.18248			-3.68557	0.708166			-3.68757	-10.6872
-3.60396	7.46479			-3.60706	4.82455			-3.61636	-2.97842			-3.68526	0.819789			-3.68726	-10.9193
-3.60364	9.56621			-3.60674	4.93064			-3.61604	-1.55426			-3.68494	-0.941666			-3.68694	-7.50904
-3.60333	8.66224			-3.60643	5.03674			-3.61573	-0.130102			-3.68463	-2.70312			-3.68663	-4.09877
-3.60301	6.44343			-3.60611	5.14283			-3.61541	-0.875015			-3.68431	-2.5915			-3.68631	-1.40739
-3.6027	4.22461			-3.6058	5.24892			-3.6151	-1.61993			-3.684	-2.47988			-3.686	-1.01649
-3.60238	5.1364			-3.60548	3.79482			-3.61478	-1.26901			-3.68368	-1.54062			-3.68568	-3.32146
-3.60207	6.04819			-3.60517	2.34071			-3.61447	-0.918086			-3.68337	-0.601354			-3.68537	-3.32595
-3.60175	7.0852			-3.60485	2.08484			-3.61415	-0.567164			-3.68305	0.337907			-3.68505	-1.17375
-3.60144	3.11325			-3.60454	1.82896			-3.61384	-0.216243			-3.68274	1.27717			-3.68474	-1.32202
-3.60112	-1.61005			-3.60422	1.59806			-3.61352	-0.136456			-3.68242	-1.66041			-3.68442	-3.72284
-3.60081	-1.32438			-3.60391	1.36715			-3.61321	-0.0566696			-3.6821	-4.59798			-3.6841	-6.12366
-3.60049	2.53017			-3.60359	2.33447			-3.61289	0.0231173			-3.68179	-5.44467			-3.68379	-6.36779
-3.60018	3.37935			-3.60328	3.30179			-3.61258	0.102904			-3.68147	-6.29137			-3.68347	-6.61191
-3.59986	5.51012			-3.60296	3.73397			-3.61226	1.82785			-3.68116	-4.11065			-3.68316	-7.26941
-3.59955	7.64088			-3.60265	4.16615			-3.61195	3.5528			-3.68084	-1.92993			-3.68284	-7.9269
-3.59923	9.58381			-3.60233	2.60126			-3.61163	4.32879			-3.68053	-3.23401			-3.68253	-8.58439
-3.59891	11.5267			-3.60202	1.03638			-3.61132	2.93569			-3.68021	-4.53808			-3.68221	-9.24189
-3.5986	11.5287			-3.6017	-0.0916416			-3.611	1.99449			-3.6799	-7.41032			-3.6819	-8.46158
-3.59828	11.5307			-3.60139	-1.21967			-3.61069	1.05329			-3.67958	-10.2825			-3.68158	-7.68128
-3.59797	11.5326			-3.60107	-1.74857			-3.61037	-0.0234839			-3.67927	-13.1548			-3.68127	-9.20145
-3.59765	11.5346			-3.60075	-2.27748			-3.61005	-1.10025			-3.67895	-16.027			-3.68095	-10.7216
-3.59734	12.3192			-3.60044	-2.55364			-3.60974	-1.32973			-3.67864	-14.5215			-3.68064	-9.96528
-3.59702	13.1038			-3.60012	-2.82979			-3.60942	-1.55921			-3.67832	-13.0159			-3.68032	-9.20894
-3.59671	13.8884			-3.59981	-1.90771			-3.60911	-1.78868			-3.67801	-11.5104			-3.68001	-8.59637
-3.59639	14.673			-3.59949	-0.985636			-3.60879	-2.01816			-3.67769	-10.0049			-3.67969	-7.98381
-3.59608	13.2036			-3.59918	-0.200856			-3.60848	-0.846772			-3.67738	-11.1129			-3.67938	-6.22101
-3.59576	11.7341			-3.59886	0.583925			-3.60816	0.324613			-3.67706	-12.221			-3.67906	-6.75869
-3.59545	10.4526			-3.59855	0.170472			-3.60785	1.496			-3.67675	-13.329			-3.67875	-6.00235
-3.59513	9.17097			-3.59823	-0.242981			-3.60753	2.66738			-3.67643	-14.4371			-3.67843	-5.24601
-3.59482	9.86655			-3.59792	-1.21499			-3.60722	1.25169			-3.67612	-13.7462			-3.67812	-4.70084
-3.5945	13.5675			-3.5976	-2.18699			-3.6069	-0.163994			-3.6758	-13.0554			-3.6778	-4.15568
-3.59419	15.5779			-3.59729	-1.16194			-3.60659	-0.630712			-3.67549	-12.3646			-3.67749	-3.61051
-3.59387	17.5884			-3.59697	-0.136887			-3.60627	1.07164			-3.67517	-11.6737			-3.67717	-3.06535
-3.59356	17.5326			-3.59666	0.638532			-3.60596	3.13551			-3.67486	-9.76323			-3.67686	-5.39578
-3.59324	17.4768			-3.59634	1.41395			-3.60564	5.19938			-3.67454	-7.85272			-3.67654	-7.72621
-3.59293	17.4211			-3.59603	0.991137			-3.60533	5.13936			-3.67423	-5.94221			-3.67623	-9.91286
-3.59261	17.3653			-3.59571	0.568323			-3.60501	2.91027			-3.67391	-4.0317			-3.67591	-12.0995
-3.5923	16.6834			-3.5954	-0.681397			-3.6047	0.658588			-3.6736	-4.66944			-3.6756	-11.7101
-3.59198	16.0016			-3.59508	-1.93112			-3.60438	0.575977			-3.67328	-5.30719			-3.67528	-9.02022
-3.59167	15.3197			-3.59477	-1.18378			-3.60407	-0.862305			-3.67297	-5.94493			-3.67497	-7.62436
-3.59135	14.6378			-3.59445	-0.436446			-3.60375	-2.30059			-3.67265	-6.58268			-3.67465	-6.2285
-3.59104	11.3888			-3.59414	0.685338			-3.60344	-3.64849			-3.67234	-7.74314			-3.67434	-5.64739
-3.59072	8.13982			-3.59382	1.80712			-3.60312	-4.9964			-3.67202	-8.90361			-3.67402	-5.06628
-3.59041	5.07868			-3.59351	1.73067			-3.60281	-4.17523			-3.67171	-10.0641			-3.67371	-4.48517
-3.59009	2.01754			-3.59319	1.65422			-3.60249	-3.35406			-3.67139	-11.2245			-3.67339	-3.90406
-3.58978	0.0403668			-3.59288	0.958373			-3.60218	-0.993636			-3.67108	-10.335			-3.67308	-3.5566
-3.58946	1.06857			-3.59256	0.262524			-3.60186	1.36679			-3.67076	-9.44538			-3.67276	-3.20913
-3.58915	3.41164			-3.59225	-0.433326			-3.60155	1.46775			-3.67045	-8.55581			-3.67245	-3.00544
-3.58883	5.7547			-3.59193	-1.12917			-3.60123	-0.60035			-3.67013	-7.66623			-3.67213	-2.80175
-3.58852	6.34462			-3.59162	0.346775			-3.60092	-1.40316			-3.66982	-5.55698			-3.67182	-1.97502
-3.5882	6.93454			-3.5913	1.82272			-3.6006	-0.0368994			-3.6695	-3.44772			-3.6715	-3.44876
-3.58789	4.70692			-3.59099	2.10044			-3.60029	-0.0263082			-3.66919	-1.33847			-3.67119	-4.9225
-3.58757	2.4793			-3.59067	2.37816			-3.59997	-0.015717			-3.66887	0.770784			-3.67087	-4.09577
-3.58726	-2.67543			-3.59036	1.88825			-3.59966	0.401576			-3.66856	-0.604757			-3.67056	-3.72434
-3.58694	-4.82479			-3.59004	1.39835			-3.59934	0.818868			-3.66824	-1.9803			-3.67024	-3.35291
-3.58663	-3.6557			-3.58973	2.10668			-3.59903	1.23616			-3.66793	-3.35584			-3.66993	-5.23403
-3.58631	-2.48662			-3.58941	2.81501			-3.59871	1.65345			-3.66761	-4.73138			-3.66961	-9.41562
-3.586	-1.19231			-3.5891	4.92128			-3.5984	-0.776164			-3.6673	-2.79637			-3.6693	-13.0221
-3.58568	0.102001			-3.58878	7.02755			-3.59808	-3.20578			-3.66698	-0.861353			-3.66898	-14.3281
-3.58537	1.39631			-3.58847	5.53912			-3.59777	-4.68643			-3.66667	1.07366			-3.66867	-13.2378
-3.58505	2.69062			-3.58815	4.05069			-3.59745	-3.998			-3.66635	3.00868			-3.66835	-12.1474
-3.58474	0.45028			-3.58784	1.91478			-3.59714	-1.67924			-3.66603	2.30083			-3.66803	-10.6894
-3.58442	-1.79006			-3.58752	-0.221138			-3.59682	0.639524			-3.66572	1.59298			-3.66772	-9.2314
-3.58411	-1.02502			-3.58721	-0.359996			-3.59651	0.92478			-3.6654	-0.508789			-3.6674	-7.91716
-3.58379	-0.259975			-3.58689	-0.498854			-3.59619	1.21004			-3.66509	-0.519679			-3.66709	-6.60293
-3.58348	-0.8724			-3.58658	0.148629			-3.59588	0.501133			-3.66477	2.25727			-3.66677	-5.19284
-3.58316	-1.48482			-3.58626	0.796112			-3.59556	-0.20777			-3.66446	1.54942			-3.66646	-6.08322
-3.58284	-2.09725			-3.58595	1.4436			-3.59525	-0.916673			-3.66414	-1.94627			-3.66614	-7.98007
-3.58253	-2.70967			-3.58563	2.09108			-3.59493	-1.62558			-3.66383	-5.44195			-3.66583	-9.87691
-3.58221	-5.74831			-3.58532	2.33291			-3.59462	-1.85999			-3.66351	-6.84676			-3.66551	-12.4447
-3.5819	-8.78696			-3.585	2.57474			-3.5943	-2.09441			-3.6632	-8.25157			-3.6652	-15.0125
-3.58158	-8.69499			-3.58468	3.41569			-3.59398	-2.19326			-3.66288	-7.5655			-3.66488	-16.5739
-3.58127	-5.59765			-3.58437	4.25664			-3.59367	-2.29211			-3.66257	-6.87943			-3.66457	-15.8348
-3.58095	-4.06562			-3.58405	6.34575			-3.59335	-0.176703			-3.66225	-4.14604			-3.66425	-13.0348
-3.58064	-5.53896			-3.58374	8.43485			-3.59304	4.10778			-3.66194	-1.41266			-3.66394	-10.2349
-3.58032	-6.82446			-3.58342	8.52691			-3.59272	5.59055			-3.66162	-2.16407			-3.66362	-7.29112
-3.58001	-5.10458			-3.58311	8.61896			-3.59241	3.45819			-3.66131	-2.91548			-3.66331	-4.34738
-3.57969	-2.58249			-3.58279	7.87474			-3.59209	3.67849			-3.66099	-5.76593			-3.66299	-3.33269
-3.57938	-0.0603995			-3.58248	7.13053			-3.59178	3.89878			-3.66068	-8.61638			-3.66268	-2.31799
-3.57906	-0.35585			-3.58216	6.53609			-3.59146	3.89313			-3.66036	-11.4668			-3.66236	-1.3033
-3.57875	-0.651301			-3.58185	4.74342			-3.59115	3.88749			-3.66005	-14.3173			-3.66205	-0.288603
-3.57843	-1.88593			-3.58153	3.71213			-3.59083	4.33373			-3.65973	-14.075			-3.66173	-0.615851
-3.57812	-3.12056			-3.58122	3.87907			-3.59052	4.77997			-3.65942	-13.8327			-3.66142	-0.9431
-3.5778	-1.53765			-3.5809	5.09446			-3.5902	3.05714			-3.6591	-13.5904			-3.6611	-1.27035
-3.57749	0.0452583			-3.58059	5.11163			-3.58989	1.33431			-3.65879	-13.3481			-3.66079	-1.5976
-3.57717	2.8491			-3.58027	4.52343			-3.58957	0.718605			-3.65847	-14.9353			-3.66047	-2.78752
-3.57686	2.64757			-3.57996	2.737			-3.58926	0.102904			-3.65816	-16.5225			-3.66016	-3.97745
-3.57654	1.13119			-3.57964	0.800793			-3.58894	-0.512796			-3.65784	-18.1097			-3.65984	-5.16738
-3.57623	-0.3852			-3.57933	0.0628182			-3.58863	-1.1285			-3.65753	-19.6969			-3.65953	-6.35731
-3.57591	-0.649344			-3.57901	-1.74857			-3.58831	0.379687			-3.65721	-18.8884			-3.65921	-8.7454
-3.5756	-0.913489			-3.5787	-4.7582			-3.588	1.88787			-3.6569	-18.0798			-3.6589	-11.1335
-3.57528	-0.989797			-3.57838	-6.14522			-3.58768	1.22698			-3.65658	-17.2712			-3.65858	-14.8156
-3.57497	-1.06611			-3.57807	-5.53518			-3.58737	0.566092			-3.65627	-16.4626			-3.65827	-16.1972
-3.57465	-4.02355			-3.57775	-3.30097			-3.58705	0.270245			-3.65595	-11.3477			-3.65795	-14.874
-3.57434	-3.97561			-3.57744	-1.06677			-3.58674	-0.024896			-3.65564	-6.23284			-3.65764	-13.5508
-3.57402	-0.609233			-3.57712	0.0940222			-3.58642	1.84833			-3.65532	-4.60274			-3.65732	-12.0838
-3.57371	2.75714			-3.57681	1.25481			-3.58611	3.72226			-3.65501	-2.97265			-3.65701	-10.6168
-3.57339	1.55284			-3.57649	0.643213			-3.58579	4.19463			-3.65469	-3.34631			-3.65669	-11.4023
-3.57308	0.348536			-3.57618	0.0316142			-3.58548	4.6677			-3.65438	-3.71997			-3.65638	-12.1879
-3.57276	1.02259			-3.57586	-0.579984			-3.58516	3.10656			-3.65406	-4.09364			-3.65606	-10.8167
-3.57245	-1.30873			-3.57555	-1.19158			-3.58485	1.54613			-3.65375	-4.4673			-3.65575	-9.44557
-3.57213	-2.3565			-3.57523	-0.211777			-3.58453	1.49882			-3.65343	-1.00769			-3.65543	-9.08088
-3.57182	-0.398896			-3.57492	0.768029			-3.58422	3.62129			-3.65312	2.45193			-3.65512	-11.0167
-3.5715	-0.319653			-3.5746	0.549601			-3.5839	4.52296			-3.6528	1.03282			-3.6548	-13.0962
-3.57119	-0.240409			-3.57429	0.331173			-3.58359	5.42533			-3.65249	-0.386277			-3.65449	-12.8753
-3.57087	-1.22557			-3.57397	0.349895			-3.58327	5.0617			-3.65217	-3.76558			-3.65417	-11.5521
-3.57056	-2.21073			-3.57366	0.368617			-3.58296	4.69877			-3.65186	-7.14487			-3.65386	-12.5293
-3.57024	-3.19589			-3.57334	-0.211777			-3.58264	4.33514			-3.65154	-10.5242			-3.65354	-13.3628
-3.56993	-4.18106			-3.57303	-0.792172			-3.58233	3.97222			-3.65123	-13.9035			-3.65323	-11.8958
-3.56961	-2.92784			-3.57271	-1.25867			-3.58201	4.36268			-3.65091	-14.0049			-3.65291	-9.85969
-3.5693	-1.67462			-3.5724	-1.72517			-3.5817	4.75384			-3.6506	-14.1063			-3.6526	-7.82356
-3.56898	-0.421397			-3.57208	-0.194615			-3.58138	5.14431			-3.65028	-14.2077			-3.65228	-5.78743
-3.56867	0.831822			-3.57177	1.33594			-3.58107	5.53547			-3.64996	-14.3091			-3.65196	-3.7513
-3.56835	6.59311			-3.57145	1.48104			-3.58075	5.2481			-3.64965	-13.8878			-3.65165	-2.76955
-3.56804	12.3544			-3.57114	1.62614			-3.58044	4.96143			-3.64933	-13.4665			-3.65133	-4.08828
-3.56772	12.7937			-3.57082	1.77124			-3.58012	4.53849			-3.64902	-13.0452			-3.65102	-6.41347
-3.56741	10.2275			-3.57051	1.91634			-3.57981	4.11626			-3.6487	-12.6239			-3.6507	-8.73866
-3.56709	8.91367			-3.57019	2.37347			-3.57949	5.04899			-3.64839	-10.6127			-3.65039	-8.75139
-3.56677	7.5998			-3.56988	2.83061			-3.57918	3.81335			-3.64807	-8.60141			-3.65007	-8.76412
-3.56646	6.09808			-3.56956	4.36117			-3.57886	1.62803			-3.64776	-6.59016			-3.64976	-8.77685
-3.56614	4.59637			-3.56925	5.89173			-3.57855	-0.556573			-3.64744	-4.57892			-3.64944	-8.78958
-3.56583	3.90862			-3.56893	6.77324			-3.57823	-0.392057			-3.64713	-5.18127			-3.64913	-9.08987
-3.56551	3.22086			-3.56861	5.6577			-3.57791	-0.226835			-3.64681	-5.78363			-3.64881	-9.39016
-3.5652	2.53311			-3.5683	2.99443			-3.5776	-0.0623182			-3.6465	-6.38598			-3.6485	-8.39643
-3.56488	1.84536			-3.56798	1.52941			-3.57728	0.102904			-3.64618	-6.98833			-3.64818	-9.70318
-3.56457	0.718338			-3.56767	1.61912			-3.57697	0.297076			-3.64587	-6.27299			-3.64787	-10.5172
-3.56425	-0.408679			-3.56735	1.70883			-3.57665	0.491248			-3.64555	-5.55766			-3.64755	-11.3304
-3.56394	-1.5357			-3.56704	1.19942			-3.57634	0.685419			-3.64524	-4.84232			-3.64724	-12.2882
-3.56362	-2.66271			-3.56672	1.88825			-3.57602	0.879591			-3.64492	-4.12699			-3.64692	-13.2453
-3.56331	-1.0348			-3.56641	2.07782			-3.57571	1.97754			-3.64461	-5.41541			-3.64661	-12.238
-3.56299	0.593114			-3.56609	2.26738			-3.57539	3.0755			-3.64429	-6.70383			-3.64629	-11.2301
-3.56268	2.22103			-3.56578	2.53184			-3.57508	4.17345			-3.64398	-7.99225			-3.64598	-10.2229
-3.56236	3.84894			-3.56546	2.79629			-3.57476	5.2714			-3.64366	-9.28067			-3.64566	-9.21493
-3.56205	4.72551			-3.56515	3.6973			-3.57445	4.26806			-3.64335	-11.2007			-3.64535	-8.24366
-3.56173	5.60208			-3.56483	4.59832			-3.57413	3.26472			-3.64303	-13.1208			-3.64503	-7.27165
-3.56142	6.47865			-3.56452	6.17334			-3.57382	2.26139			-3.64272	-10.9897			-3.64472	-8.60087
-3.5611	7.35522			-3.5642	6.55013			-3.5735	1.25805			-3.6424	-8.85868			-3.6444	-9.92933
-3.56079	6.97954			-3.56389	5.70372			-3.57319	-0.0616121			-3.64209	-8.47005			-3.64409	-8.23917
-3.56047	6.60387			-3.56357	4.85731			-3.57287	-1.38127			-3.64177	-10.1723			-3.64377	-6.54826
-3.56016	6.2282			-3.56326	3.93602			-3.57256	-0.531861			-3.64146	-12.6586			-3.64346	-8.69223
-3.55984	5.85253			-3.56294	3.01472			-3.57224	0.317552			-3.64114	-11.6601			-3.64314	-10.8354
-3.55953	4.79204			-3.56263	2.21824			-3.57193	-0.629299			-3.64083	-9.43653			-3.64283	-12.8686
-3.55921	3.73154			-3.56231	1.42175			-3.57161	-1.57615			-3.64051	-7.21294			-3.64251	-14.901
-3.5589	2.67105			-3.562	-0.0487361			-3.5713	-2.523			-3.6402	-8.95329			-3.6422	-14.6336
-3.55858	1.61056			-3.56168	-0.320991			-3.57098	-3.46985			-3.63988	-10.6936			-3.64188	-14.3655
-3.55827	3.8059			-3.56137	0.380319			-3.57067	-2.29282			-3.63957	-12.826			-3.64157	-11.9894
-3.55795	6.00123			-3.56105	1.08163			-3.57035	-1.11579			-3.63925	-14.9584			-3.64125	-9.61257
-3.55764	5.19119			-3.56074	0.659595			-3.57004	0.0612456			-3.63894	-15			-3.64094	-7.23646
-3.55732	4.38114			-3.56042	0.237561			-3.56972	1.23828			-3.63862	-15.0415			-3.64062	-4.8596
-3.55701	5.27728			-3.56011	1.43189			-3.56941	2.52828			-3.63831	-13.4713			-3.64031	-8.04297
-3.55669	6.17341			-3.55979	2.62623			-3.56909	3.81829			-3.63799	-11.9011			-3.63999	-11.2256
-3.55638	4.06417			-3.55948	1.8235			-3.56878	6.3284			-3.63768	-10.3309			-3.63968	-14.409
-3.55606	1.95493			-3.55916	1.02078			-3.56846	6.66944			-3.63736	-8.76067			-3.63936	-17.5916
-3.55575	-2.59619			-3.55885	1.26651			-3.56815	4.79621			-3.63705	-9.67339			-3.63905	-17.516
-3.55543	-7.1473			-3.55853	1.51224			-3.56783	2.92298			-3.63673	-10.5861			-3.63873	-17.4396
-3.55512	-4.68587			-3.55822	1.75798			-3.56752	0.914189			-3.63642	-11.4988			-3.63842	-17.3639
-3.5548	-2.22443			-3.5579	2.00371			-3.5672	-1.09461			-3.6361	-12.4115			-3.6381	-17.2876
-3.55449	-2.20975			-3.55759	1.88357			-3.56689	-1.63193			-3.63579	-10.5956			-3.63779	-16.0984
-3.55417	-2.19508			-3.55727	1.76344			-3.56657	-2.16855			-3.63547	-8.77973			-3.63747	-14.9092
-3.55386	-2.1804			-3.55696	1.6433			-3.56626	-2.70588			-3.63516	-7.18163			-3.63716	-13.72
-3.55354	-2.16573			-3.55664	1.52317			-3.56594	-3.2425			-3.63484	-5.58352			-3.63684	-12.5308
-3.55323	2.04395			-3.55633	0.978656			-3.56563	-1.92707			-3.63453	-3.81118			-3.63653	-11.9168
-3.55291	6.25364			-3.55601	0.434146			-3.56531	-0.610941			-3.63421	-5.52363			-3.63621	-11.3027
-3.5526	5.45435			-3.5557	-0.709481			-3.565	1.92459			-3.63389	-6.452			-3.63589	-10.6887
-3.55228	4.65507			-3.55538	-0.654874			-3.56468	2.29175			-3.63358	-5.28949			-3.63558	-10.0746
-3.55197	-0.198342			-3.55507	0.629171			-3.56437	1.37032			-3.63326	-4.47547			-3.63526	-9.98774
-3.55165	-5.05175			-3.55475	3.11145			-3.56405	0.449589			-3.63295	-3.66144			-3.63495	-9.90088
-3.55133	-6.89979			-3.55444	5.66862			-3.56374	-0.471844			-3.63263	-2.71673			-3.63463	-9.81401
-3.55102	-8.74782			-3.55412	7.02755			-3.56342	-1.39257			-3.63232	-1.77203			-3.63432	-9.72714
-3.5507	-5.83734			-3.55381	7.03847			-3.56311	-2.26881			-3.632	-2.74396			-3.634	-11.3656
-3.55039	-2.92686			-3.55349	7.0494			-3.56279	-0.975278			-3.63169	-3.71589			-3.63369	-13.0041
-3.55007	-0.0163754			-3.55318	6.98543			-3.56248	2.577			-3.63137	-4.68782			-3.63337	-14.6426
-3.54976	2.89411			-3.55286	6.92146			-3.56216	6.12999			-3.63106	-5.65975			-3.63306	-16.2811
-3.54944	2.76399			-3.55254	5.238			-3.56184	7.97356			-3.63074	-3.68866			-3.63274	-16.1134
-3.54913	2.63388			-3.55223	3.55455			-3.56153	7.64877			-3.63043	-1.71758			-3.63243	-15.9456
-3.54881	2.50376			-3.55191	1.19708			-3.56121	6.3743			-3.63011	0.25351			-3.63211	-15.7779
-3.5485	2.37364			-3.5516	0.037855			-3.5609	5.10053			-3.6298	2.2246			-3.6318	-15.6101
-3.54818	3.37055			-3.55128	-0.497294			-3.56058	4.82022			-3.62948	-0.857269			-3.63148	-13.5732
-3.54787	4.36745			-3.55097	-1.03244			-3.56027	4.54061			-3.62917	-3.93913			-3.63117	-11.5364
-3.54755	2.35897			-3.55065	-1.41781			-3.55995	6.2938			-3.62885	-7.021			-3.63085	-9.49949
-3.54724	0.350492			-3.55034	-1.80318			-3.55964	8.0477			-3.62854	-10.1029			-3.63054	-7.46261
-3.54692	-2.50325			-3.55002	-0.441127			-3.55932	7.99333			-3.62822	-10.484			-3.63022	-11.5843
-3.54661	-5.35699			-3.54971	2.11916			-3.55901	5.7706			-3.62791	-10.8652			-3.62991	-15.706
-3.54629	-5.20535			-3.54939	4.67945			-3.55869	4.76726			-3.62759	-11.2463			-3.62959	-17.5272
-3.54598	-5.05371			-3.54908	6.04151			-3.55838	3.76463			-3.62728	-11.6275			-3.62928	-19.3484
-3.54566	-3.52461			-3.54876	5.65614			-3.55806	2.21902			-3.62696	-11.5295			-3.62896	-16.7604
-3.54535	-1.9955			-3.54845	5.27077			-3.55775	0.674122			-3.62665	-11.4314			-3.62865	-14.1723
-3.54503	-3.28394			-3.54813	4.73562			-3.55743	1.29759			-3.62633	-9.24256			-3.62833	-13.8848
-3.54472	-4.57238			-3.54782	4.20047			-3.55712	1.92176			-3.62602	-7.05367			-3.62802	-13.5972
-3.5444	-2.30856			-3.5475	4.18409			-3.5568	2.8552			-3.6257	-5.18876			-3.6277	-11.6187
-3.54409	2.96063			-3.54719	2.96947			-3.55649	3.78864			-3.62539	-3.32385			-3.62739	-9.63953
-3.54377	6.91498			-3.54687	1.30552			-3.55617	1.24252			-3.62507	-4.24678			-3.62707	-7.66106
-3.54346	4.85856			-3.54656	1.63862			-3.55586	-1.3036			-3.62476	-7.26058			-3.62676	-5.68184
-3.54314	1.29946			-3.54624	1.47246			-3.55554	-1.99697			-3.62444	-9.4903			-3.62644	-7.34579
-3.54283	-2.25965			-3.54593	1.3063			-3.55523	-0.521269			-3.62413	-8.23523			-3.62613	-9.00899
-3.54251	-1.18546			-3.54561	1.33984			-3.55491	-0.265669			-3.62381	-6.98016			-3.62581	-10.6729
-3.5422	-0.111272			-3.5453	1.37339			-3.5546	-0.0100684			-3.6235	-5.72509			-3.6255	-12.3361
-3.54188	-0.52412			-3.54498	1.02			-3.55428	-1.99133			-3.62318	-4.67693			-3.62518	-12.5144
-3.54157	-0.936968			-3.54467	1.86485			-3.55397	-3.97258			-3.62287	-3.62877			-3.62487	-12.6918
-3.54125	-1.34982			-3.54435	2.03569			-3.55365	-5.95384			-3.62255	-6.76236			-3.62455	-10.7134
-3.54094	-1.76267			-3.54404	2.20653			-3.55334	-7.9351			-3.62224	-9.89596			-3.62424	-8.73416
-3.54062	-1.67462			-3.54372	1.42877			-3.55302	-8.877			-3.62192	-11.7227			-3.62392	-6.13265
-3.54031	-1.58657			-3.54341	0.651014			-3.55271	-9.81891			-3.62161	-13.5495			-3.62361	-5.83086
-3.53999	-1.49852			-3.54309	-0.800753			-3.55239	-8.3658			-3.62129	-13.2855			-3.62329	-8.06993
-3.53968	-1.41047			-3.54278	-1.05429			-3.55208	-4.74362			-3.62098	-13.0214			-3.62298	-12.6087
-3.53936	-0.8724			-3.54246	1.11361			-3.55176	-2.23987			-3.62066	-11.9732			-3.62266	-17.5736
-3.53905	-0.334327			-3.54215	3.28151			-3.55145	0.26389			-3.62035	-10.9251			-3.62235	-18.7036
-3.53873	3.20912			-3.54183	5.39948			-3.55113	0.734139			-3.62003	-9.8769			-3.62203	-18.3008
-3.53842	6.75258			-3.54152	7.51746			-3.55082	1.20439			-3.61972	-8.82874			-3.62172	-17.8971
-3.5381	5.85057			-3.5412	9.63543			-3.5505	1.35831			-3.6194	-7.25786			-3.6214	-17.015
-3.53779	4.94857			-3.54089	9.75634			-3.55019	1.51224			-3.61909	-5.68698			-3.62109	-16.1321
-3.53747	4.04656			-3.54057	8.20472			-3.54987	3.83524			-3.61877	-4.1161			-3.62077	-15.2499
-3.53716	3.14456			-3.54026	6.6531			-3.54956	6.15824			-3.61846	-2.54522			-3.62045	-14.367
-3.53684	1.88253			-3.53994	5.26375			-3.54924	5.92805			-3.61814	-0.0486875			-3.62014	-14.7789
-3.53653	0.620507			-3.53963	3.87439			-3.54893	5.69787			-3.61782	2.44784			-3.61982	-15.19
-3.53621	-0.265845			-3.53931	2.55992			-3.54861	5.46769			-3.61751	2.85349			-3.61951	-17.9024
-3.5359	-1.1522			-3.539	1.24545			-3.5483	5.23751			-3.61719	3.25915			-3.61919	-20.614
-3.53558	-1.53765			-3.53868	1.30396			-3.54798	2.6575			-3.61688	4.49244			-3.61888	-17.4793
-3.53526	4.08765			-3.53837	2.5607			-3.54767	0.0774854			-3.61656	5.72573			-3.61856	-14.3438
-3.53495	10.84			-3.53805	3.81744			-3.54735	-0.333452			-3.61625	2.77726			-3.61825	-11.3529
-3.53463	14.5869			-3.53774	3.87595			-3.54704	-0.74439			-3.61593	-0.1712			-3.61793	-8.36123
-3.53432	16.4291			-3.53742	4.21763			-3.54672	-0.537509			-3.61562	-3.72814			-3.61762	-9.30254
-3.534	15.2659			-3.5371	4.55932			-3.54641	-0.330628			-3.6153	-7.28508			-3.6173	-12.5443
-3.53369	13.5391			-3.53679	4.1521			-3.54609	-0.123747			-3.61499	-6.66027			-3.61699	-14.4921
-3.53337	14.8178			-3.53647	4.94312			-3.54577	0.083134			-3.61467	-6.03546			-3.61667	-12.6057
-3.53306	17.5365			-3.53616	6.5829			-3.54546	2.05239			-3.61436	-6.71744			-3.61636	-9.85669
-3.53274	14.2445			-3.53584	8.22267			-3.54514	4.02164			-3.61404	-7.39943			-3.61604	-9.40813
-3.53243	11.516			-3.53553	7.01663			-3.54483	5.85533			-3.61373	-8.08141			-3.61573	-9.72639
-3.53211	8.78747			-3.53521	4.61236			-3.54451	7.68901			-3.61341	-5.2786			-3.61541	-10.0447
-3.5318	6.15287			-3.5349	3.62476			-3.5442	7.41011			-3.6131	-4.88248			-3.6151	-12.1841
-3.53148	3.51827			-3.53458	2.63715			-3.54388	4.96214			-3.61278	-6.57723			-3.61478	-14.3236
-3.53117	5.89264			-3.53427	2.77289			-3.54357	2.51416			-3.61247	-6.87807			-3.61447	-14.1626
-3.53085	8.267			-3.53395	2.90862			-3.54325	2.23526			-3.61215	-7.1789			-3.61415	-14.0016
-3.53054	9.32652			-3.53364	2.89458			-3.54294	2.86014			-3.61184	-6.60854			-3.61384	-13.553
-3.53022	10.386			-3.53332	2.88054			-3.54262	3.48502			-3.61152	-6.03818			-3.61352	-13.1045
-3.52991	8.44017			-3.53301	1.74315			-3.54231	2.30234			-3.61121	-5.46782			-3.61321	-14.9564
-3.52959	6.4943			-3.53269	0.605768			-3.54199	1.11966			-3.61089	-4.89745			-3.61289	-16.8083
-3.52928	5.16282			-3.53238	-0.0229928			-3.54168	-0.774752			-3.61058	-4.27536			-3.61258	-14.23
-3.52896	3.83133			-3.53206	0.54648			-3.54136	0.945962			-3.61026	-3.65327			-3.61226	-11.6517
-3.52865	2.49985			-3.53175	1.56529			-3.54105	2.80224			-3.60995	-3.16186			-3.61195	-11.3739
-3.52833	1.16836			-3.53143	2.5841			-3.54073	4.65852			-3.60963	-2.67045			-3.61163	-11.096
-3.52802	-0.163122			-3.53112	2.90394			-3.54042	5.38508			-3.60932	-2.2226			-3.61132	-12.927
-3.5277	-1.49461			-3.5308	2.02555			-3.5401	6.11163			-3.609	-3.86563			-3.611	-14.7579
-3.52739	-2.82609			-3.53049	-0.175892			-3.53979	6.83819			-3.60869	-4.41965			-3.61069	-16.5889
-3.52707	-4.15758			-3.53017	-2.37734			-3.53947	7.56474			-3.60837	-1.48889			-3.61037	-18.4198
-3.52676	-5.09774			-3.52986	-2.74398			-3.53916	6.17871			-3.60806	1.38743			-3.61006	-16.5724
-3.52644	-6.0379			-3.52954	-3.11063			-3.53884	4.79268			-3.60774	0.778951			-3.60974	-14.725
-3.52613	-3.97268			-3.52923	-3.02794			-3.53853	2.18654			-3.60743	-1.83328			-3.60943	-12.8776
-3.52581	-1.90746			-3.52891	-1.74701			-3.53821	1.74948			-3.60711	-4.44552			-3.60911	-11.0301
-3.5255	-1.34493			-3.5286	0.182954			-3.5379	1.71912			-3.6068	-3.57296			-3.6088	-10.285
-3.52518	-0.782395			-3.52828	0.914688			-3.53758	1.68876			-3.60648	-2.7004			-3.60848	-9.53993
-3.52487	-0.219865			-3.52797	1.19708			-3.53727	1.79396			-3.60617	-1.82784			-3.60817	-8.79482
-3.52455	0.342666			-3.52765	1.47948			-3.53695	1.89917			-3.60585	-0.955279			-3.60785	-8.04971
-3.52424	-1.12774			-3.52734	1.28446			-3.53664	0.0619517			-3.60554	-2.96108			-3.60754	-7.93813
-3.52392	-2.59814			-3.52702	1.08943			-3.53632	-1.77527			-3.60522	-4.96688			-3.60722	-7.82655
-3.52361	-2.7537			-3.52671	2.09264			-3.53601	-3.61248			-3.60491	-6.97268			-3.60691	-10.0155
-3.52329	0.0961306			-3.52639	3.09585			-3.53569	-5.4497			-3.60459	-8.97847			-3.60659	-12.2043
-3.52298	5.13738			-3.52608	4.59832			-3.53538	-5.2986			-3.60428	-9.7646			-3.60628	-14.3932
-3.52266	10.1786			-3.52576	6.10079			-3.53506	-5.1475			-3.60396	-10.5507			-3.60596	-16.5821
-3.52235	12.0893			-3.52545	5.60621			-3.53475	-4.9964			-3.60365	-11.3368			-3.60565	-16.4706
-3.52203	10.9945			-3.52513	5.11163			-3.53443	-4.8453			-3.60333	-12.123			-3.60533	-16.359
-3.52172	8.69453			-3.52482	3.42505			-3.53412	-4.2423			-3.60302	-10.339			-3.60502	-14.7976
-3.5214	6.39451			-3.5245	1.73847			-3.5338	-3.63931			-3.6027	-8.55513			-3.6047	-13.2363
-3.52109	6.91204			-3.52419	2.04895			-3.53349	-2.90075			-3.60239	-6.77121			-3.60438	-10.3809
-3.52077	7.42957			-3.52387	2.35943			-3.53317	-2.1622			-3.60207	-4.9873			-3.60407	-9.82599
-3.52046	6.19396			-3.52356	3.79326			-3.53286	-1.1525			-3.60175	-4.42306			-3.60375	-10.9964
-3.52014	4.95835			-3.52324	5.22708			-3.53254	2.02626			-3.60144	-3.85882			-3.60344	-12.1669
-3.51983	0.905196			-3.52293	5.46267			-3.53223	5.20503			-3.60112	-3.29458			-3.60312	-11.1807
-3.51951	-3.14796			-3.52261	5.69826			-3.53191	6.21472			-3.60081	-2.73035			-3.60281	-10.1944
-3.51919	-5.24448			-3.5223	5.31913			-3.5316	6.19919			-3.60049	-3.25783			-3.60249	-7.58168
-3.51888	-4.33563			-3.52198	4.94			-3.53128	6.18365			-3.60018	-3.78531			-3.60218	-4.96893
-3.51856	-0.108337			-3.52167	5.15999			-3.53097	6.03255			-3.59986	-4.3128			-3.60186	-3.36264
-3.51825	4.11896			-3.52135	4.18175			-3.53065	5.88145			-3.59955	-4.84028			-3.60155	-4.05683
-3.51793	5.46609			-3.52103	2.70424			-3.53034	7.71867			-3.59923	-4.14809			-3.60123	-7.4349
-3.51762	6.81323			-3.52072	0.0284938			-3.53002	9.55589			-3.59892	-3.45589			-3.60092	-10.813
-3.5173	7.15858			-3.5204	-3.17148			-3.5297	9.22403			-3.5986	-2.7637			-3.6006	-10.5007
-3.51699	4.49854			-3.52009	-4.37439			-3.52939	8.89217			-3.59829	-2.0715			-3.60029	-10.1884
-3.51667	0.930632			-3.51977	-4.17937			-3.52907	9.47539			-3.59797	-3.19793			-3.59997	-10.4752
-3.51636	2.37169			-3.51946	-3.98434			-3.52876	10.0586			-3.59766	-4.32437			-3.59966	-10.7621
-3.51604	3.81274			-3.51914	-3.6645			-3.52844	8.47276			-3.59734	-5.4508			-3.59934	-11.0489
-3.51573	5.2538			-3.51883	-3.34466			-3.52813	6.88691			-3.59703	-6.57723			-3.59903	-11.3357
-3.51541	5.75567			-3.51851	-2.52555			-3.52781	7.6057			-3.59671	-7.83435			-3.59871	-10.0409
-3.5151	6.25755			-3.5182	-1.70645			-3.5275	8.32448			-3.5964	-9.09146			-3.5984	-8.74615
-3.51478	3.75404			-3.51788	-0.887344			-3.52718	8.22987			-3.59608	-10.3486			-3.59808	-7.45138
-3.51447	1.25054			-3.51757	-0.0682386			-3.52687	5.96618			-3.59577	-11.6057			-3.59777	-6.15661
-3.51415	2.8315			-3.51725	0.271105			-3.52655	2.22961			-3.59545	-8.25701			-3.59745	-5.6077
-3.51384	4.41245			-3.51694	0.610449			-3.52624	0.662119			-3.59514	-4.90834			-3.59714	-5.05879
-3.51352	8.68572			-3.51662	0.949792			-3.52592	-0.0919735			-3.59482	-1.69035			-3.59682	-4.50989
-3.51321	12.959			-3.51631	1.28914			-3.52561	-0.846066			-3.59451	-1.95716			-3.59651	-3.96098
-3.51289	14.6026			-3.51599	1.12922			-3.52529	-0.967511			-3.59419	-3.13872			-3.59619	-5.76047
-3.51258	11.2372			-3.51568	0.969295			-3.52498	-1.08896			-3.59388	-4.32028			-3.59588	-7.55996
-3.51226	7.68393			-3.51536	0.809374			-3.52466	-1.2104			-3.59356	-3.62877			-3.59556	-10.6535
-3.51195	4.1307			-3.51505	0.649454			-3.52435	-1.33185			-3.59325	-2.93726			-3.59525	-11.4465
-3.51163	4.30288			-3.51473	2.48659			-3.52403	0.557619			-3.59293	-1.527			-3.59493	-10.5621
-3.51132	4.47506			-3.51442	4.32373			-3.52372	2.44709			-3.59262	-0.11675			-3.59462	-9.67772
-3.511	4.64724			-3.5141	6.16086			-3.5234	2.16748			-3.5923	-2.88825			-3.5943	-8.64954
-3.51069	4.81943			-3.51379	7.998			-3.52309	1.88787			-3.59199	-5.65975			-3.59399	-7.62137
-3.51037	-0.706086			-3.51347	7.53852			-3.52277	0.84005			-3.59167	-7.25513			-3.59367	-5.87429
-3.51006	-6.2316			-3.51316	7.07904			-3.52246	-0.20777			-3.59136	-8.85052			-3.59336	-4.12722
-3.50974	-6.43509			-3.51284	6.61956			-3.52214	-1.25559			-3.59104	-8.35502			-3.59304	-4.68062
-3.50943	-3.6332			-3.51253	6.16008			-3.52183	-2.30341			-3.59073	-7.85953			-3.59273	-5.23403
-3.50911	-2.44357			-3.51221	5.92371			-3.52151	-2.08029			-3.59041	-8.80968			-3.59241	-6.74895
-3.5088	-1.25394			-3.5119	5.68734			-3.5212	-1.85717			-3.5901	-9.75983			-3.5921	-8.26388
-3.50848	0.123523			-3.51158	5.45097			-3.52088	-1.63405			-3.58978	-12.8009			-3.59178	-9.63503
-3.50817	1.50099			-3.51127	5.2146			-3.52057	-1.41093			-3.58947	-15.8419			-3.59147	-11.0062
-3.50785	1.75144			-3.51095	5.8769			-3.52025	-1.18781			-3.58915	-18.0988			-3.59115	-12.2336
-3.50754	2.00189			-3.51064	6.53921			-3.51994	-0.964687			-3.58884	-20.3558			-3.59084	-11.1604
-3.50722	2.25233			-3.51032	5.20446			-3.51962	-0.741566			-3.58852	-18.431			-3.59052	-9.08088
-3.50691	2.50278			-3.51001	3.86971			-3.51931	-0.518445			-3.58821	-16.5062			-3.59021	-7.00132
-3.50659	3.19151			-3.50969	2.34773			-3.51899	-0.182352			-3.58789	-10.5412			-3.58989	-7.83329
-3.50628	3.88025			-3.50938	0.825756			-3.51868	0.153742			-3.58758	-4.5762			-3.58958	-8.66527
-3.50596	7.57436			-3.50906	0.502015			-3.51836	0.489835			-3.58726	-5.5808			-3.58926	-9.49724
-3.50565	11.2685			-3.50875	0.178273			-3.51805	0.825929			-3.58695	-6.5854			-3.58895	-10.3292
-3.50533	10.0162			-3.50843	-1.09407			-3.51773	3.87336			-3.58663	-7.89492			-3.58863	-10.2027
-3.50502	8.76399			-3.50812	-2.36641			-3.51742	6.9208			-3.58632	-9.20444			-3.58831	-10.0761
-3.5047	7.51175			-3.5078	-1.6417			-3.5171	6.12717			-3.586	-8.42309			-3.588	-8.94309
-3.50439	6.25951			-3.50749	-0.916988			-3.51679	3.16446			-3.58568	-7.64173			-3.58768	-5.5096
-3.50407	3.97319			-3.50717	-0.654874			-3.51647	2.71751			-3.58537	-7.15508			-3.58737	-3.29599
-3.50376	1.68687			-3.50686	-0.39276			-3.51616	2.27057			-3.58505	-6.66844			-3.58705	-1.08239
-3.50344	-0.59945			-3.50654	-2.00289			-3.51584	1.68805			-3.58474	-7.57571			-3.58674	0.412323
-3.50312	-2.88577			-3.50623	-3.61301			-3.51553	1.10554			-3.58442	-6.3921			-3.58642	-0.393442
-3.50281	-0.914467			-3.50591	-3.05134			-3.51521	0.748966			-3.58411	-6.42818			-3.58611	-1.91811
-3.50249	1.05683			-3.5056	-0.492613			-3.5149	0.392397			-3.58379	-9.94904			-3.58579	-1.14229
-3.50218	3.02814			-3.50528	0.867882			-3.51458	0.0358267			-3.58348	-12.5552			-3.58548	1.88607
-3.50186	4.99944			-3.50496	0.23132			-3.51426	-0.320743			-3.58316	-13.0704			-3.58516	4.91443
-3.50155	4.27842			-3.50465	-0.105683			-3.51395	1.48046			-3.58285	-11.8214			-3.58485	4.81558
-3.50123	3.5574			-3.50433	-0.442687			-3.51363	3.28167			-3.58253	-10.5725			-3.58453	2.41625
-3.50092	2.83639			-3.50402	-0.904506			-3.51332	5.08288			-3.58222	-9.19287			-3.58422	1.31095
-3.5006	2.11537			-3.5037	-1.36633			-3.513	6.88408			-3.5819	-7.81325			-3.5839	0.20564
-3.50029	2.1457			-3.50339	-1.27895			-3.51269	6.33546			-3.58159	-8.39382			-3.58359	-1.28308
-3.49997	2.17603			-3.50307	-1.19158			-3.51237	5.78684			-3.58127	-8.97439			-3.58327	-2.7718
-3.49966	2.20635			-3.50276	-1.10421			-3.51206	5.23821			-3.58096	-5.59101			-3.58296	-1.96004
-3.49934	2.23668			-3.50244	-1.01684			-3.51174	4.68959			-3.58064	-2.20763			-3.58264	-1.14829
-3.49903	2.63094			-3.50213	0.133027			-3.51143	5.0504			-3.58033	-0.77083			-3.58233	0.822695
-3.49871	3.0252			-3.50181	1.28289			-3.51111	5.4112			-3.58001	-2.81883			-3.58201	2.79367
-3.4984	3.41946			-3.5015	1.23453			-3.5108	5.77201			-3.5797	-6.17362			-3.5817	3.7582
-3.49808	3.81372			-3.50118	1.18616			-3.51048	6.13282			-3.57938	-7.43754			-3.58138	2.42224
-3.49777	2.95574			-3.50087	0.264084			-3.51017	5.72541			-3.57907	-6.95906			-3.58107	-0.111874
-3.49745	2.09776			-3.50055	-0.657994			-3.50985	5.318			-3.57875	-6.48058			-3.58075	-2.64599
-3.49714	1.42762			-3.50024	0.416984			-3.50954	4.91059			-3.57844	-6.00211			-3.58044	-3.02341
-3.49682	0.757471			-3.49992	1.49196			-3.50922	4.50319			-3.57812	-5.52363			-3.58012	-3.40083
-3.49651	1.4961			-3.49961	3.50306			-3.50891	4.25394			-3.57781	-6.842			-3.57981	-1.11833
-3.49619	5.2401			-3.49929	5.51416			-3.50859	4.0047			-3.57749	-10.2512			-3.57949	1.16417
-3.49588	7.29358			-3.49898	6.72643			-3.50828	5.78896			-3.57718	-12.3537			-3.57918	1.1462
-3.49556	9.34706			-3.49866	5.94165			-3.50796	7.57322			-3.57686	-10.9713			-3.57886	1.12823
-3.49525	11.0249			-3.49835	5.08198			-3.50765	7.86624			-3.57655	-7.54168			-3.57855	0.439282
-3.49493	12.7027			-3.49803	5.42055			-3.50733	5.99019			-3.57623	-4.11201			-3.57823	-0.249662
-3.49462	11.3751			-3.49772	6.15852			-3.50702	4.11414			-3.57592	-4.6463			-3.57792	-0.938607
-3.4943	10.0475			-3.4974	6.8965			-3.5067	4.40716			-3.5756	-5.18059			-3.5776	-1.62755
-3.49399	9.60729			-3.49709	5.71308			-3.50639	5.37449			-3.57529	-6.09943			-3.57729	-1.68896
-3.49367	9.16705			-3.49677	4.52967			-3.50607	6.34182			-3.57497	-7.01828			-3.57697	-1.75036
-3.49336	8.72681			-3.49646	3.34626			-3.50576	7.44471			-3.57466	-7.93712			-3.57666	-1.81177
-3.49304	8.28657			-3.49614	2.16285			-3.50544	8.54761			-3.57434	-8.85596			-3.57634	-1.87318
-3.49273	8.09678			-3.49583	3.75035			-3.50513	8.24964			-3.57403	-12.3884			-3.57603	-0.736417
-3.49241	7.90699			-3.49551	5.33786			-3.50481	7.95168			-3.57371	-15.9208			-3.57571	0.400342
-3.4921	4.71181			-3.4952	6.92536			-3.5045	7.65371			-3.5734	-15.2715			-3.5754	-2.29703
-3.49178	1.51664			-3.49488	8.51286			-3.50418	7.35574			-3.57308	-14.6222			-3.57508	-4.99439
-3.49147	1.0764			-3.49457	7.9036			-3.50387	5.65692			-3.57277	-13.265			-3.57477	-5.94244
-3.49115	0.63616			-3.49425	7.29435			-3.50355	3.95809			-3.57245	-11.9079			-3.57445	-6.89049
-3.49084	0.195919			-3.49394	6.68509			-3.50324	5.87439			-3.57214	-10.5507			-3.57414	-7.83854
-3.49052	-0.244322			-3.49362	6.07583			-3.50292	7.79069			-3.57182	-9.19355			-3.57382	-8.78658
-3.49021	0.692902			-3.49331	5.2419			-3.50261	8.57726			-3.57151	-9.70946			-3.57351	-8.00927
-3.48989	1.63013			-3.49299	4.40798			-3.50229	9.36383			-3.57119	-10.2254			-3.57319	-7.23196
-3.48958	2.56735			-3.49268	3.57405			-3.50198	11.3705			-3.57088	-10.7413			-3.57288	-7.31733
-3.48926	3.50457			-3.49236	2.74012			-3.50166	11.2081			-3.57056	-11.2572			-3.57256	-9.70318
-3.48895	4.77443			-3.49205	3.12315			-3.50135	7.74409			-3.57025	-10.4228			-3.57224	-13.413
-3.48863	6.04428			-3.49173	3.50618			-3.50103	4.28007			-3.56993	-9.58831			-3.57193	-14.8223
-3.48832	4.30875			-3.49142	5.08744			-3.50072	2.98512			-3.56961	-6.88079			-3.57161	-13.8353
-3.488	2.57322			-3.4911	6.66871			-3.5004	1.69017			-3.5693	-4.17327			-3.5713	-12.8484
-3.48769	1.77687			-3.49079	6.8021			-3.50009	0.666355			-3.56898	-3.81798			-3.57098	-11.7655
-3.48737	0.980526			-3.49047	6.9355			-3.49977	1.81161			-3.56867	-6.94749			-3.57067	-10.6827
-3.48705	0.184179			-3.49016	5.07184			-3.49946	2.95687			-3.56835	-8.1168			-3.57035	-11.9003
-3.48674	-0.612168			-3.48984	3.20818			-3.49914	1.93306			-3.56804	-5.80132			-3.57004	-13.1179
-3.48642	0.422887			-3.48953	2.64261			-3.49883	-0.310858			-3.56772	-2.81066			-3.56972	-12.4904
-3.48611	1.45794			-3.48921	2.07704			-3.49851	-2.55478			-3.56741	-1.91087			-3.56941	-11.8629
-3.48579	2.493			-3.48889	1.63628			-3.49819	-2.76519			-3.56709	-3.58113			-3.56909	-9.94131
-3.48548	3.52805			-3.48858	1.19552			-3.49788	-2.9756			-3.56678	-5.25138			-3.56878	-10.3202
-3.48516	4.65703			-3.48826	0.85462			-3.49756	-2.64374			-3.56646	-6.26823			-3.56846	-10.6512
-3.48485	5.786			-3.48795	2.51077			-3.49725	-2.31188			-3.56615	-3.80029			-3.56815	-10.9822
-3.48453	6.72714			-3.48763	3.71759			-3.49693	-4.01353			-3.56583	0.889212			-3.56783	-11.457
-3.48422	7.66828			-3.48732	3.72617			-3.49662	-5.71518			-3.56552	5.57871			-3.56752	-11.9318
-3.4839	6.21059			-3.487	3.99608			-3.4963	-6.02233			-3.5652	5.48547			-3.5672	-10.1817
-3.48359	1.74752			-3.48669	4.266			-3.49599	-4.1604			-3.56489	5.39222			-3.56689	-8.43163
-3.48327	-1.21285			-3.48637	3.26279			-3.49567	-3.51857			-3.56457	5.29897			-3.56657	-8.98203
-3.48296	-1.16785			-3.48606	2.25958			-3.49536	-2.87675			-3.56426	5.20573			-3.56626	-9.53244
-3.48264	-1.65505			-3.48574	2.15505			-3.49504	-4.51697			-3.56394	3.45721			-3.56594	-11.8561
-3.48233	-2.14225			-3.48543	2.05051			-3.49473	-6.15719			-3.56363	1.70868			-3.56563	-14.1798
-3.48201	-1.12676			-3.48511	3.14421			-3.49441	-7.79741			-3.56331	-0.0398394			-3.56531	-12.6694
-3.4817	-0.111272			-3.4848	4.23791			-3.4941	-9.43763			-3.563	-1.78836			-3.565	-11.1589
-3.48138	3.26782			-3.48448	2.27362			-3.49378	-8.59245			-3.56268	-3.22108			-3.56468	-7.30011
-3.48107	3.64154			-3.48417	0.30933			-3.49347	-7.74728			-3.56237	-4.65379			-3.56437	-3.44127
-3.48075	0.508979			-3.48385	-1.53015			-3.49315	-5.81757			-3.56205	-6.0865			-3.56405	-2.79351
-3.48044	0.381798			-3.48354	-3.36962			-3.49284	-3.88785			-3.56174	-7.51922			-3.56374	-5.97988
-3.48012	2.10167			-3.48322	-3.0373			-3.49252	-2.16149			-3.56142	-8.95193			-3.56342	-10.2206
-3.47981	3.82155			-3.48291	-0.707921			-3.49221	-0.435128			-3.56111	-10.3846			-3.56311	-14.4614
-3.47949	5.72926			-3.48259	1.17212			-3.49189	0.342265			-3.56079	-11.8174			-3.56279	-16.6413
-3.47918	7.63697			-3.48228	1.85393			-3.49158	-1.04942			-3.56048	-13.2501			-3.56248	-18.8212
-3.47886	7.75046			-3.48196	1.17524			-3.49126	-3.23473			-3.56016	-10.6725			-3.56216	-17.1131
-3.47855	7.86394			-3.48165	0.496554			-3.49095	-5.42004			-3.55985	-8.09502			-3.56185	-15.4049
-3.47823	6.47473			-3.48133	-0.257023			-3.49063	-6.29488			-3.55953	-5.5175			-3.56153	-13.8406
-3.47792	5.08553			-3.48102	-1.0106			-3.49032	-3.55458			-3.55922	-2.93998			-3.56122	-12.2762
-3.4776	0.283967			-3.4807	-0.890464			-3.49	-1.1758			-3.5589	-3.10673			-3.5609	-11.3829
-3.47729	-4.5176			-3.48039	-0.770329			-3.48969	-0.966099			-3.55859	-3.27348			-3.56059	-12.7899
-3.47697	-6.62684			-3.48007	-0.650193			-3.48937	-1.34385			-3.55827	-3.44024			-3.56027	-15.2035
-3.47666	-3.72712			-3.47976	-0.530058			-3.48906	-1.7216			-3.55796	-3.60699			-3.55996	-13.7829
-3.47634	-0.138665			-3.47944	-2.20727			-3.48874	-3.31946			-3.55764	-0.430518			-3.55964	-11.1402
-3.47603	3.44979			-3.47913	-3.88449			-3.48843	-2.74824			-3.55733	2.74595			-3.55933	-10.798
-3.47571	3.84503			-3.47881	-3.88917			-3.48811	-1.22805			-3.55701	6.18379			-3.55901	-12.7563
-3.4754	4.24027			-3.4785	-1.89679			-3.4878	0.292133			-3.5567	5.43986			-3.5587	-14.7145
-3.47508	3.82155			-3.47818	-0.428645			-3.48748	-0.537509			-3.55638	3.51982			-3.55838	-15.3787
-3.47477	3.40283			-3.47787	1.0395			-3.48717	-1.36715			-3.55607	1.59978			-3.55807	-16.043
-3.47445	1.48142			-3.47755	1.43423			-3.48685	-2.19679			-3.55575	2.90318			-3.55775	-16.7072
-3.47414	-0.439985			-3.47724	1.82896			-3.48654	-3.02644			-3.55544	4.20657			-3.55744	-17.3714
-3.47382	-1.31851			-3.47692	1.51614			-3.48622	-4.0206			-3.55512	6.04902			-3.55712	-14.3813
-3.47351	-2.19704			-3.47661	1.20332			-3.48591	-5.01475			-3.55481	7.89147			-3.55681	-11.3911
-3.47319	1.24467			-3.47629	-0.23284			-3.48559	-5.05994			-3.55449	7.64304			-3.55649	-10.7014
-3.47288	4.68638			-3.47598	0.328052			-3.48528	-2.93606			-3.55417	7.39462			-3.55617	-10.0117
-3.47256	6.43756			-3.47566	3.11067			-3.48496	-2.73271			-3.55386	6.97195			-3.55586	-9.89713
-3.47225	5.18336			-3.47535	5.89329			-3.48465	-2.52936			-3.55354	6.54928			-3.55554	-9.78256
-3.47193	5.61969			-3.47503	6.80366			-3.48433	-1.1059			-3.55323	6.12661			-3.55523	-7.36751
-3.47162	6.05602			-3.47472	7.71404			-3.48402	0.317552			-3.55291	5.70395			-3.55491	-4.95246
-3.4713	6.57061			-3.4744	8.00034			-3.4837	3.61635			-3.5526	5.53175			-3.5546	-5.38904
-3.47098	7.0852			-3.47409	8.28663			-3.48339	6.91515			-3.55228	5.35955			-3.55428	-5.82562
-3.47067	7.5998			-3.47377	8.57293			-3.48307	8.04488			-3.55197	7.53959			-3.55397	-6.2622
-3.47035	8.11439			-3.47346	8.85923			-3.48276	9.1746			-3.55165	5.53787			-3.55365	-6.69878
-3.47004	8.62898			-3.47314	6.32468			-3.48244	10.4173			-3.55134	1.968			-3.55334	-7.42292
-3.46972	9.14357			-3.47282	3.79014			-3.48212	11.66			-3.55102	-1.60187			-3.55302	-8.14706
-3.46941	9.65817			-3.47251	1.25559			-3.48181	9.28758			-3.55071	-3.34223			-3.55271	-11.1717
-3.46909	10.1728			-3.47219	-1.27895			-3.48149	6.91515			-3.55039	-5.08258			-3.55239	-14.1963
-3.46878	10.5406			-3.47188	-1.11123			-3.48118	4.13038			-3.55008	-4.62044			-3.55208	-12.9405
-3.46846	10.9085			-3.47156	-0.943511			-3.48086	1.3456			-3.54976	-4.1583			-3.55176	-11.6846
-3.46815	11.0885			-3.47125	-0.775789			-3.48055	0.955847			-3.54945	-5.78703			-3.55145	-10.4288
-3.46783	11.2685			-3.47093	-0.608068			-3.48023	2.73517			-3.54913	-7.41576			-3.55113	-9.17299
-3.46752	10.3841			-3.47062	-1.33902			-3.47992	4.69524			-3.54882	-9.69789			-3.55082	-7.72546
-3.4672	6.4943			-3.4703	-2.06998			-3.4796	6.65531			-3.5485	-11.98			-3.5505	-6.27793
-3.46689	4.29505			-3.46999	-2.67611			-3.47929	6.4915			-3.54819	-10.7774			-3.55019	-7.13087
-3.46657	2.0958			-3.46967	-3.28225			-3.47897	4.15862			-3.54787	-9.5747			-3.54987	-7.98381
-3.46626	0.914001			-3.46936	-4.27532			-3.47866	0.876767			-3.54756	-7.92555			-3.54956	-8.12984
-3.46594	-0.267802			-3.46904	-3.27133			-3.47834	-0.236014			-3.54724	-6.2764			-3.54924	-8.27587
-3.46563	-1.4496			-3.46873	-2.19245			-3.47803	-0.535391			-3.54693	-4.8886			-3.54893	-8.42189
-3.46531	-2.63141			-3.46841	-3.11063			-3.47771	-0.834768			-3.54661	-3.50081			-3.54861	-8.56792
-3.465	-3.62537			-3.4681	-3.03028			-3.4774	-0.70485			-3.5463	-0.588422			-3.5483	-10.008
-3.46468	-4.61934			-3.46778	-1.75169			-3.47708	-0.574931			-3.54598	-1.85779			-3.54798	-11.448
-3.46437	-2.29487			-3.46747	-1.27193			-3.47677	-0.716147			-3.54567	-5.65363			-3.54767	-10.5876
-3.46405	0.0296053			-3.46715	-0.792172			-3.47645	1.31171			-3.54535	-9.44947			-3.54735	-9.72714
-3.46374	1.76807			-3.46684	-0.679837			-3.47614	3.3205			-3.54504	-11.0918			-3.54704	-12.9584
-3.46342	0.501152			-3.46652	-0.567503			-3.47582	3.16023			-3.54472	-12.7342			-3.54672	-16.1897
-3.46311	-0.577927			-3.46621	1.54189			-3.47551	2.18654			-3.54441	-10.8917			-3.54641	-17.1206
-3.46279	-1.65701			-3.46589	3.65128			-3.47519	1.21286			-3.54409	-9.04926			-3.54609	-18.0514
-3.46248	-0.10638			-3.46558	4.48755			-3.47488	0.984797			-3.54378	-8.33937			-3.54578	-14.8126
-3.46216	1.44425			-3.46526	5.32381			-3.47456	0.756733			-3.54346	-7.62948			-3.54546	-11.5738
-3.46185	2.99487			-3.46495	3.3642			-3.47425	0.52867			-3.54315	-3.43479			-3.54515	-10.6355
-3.46153	4.5455			-3.46463	1.40459			-3.47393	0.300606			-3.54283	0.759894			-3.54483	-9.69719
-3.46122	4.9378			-3.46432	-0.555021			-3.47362	-1.12497			-3.54252	2.18852			-3.54452	-9.54966
-3.4609	5.33011			-3.464	-2.51463			-3.4733	-2.55054			-3.5422	3.61715			-3.5442	-9.40214
-3.46059	5.72241			-3.46369	-1.67837			-3.47299	-1.80704			-3.54189	1.56099			-3.54389	-9.25462
-3.46027	6.11472			-3.46337	-0.842098			-3.47267	-1.06354			-3.54157	-0.495177			-3.54357	-9.10709
-3.45996	3.93992			-3.46306	1.14248			-3.47236	1.37455			-3.54126	-5.4263			-3.54326	-7.66555
-3.45964	1.76513			-3.46274	3.12705			-3.47204	3.81264			-3.54094	-10.3574			-3.54294	-6.22401
-3.45933	2.09483			-3.46243	3.11457			-3.47173	4.08166			-3.54063	-13.1977			-3.54263	-7.08294
-3.45901	2.42452			-3.46211	3.10209			-3.47141	4.35067			-3.54031	-16.0379			-3.54231	-7.94188
-3.4587	3.54077			-3.4618	2.04583			-3.4711	4.22429			-3.54	-14.4977			-3.542	-11.299
-3.45838	4.65703			-3.46148	0.989577			-3.47078	4.0979			-3.53968	-12.9574			-3.54168	-14.6561
-3.45807	7.08814			-3.46117	1.13156			-3.47047	5.05605			-3.53937	-9.32627			-3.54137	-15.7127
-3.45775	9.51925			-3.46085	1.27353			-3.47015	6.0142			-3.53905	-5.69514			-3.54105	-16.7694
-3.45744	10.5103			-3.46054	2.58878			-3.46984	4.96143			-3.53874	-4.59049			-3.54074	-13.9439
-3.45712	8.49593			-3.46022	3.90403			-3.46952	3.90867			-3.53842	-3.48584			-3.54042	-11.1185
-3.45681	4.66583			-3.45991	4.02105			-3.46921	2.85591			-3.5381	-6.99854			-3.5401	-8.53272
-3.45649	0.835736			-3.45959	4.13806			-3.46889	1.80314			-3.53779	-10.5112			-3.53979	-5.94693
-3.45618	-4.12138			-3.45928	2.95699			-3.46858	2.04956			-3.53747	-14.0022			-3.53947	-2.45054
-3.45586	-9.07849			-3.45896	1.77592			-3.46826	2.29598			-3.53716	-13.3113			-3.53916	-2.78827
-3.45555	-10.2163			-3.45865	0.594846			-3.46795	2.54241			-3.53684	-12.8819			-3.53884	-4.80344
-3.45523	-8.34867			-3.45833	-0.586225			-3.46763	2.78883			-3.53653	-12.4524			-3.53853	-6.8186
-3.45491	-3.5383			-3.45802	-1.293			-3.46732	1.76996			-3.53621	-12.0229			-3.53821	-6.53329
-3.4546	1.27206			-3.4577	-1.99977			-3.467	0.751085			-3.5359	-11.5934			-3.5379	-6.24797
-3.45428	3.64056			-3.45739	-1.5083			-3.46669	-0.267787			-3.53558	-11.164			-3.53758	-11.0908
-3.45397	3.00368			-3.45707	-1.01684			-3.46637	-1.28666			-3.53527	-10.7345			-3.53727	-15.9336
-3.45365	-1.7744			-3.45675	-0.439566			-3.46605	-0.746508			-3.53495	-10.5997			-3.53695	-17.9158
-3.45334	-3.54711			-3.45644	0.137708			-3.46574	-0.206358			-3.53464	-10.465			-3.53664	-16.0639
-3.45302	-1.68831			-3.45612	-0.483252			-3.46542	0.333792			-3.53432	-10.3302			-3.53632	-12.5346
-3.45271	0.170482			-3.45581	-1.10421			-3.46511	0.873942			-3.53401	-10.1954			-3.53601	-9.00525
-3.45239	3.50066			-3.45549	-1.07613			-3.46479	1.88858			-3.53369	-7.18571			-3.53569	-6.43444
-3.45208	6.83084			-3.45518	-1.04804			-3.46448	2.90321			-3.53338	-4.17599			-3.53538	-3.86363
-3.45176	7.65654			-3.45486	0.178273			-3.46416	2.83331			-3.53306	-3.25715			-3.53506	-3.59329
-3.45145	8.48223			-3.45455	1.40459			-3.46385	2.76341			-3.53275	-2.33831			-3.53475	-3.32295
-3.45113	8.94791			-3.45423	2.65587			-3.46353	3.50691			-3.53243	-5.03494			-3.53443	-3.68764
-3.45082	9.41359			-3.45392	3.90715			-3.46322	4.25041			-3.53212	-7.73157			-3.53412	-4.05234
-3.4505	9.87927			-3.4536	3.16138			-3.4629	2.82484			-3.5318	-8.33733			-3.5338	-4.41703
-3.45019	10.3449			-3.45329	2.4156			-3.46259	1.39926			-3.53149	-8.94308			-3.53349	-4.78172
-3.44987	10.5602			-3.45297	1.37027			-3.46227	0.990445			-3.53117	-11.814			-3.53317	-4.71507
-3.44956	10.7754			-3.45266	0.324932			-3.46196	0.581626			-3.53086	-14.6848			-3.53286	-4.64842
-3.44924	10.9906			-3.45234	-0.720402			-3.46164	0.172806			-3.53054	-15.4648			-3.53254	-4.58178
-3.44893	11.2059			-3.45203	-1.76574			-3.46133	-0.236014			-3.53023	-16.2448			-3.53223	-4.51513
-3.44861	12.4111			-3.45171	-1.08393			-3.46101	1.04976			-3.52991	-16.6763			-3.53191	-6.75195
-3.4483	13.6164			-3.4514	-0.402122			-3.4607	2.33553			-3.5296	-17.1078			-3.5316	-8.98877
-3.44798	13.319			-3.45108	0.279686			-3.46038	1.45222			-3.52928	-14.0546			-3.53128	-11.2256
-3.44767	13.0216			-3.45077	0.961494			-3.46007	0.568916			-3.52897	-11.0013			-3.53097	-13.4624
-3.44735	11.065			-3.45045	1.26885			-3.45975	0.00193497			-3.52865	-9.77753			-3.53065	-15.8909
-3.44704	9.10835			-3.45014	1.57621			-3.45944	-0.565046			-3.52834	-8.55376			-3.53034	-18.3195
-3.44672	4.64724			-3.44982	1.88357			-3.45912	-1.13203			-3.52802	-7.33			-3.53002	-16.9139
-3.44641	0.186135			-3.44951	2.19093			-3.45881	-1.69901			-3.52771	-6.10624			-3.52971	-15.5083
-3.44609	-4.22801			-3.44919	2.03647			-3.45849	0.772973			-3.52739	-6.46153			-3.52939	-14.1746
-3.44578	-8.64217			-3.44888	1.88201			-3.45818	3.24495			-3.52708	-6.81681			-3.52908	-12.8409
-3.44546	-9.23698			-3.44856	0.529318			-3.45786	5.58137			-3.52676	-7.1721			-3.52876	-13.8076
-3.44515	-6.82642			-3.44825	-0.823376			-3.45755	7.91778			-3.52645	-7.52738			-3.52845	-14.7744
-3.44483	-4.04018			-3.44793	-0.803093			-3.45723	8.40145			-3.52613	-7.88267			-3.52813	-15.9329
-3.44452	-1.25394			-3.44762	-0.78281			-3.45692	6.71604			-3.52582	-8.23796			-3.52782	-17.0914
-3.4442	0.0922174			-3.4473	-0.762528			-3.4566	4.08166			-3.5255	-8.59324			-3.5275	-14.4157
-3.44389	-1.567			-3.44699	-0.742245			-3.45629	1.44728			-3.52519	-8.94853			-3.52719	-11.7401
-3.44357	-3.68016			-3.44667	-0.382619			-3.45597	2.1703			-3.52487	-8.71507			-3.52687	-10.3771
-3.44326	-2.78794			-3.44636	-0.0229928			-3.45566	2.89333			-3.52456	-8.48162			-3.52656	-9.01423
-3.44294	0.733991			-3.44604	0.336633			-3.45534	2.66738			-3.52424	-8.24816			-3.52624	-9.9518
-3.44263	4.25592			-3.44573	0.69626			-3.45503	0.272363			-3.52393	-8.01471			-3.52593	-10.8894
-3.44231	5.39859			-3.44541	1.53019			-3.45471	-1.87412			-3.52361	-5.51614			-3.52561	-12.2583
-3.442	6.54126			-3.4451	2.36411			-3.4544	-4.0206			-3.5233	-3.01757			-3.5253	-13.6272
-3.44168	5.86818			-3.44478	3.19804			-3.45408	-4.13357			-3.52298	-0.518999			-3.52498	-17.2965
-3.44137	2.18972			-3.44447	4.03197			-3.45377	-4.24654			-3.52267	1.97957			-3.52467	-20.9659
-3.44105	-0.580862			-3.44415	3.34314			-3.45345	-4.72103			-3.52235	0.721098			-3.52435	-19.3754
-3.44074	-3.35145			-3.44384	2.65431			-3.45314	-5.19551			-3.52203	-0.537376			-3.52403	-17.7848
-3.44042	-3.80538			-3.44352	4.76136			-3.45282	-4.58546			-3.52172	-1.79585			-3.52372	-16.1942
-3.44011	-4.25932			-3.44321	6.86841			-3.45251	-3.97541			-3.5214	-3.05432			-3.5234	-14.6037
-3.43979	-1.64527			-3.44289	7.82716			-3.45219	-1.71595			-3.52109	-3.4416			-3.52309	-15.5053
-3.43948	0.968786			-3.44258	8.7859			-3.45188	0.543497			-3.52077	-3.82887			-3.52277	-16.4069
-3.43916	2.08015			-3.44226	7.74758			-3.45156	0.633875			-3.52046	-4.21615			-3.52246	-17.3085
-3.43884	3.19151			-3.44195	6.70927			-3.45125	0.724253			-3.52014	-4.60342			-3.52214	-18.2101
-3.43853	4.52593			-3.44163	5.98768			-3.45093	-0.106095			-3.51983	-5.02065			-3.52183	-18.947
-3.43821	5.86035			-3.44132	5.26609			-3.45062	-0.936444			-3.51951	-5.43787			-3.52151	-19.6839
-3.4379	8.50963			-3.441	4.54449			-3.4503	-1.63123			-3.5192	-5.85509			-3.5212	-18.1203
-3.43758	11.1589			-3.44068	3.8229			-3.44998	-2.32601			-3.51888	-6.27231			-3.52088	-16.5567
-3.43727	11.2411			-3.44037	4.52421			-3.44967	-2.953			-3.51857	-4.9907			-3.52057	-17.5811
-3.43695	8.31788			-3.44005	5.22552			-3.44935	-1.41093			-3.51825	-3.70908			-3.52025	-18.6055
-3.43664	3.89199			-3.43974	3.92977			-3.44904	0.94455			-3.51794	-2.42747			-3.51994	-17.3295
-3.43632	2.47148			-3.43942	2.63403			-3.44872	3.30003			-3.51762	-1.14585			-3.51962	-16.0534
-3.43601	4.83899			-3.43911	1.55671			-3.44841	5.09064			-3.51731	-0.169158			-3.51931	-15.053
-3.43569	7.20651			-3.43879	0.479392			-3.44809	4.71219			-3.51699	0.807537			-3.51899	-14.0525
-3.43538	8.25918			-3.43848	1.39913			-3.44778	4.4693			-3.51668	-1.70056			-3.51868	-13.052
-3.43506	9.31184			-3.43816	2.31887			-3.44746	4.2264			-3.51636	-4.20866			-3.51836	-12.0516
-3.43475	6.35734			-3.43785	2.73934			-3.44715	2.17595			-3.51605	-5.40996			-3.51805	-12.2493
-3.43443	3.40283			-3.43753	3.15982			-3.44683	0.125499			-3.51573	-6.61126			-3.51773	-12.447
-3.43412	1.95101			-3.43722	2.38206			-3.44652	-1.92495			-3.51542	-7.81257			-3.51742	-12.6447
-3.4338	3.50457			-3.4369	1.6043			-3.4462	-3.97541			-3.5151	-9.01387			-3.5171	-12.8424
-3.43349	4.61692			-3.43659	0.30855			-3.44589	-4.21406			-3.51479	-10.0647			-3.51679	-11.9415
-3.43317	0.720295			-3.43627	-0.987197			-3.44557	-4.45272			-3.51447	-11.1156			-3.51647	-11.0406
-3.43286	-5.36775			-3.43596	-1.08471			-3.44526	-5.64034			-3.51416	-14.0396			-3.51616	-10.1398
-3.43254	-8.45042			-3.43564	-1.18222			-3.44494	-6.82796			-3.51384	-16.9636			-3.51584	-9.23889
-3.43223	-4.67706			-3.43533	-0.306169			-3.44463	-7.85743			-3.51353	-16.8819			-3.51553	-8.91314
-3.43191	-0.903706			-3.43501	0.569883			-3.44431	-6.71782			-3.51321	-13.3154			-3.51521	-8.58739
-3.4316	0.553003			-3.4347	1.49586			-3.444	-4.62924			-3.5129	-8.22434			-3.5149	-8.26164
-3.43128	2.00971			-3.43438	0.424785			-3.44368	-2.54065			-3.51258	-3.13328			-3.51458	-7.93589
-3.43097	4.09254			-3.43407	-1.28285			-3.44337	-1.44623			-3.51227	-2.65956			-3.51427	-10.1263
-3.43065	6.17537			-3.43375	-0.993437			-3.44305	-0.35181			-3.51195	-2.18585			-3.51395	-12.3167
-3.43034	8.2582			-3.43344	-0.0799401			-3.44274	0.742612			-3.51164	-1.71213			-3.51364	-14.5071
-3.43002	10.341			-3.43312	-0.364677			-3.44242	1.83703			-3.51132	-1.23842			-3.51332	-16.6975
-3.42971	8.69844			-3.43281	-1.34838			-3.44211	2.52475			-3.51101	-1.50522			-3.51301	-13.3284
-3.42939	7.05585			-3.43249	-2.33209			-3.44179	3.21247			-3.51069	-1.77203			-3.51269	-9.95929
-3.42908	4.09841			-3.43218	-2.19245			-3.44148	3.9002			-3.51038	-3.91191			-3.51238	-8.89067
-3.42876	1.14097			-3.43186	-2.05281			-3.44116	4.58792			-3.51006	-6.05179			-3.51206	-7.82206
-3.42845	-0.912511			-3.43155	-0.494953			-3.44085	5.31235			-3.50975	-6.38938			-3.51175	-8.96706
-3.42813	0.0393884			-3.43123	1.06291			-3.44053	6.03679			-3.50943	-3.24218			-3.51143	-10.1121
-3.42782	4.62279			-3.43092	3.0701			-3.44022	6.76123			-3.50912	0.0357099			-3.51112	-8.86072
-3.4275	9.20619			-3.4306	2.28142			-3.4399	7.48566			-3.5088	3.3136			-3.5108	-5.30891
-3.42719	11.5669			-3.43029	0.0948023			-3.43959	6.85443			-3.50849	3.32449			-3.51049	-1.51747
-3.42687	10.9221			-3.42997	-0.893585			-3.43927	6.22319			-3.50817	3.33538			-3.51017	-0.0265043
-3.42656	10.4653			-3.42966	-0.733664			-3.43896	3.42289			-3.50786	-0.13853			-3.50986	-2.46552
-3.42624	10.0084			-3.42934	-0.573744			-3.43864	0.622578			-3.50754	-3.61243			-3.50954	-7.20501
-3.42593	11.2734			-3.42903	-1.73063			-3.43833	-1.97438			-3.50723	-5.19148			-3.50923	-11.2975
-3.42561	12.5383			-3.42871	-2.88752			-3.43801	-4.57134			-3.50691	-6.77053			-3.50891	-11.5558
-3.4253	13.6154			-3.4284	-2.49669			-3.4377	-4.99922			-3.5066	-10.4405			-3.5086	-11.8142
-3.42498	14.6926			-3.42808	-0.108804			-3.43738	-5.4271			-3.50628	-14.1104			-3.50828	-12.0725
-3.42467	13.2965			-3.42777	1.9296			-3.43707	-2.94029			-3.50596	-12.8145			-3.50796	-13.1457
-3.42435	8.89508			-3.42745	1.97094			-3.43675	-0.453486			-3.50565	-11.5186			-3.50765	-14.2188
-3.42404	4.49365			-3.42714	1.9374			-3.43644	0.948786			-3.50533	-8.13178			-3.50733	-12.9914
-3.42372	3.0976			-3.42682	1.90385			-3.43612	2.35106			-3.50502	-4.74499			-3.50702	-11.764
-3.42341	2.7503			-3.42651	1.90151			-3.43581	1.83774			-3.5047	-3.61175			-3.5067	-9.13854
-3.42309	2.40299			-3.42619	-0.0978824			-3.43549	1.32442			-3.50439	-2.47852			-3.50639	-6.51307
-3.42277	2.43137			-3.42588	-2.84618			-3.43518	4.20028			-3.50407	-4.83007			-3.50607	-6.18806
-3.42246	2.45974			-3.42556	-4.39623			-3.43486	7.07614			-3.50376	-7.18163			-3.50576	-5.86306
-3.42214	2.70725			-3.42525	-3.92427			-3.43455	8.48335			-3.50344	-5.17719			-3.50544	-6.59244
-3.42183	5.96014			-3.42493	-3.45231			-3.43423	6.27544			-3.50313	-3.17275			-3.50513	-7.32183
-3.42151	9.21303			-3.42461	-2.90546			-3.43391	2.62149			-3.50281	-1.16831			-3.50481	-8.05121
-3.4212	9.46055			-3.4243	-2.35861			-3.4336	-1.03247			-3.5025	0.836124			-3.5045	-8.78059
-3.42088	4.57387			-3.42398	-0.888124			-3.43328	-1.11649			-3.50218	-2.14705			-3.50418	-9.78555
-3.42057	-0.312804			-3.42367	0.582365			-3.43297	0.968557			-3.50187	-5.13023			-3.50387	-10.7905
-3.42025	-1.56798			-3.42335	0.85462			-3.43265	1.8335			-3.50155	-8.1134			-3.50355	-11.7955
-3.41994	0.182222			-3.42304	1.12687			-3.43234	2.69845			-3.50124	-11.0966			-3.50324	-12.8004
-3.41962	3.40381			-3.42272	1.84847			-3.43202	2.43367			-3.50092	-10.4207			-3.50292	-14.3805
-3.41931	6.62539			-3.42241	2.57006			-3.43171	2.16889			-3.50061	-9.74486			-3.50261	-15.9606
[truncated: 63,537 more rows]

## Sheet: Fig. 1d
UV-vis absorption spectra of Ru-H2O (0.1 mM) and SL (1.0 mM) in water before and after heating for 2 h at 70 ℃, after light irradiation for 6 min (470 nm, 60 mW/cm2), and after heating again for 2 h at 70 ℃.
Initial				Heat				Light 1 min				Light 3 min				Light 6 min				Heat again
Wavenumber (cm-1)	Absorbance			Wavenumber (cm-1)	Absorbance			Wavenumber (cm-1)	Absorbance			Wavenumber (cm-1)	Absorbance			Wavenumber (cm-1)	Absorbance			Wavenumber (cm-1)	Absorbance
699	0.00142			699	-0.00146			699	-0.00313			699	0.00102			699	0.00185			699	-0.00613
698	0.00365			698	-0.000883			698	-0.00167			698	0.00168			698	0.00471			698	-0.00183
697	0.0026			697	-0.00355			697	-0.00368			697	0.000356			697	0.00048			697	-0.00389
696	0.00177			696	-0.00326			696	-0.0046			696	0.000259			696	0.00279			696	-0.00216
695	0.00269			695	-0.00138			695	-0.00427			695	0.0016			695	0.00412			695	-0.00128
694	0.00254			694	-0.00304			694	-0.00432			694	9.8e-05			694	0.00368			694	-0.0044
693	0.00286			693	-0.00254			693	-0.00367			693	0.00116			693	0.00233			693	-0.00392
692	0.00192			692	-0.00189			692	-0.00393			692	0.0025			692	0.0047			692	-0.00377
691	0.00355			691	-0.00186			691	-0.0035			691	0.000931			691	0.00369			691	-0.00223
690	0.0024			690	-0.00105			690	-0.0038			690	0.000783			690	0.00294			690	-0.00231
689	0.0031			689	-0.00145			689	-0.00446			689	0.00143			689	0.00109			689	-0.00407
688	0.00334			688	-0.00166			688	-0.00387			688	0.00221			688	0.00367			688	-0.00315
687	0.00344			687	-0.00169			687	-0.00137			687	0.00218			687	0.00459			687	-0.00422
686	0.00255			686	-0.00133			686	-0.00329			686	0.0025			686	0.00428			686	-0.00222
685	0.00117			685	-0.00187			685	-0.00164			685	0.00228			685	0.00293			685	-0.00269
684	0.00139			684	-0.00254			684	-0.00569			684	-0.000414			684	0.00135			684	-0.00122
683	0.00265			683	-0.00121			683	-0.00419			683	0.00059			683	0.00244			683	-0.00235
682	0.004			682	0.000581			682	-0.00323			682	0.00188			682	0.00369			682	-0.00193
681	0.00436			681	-0.000368			681	-0.00306			681	0.00264			681	0.00379			681	-0.00221
680	0.00327			680	-0.00162			680	-0.00326			680	0.00144			680	0.00404			680	-0.00267
679	0.00289			679	-0.000822			679	-0.00228			679	0.00179			679	0.00444			679	-0.00481
678	0.00349			678	-0.00288			678	-0.00292			678	0.00128			678	0.004			678	-0.00237
677	0.00409			677	-0.000845			677	-0.0024			677	0.00302			677	0.0055			677	-0.00383
676	0.00433			676	-0.00189			676	-0.00297			676	0.00295			676	0.00406			676	-0.00211
675	0.00227			675	-0.00374			675	-0.00436			675	0.00133			675	0.00306			675	-0.0027
674	0.00392			674	-0.00087			674	-0.00293			674	0.00293			674	0.00487			674	-0.00365
673	0.00285			673	-0.00172			673	-0.00428			673	0.00115			673	0.00327			673	-0.00383
672	0.00463			672	-0.000885			672	-0.00288			672	0.00344			672	0.00537			672	-0.00346
671	0.00406			671	-4e-06			671	-0.00225			671	0.00263			671	0.00682			671	-0.00371
670	0.00271			670	-0.00317			670	-0.00282			670	0.00316			670	0.00387			670	-0.00179
669	0.00441			669	-0.00232			669	-0.00233			669	0.00184			669	0.00513			669	-0.0033
668	0.00391			668	-0.00107			668	-0.0035			668	0.0032			668	0.00605			668	-0.00351
667	0.00461			667	-0.00238			667	-0.00287			667	0.00282			667	0.00494			667	-0.00387
666	0.00696			666	-0.0011			666	-0.000815			666	0.00382			666	0.00638			666	-0.00324
665	0.00617			665	-0.00116			665	-0.00114			665	0.00476			665	0.00649			665	-0.00386
664	0.00588			664	-0.00026			664	-0.00178			664	0.00469			664	0.00694			664	-0.00347
663	0.00615			663	-0.000858			663	-0.00169			663	0.00472			663	0.0072			663	-0.00231
662	0.00708			662	-0.000987			662	-0.00253			662	0.00498			662	0.00822			662	-0.00326
661	0.00743			661	-0.00203			661	-0.00226			661	0.0051			661	0.00646			661	-0.00269
660	0.01021			660	0.000399			660	7e-05			660	0.00738			660	0.00997			660	-0.00161
659	0.00878			659	-0.000771			659	-0.00192			659	0.00689			659	0.00945			659	-0.00212
658	0.00731			658	-0.00125			658	-0.000778			658	0.00621			658	0.00911			658	-0.00343
657	0.00836			657	-0.00158			657	-0.000901			657	0.0069			657	0.00879			657	-0.00382
656	0.00993			656	-0.000983			656	-4.4e-05			656	0.00739			656	0.01002			656	-0.00378
655	0.01052			655	-0.00104			655	0.000528			655	0.00794			655	0.01184			655	-0.00265
654	0.01287			654	-0.00122			654	0.001			654	0.0093			654	0.01243			654	-0.00219
653	0.01263			653	-0.000518			653	0.00185			653	0.00897			653	0.01352			653	-0.000913
652	0.01335			652	-0.00116			652	0.000709			652	0.01001			652	0.01456			652	-0.00148
651	0.01441			651	-0.000454			651	0.00217			651	0.01071			651	0.01562			651	-0.00322
650	0.01561			650	-0.000485			650	0.00216			650	0.01123			650	0.0167			650	-0.00301
649	0.01615			649	-0.00101			649	0.00194			649	0.01203			649	0.01636			649	-0.00136
648	0.01784			648	-0.000503			648	0.00285			648	0.01297			648	0.01748			648	-0.000949
647	0.01781			647	-0.0003			647	0.00336			647	0.01376			647	0.01919			647	-0.00284
646	0.01911			646	-0.000739			646	0.00398			646	0.01416			646	0.02027			646	-0.00209
645	0.02071			645	-0.000685			645	0.00524			645	0.01641			645	0.02159			645	-0.00243
644	0.02164			644	-0.0003			644	0.00667			644	0.01676			644	0.02282			644	-0.00254
643	0.02318			643	-0.00104			643	0.00665			643	0.01634			643	0.02424			643	-0.00161
642	0.02541			642	0.000399			642	0.00677			642	0.01912			642	0.02609			642	-0.000784
641	0.02645			641	-9.3e-05			641	0.00756			641	0.02023			641	0.02732			641	-0.00202
640	0.02772			640	-0.000486			640	0.00817			640	0.02107			640	0.02801			640	-0.00186
639	0.03081			639	0.00159			639	0.00904			639	0.02231			639	0.03078			639	-0.00158
638	0.0318			638	0.000625			638	0.00929			638	0.02343			638	0.03172			638	-0.00134
637	0.03351			637	0.000869			637	0.01068			637	0.02475			637	0.03423			637	-0.00194
636	0.03523			636	0.00177			636	0.01063			636	0.02723			636	0.03529			636	-0.00109
635	0.03586			635	0.0012			635	0.0123			635	0.02794			635	0.03602			635	-0.00133
634	0.03792			634	0.00108			634	0.01251			634	0.02898			634	0.03744			634	-0.00101
633	0.03998			633	0.00185			633	0.01272			633	0.03068			633	0.03975			633	-0.00101
632	0.04177			632	0.00209			632	0.01439			632	0.03141			632	0.04275			632	-0.000556
631	0.04371			631	0.00214			631	0.01645			631	0.03352			631	0.0445			631	-0.000531
630	0.04502			630	0.00119			630	0.01596			630	0.03435			630	0.04597			630	-0.000462
629	0.04695			629	0.00152			629	0.01601			629	0.03554			629	0.04585			629	-0.000755
628	0.04768			628	0.000705			628	0.01598			628	0.03584			628	0.04726			628	-0.000232
627	0.0507			627	0.00185			627	0.01803			627	0.03861			627	0.05015			627	0.000377
626	0.05216			626	0.00151			626	0.01822			626	0.03926			626	0.05188			626	0.00167
625	0.0541			625	0.00223			625	0.0197			625	0.04182			625	0.0538			625	0.00094
624	0.05535			624	0.00224			624	0.02072			624	0.04356			624	0.05479			624	-0.000138
623	0.05893			623	0.00312			623	0.02245			623	0.04497			623	0.05736			623	-0.0004
622	0.05956			622	0.00342			622	0.023			622	0.04561			622	0.05842			622	-0.00021
621	0.06133			621	0.0036			621	0.02313			621	0.04736			621	0.06009			621	-0.000109
620	0.06285			620	0.00344			620	0.02423			620	0.04806			620	0.06164			620	0.000346
619	0.06466			619	0.00387			619	0.02442			619	0.04999			619	0.06377			619	0.000628
618	0.06629			618	0.0043			618	0.0254			618	0.0517			618	0.06511			618	0.00101
617	0.06765			617	0.00436			617	0.02582			617	0.05284			617	0.06614			617	0.00216
616	0.06886			616	0.00411			616	0.02697			616	0.05309			616	0.06739			616	0.00299
615	0.07042			615	0.00546			615	0.02838			615	0.05545			615	0.06899			615	0.00285
614	0.0718			614	0.00562			614	0.02856			614	0.05615			614	0.07044			614	0.00274
613	0.07247			613	0.00578			613	0.0291			613	0.05724			613	0.07193			613	0.00277
612	0.07296			612	0.00537			612	0.02888			612	0.05735			612	0.07235			612	0.00381
611	0.07511			611	0.00674			611	0.03052			611	0.05917			611	0.07374			611	0.00321
610	0.07724			610	0.00711			610	0.0325			610	0.06029			610	0.07639			610	0.00333
609	0.07777			609	0.00716			609	0.03295			609	0.06155			609	0.07797			609	0.00437
608	0.07758			608	0.00689			608	0.03314			608	0.06125			608	0.07747			608	0.00513
607	0.07996			607	0.00752			607	0.0341			607	0.06226			607	0.07905			607	0.00618
606	0.08148			606	0.00842			606	0.03492			606	0.06346			606	0.08031			606	0.00668
605	0.08244			605	0.009			605	0.03582			605	0.06462			605	0.08057			605	0.007
604	0.08287			604	0.00909			604	0.03551			604	0.06527			604	0.08078			604	0.00692
603	0.08525			603	0.01026			603	0.03724			603	0.06708			603	0.08307			603	0.00716
602	0.08592			602	0.01097			602	0.03787			602	0.06785			602	0.08392			602	0.0083
601	0.08525			601	0.01095			601	0.03844			601	0.0676			601	0.08455			601	0.00927
600	0.08667			600	0.01166			600	0.03859			600	0.0688			600	0.08599			600	0.00978
599	0.08848			599	0.01259			599	0.03973			599	0.0699			599	0.0869			599	0.01055
598	0.08914			598	0.01341			598	0.04021			598	0.0703			598	0.08732			598	0.01063
597	0.08954			597	0.01477			597	0.04087			597	0.07209			597	0.0887			597	0.01128
596	0.09061			596	0.01549			596	0.04185			596	0.07232			596	0.0893			596	0.01279
595	0.09186			595	0.01658			595	0.04343			595	0.07327			595	0.09061			595	0.01421
594	0.09306			594	0.01727			594	0.04499			594	0.0755			594	0.09217			594	0.01424
593	0.09375			593	0.0181			593	0.04578			593	0.07584			593	0.09248			593	0.01494
592	0.09585			592	0.0196			592	0.0465			592	0.0773			592	0.09395			592	0.01639
591	0.09555			591	0.01928			591	0.0463			591	0.07751			591	0.09475			591	0.01719
590	0.09656			590	0.02027			590	0.04709			590	0.07847			590	0.09562			590	0.01837
589	0.0996			589	0.02213			589	0.04882			589	0.0808			589	0.09761			589	0.01913
588	0.10093			588	0.02327			588	0.05005			588	0.08222			588	0.09906			588	0.02001
587	0.10195			587	0.02323			587	0.05098			587	0.08298			587	0.10007			587	0.02118
586	0.10309			586	0.02519			586	0.05205			586	0.08404			586	0.10188			586	0.02243
585	0.10485			585	0.02669			585	0.0543			585	0.08642			585	0.10438			585	0.02332
584	0.10704			584	0.02762			584	0.05552			584	0.08832			584	0.10555			584	0.02452
583	0.10902			583	0.02841			583	0.05654			583	0.08996			583	0.10647			583	0.02562
582	0.11112			582	0.02897			582	0.05828			582	0.09141			582	0.10718			582	0.02725
581	0.11327			581	0.03073			581	0.06001			581	0.09308			581	0.10767			581	0.02803
580	0.11478			580	0.032			580	0.06182			580	0.0949			580	0.10831			580	0.02874
579	0.11657			579	0.03328			579	0.06355			579	0.09714			579	0.11004			579	0.02932
578	0.1192			578	0.03452			578	0.06479			578	0.09912			578	0.11281			578	0.03119
577	0.12095			577	0.03547			577	0.0665			577	0.10103			577	0.11727			577	0.03261
576	0.12188			576	0.03668			576	0.06831			576	0.10284			576	0.12168			576	0.03393
575	0.12277			575	0.03792			575	0.06961			575	0.10401			575	0.12456			575	0.03513
574	0.12398			574	0.03912			574	0.07175			574	0.10492			574	0.12766			574	0.03538
573	0.12582			573	0.04013			573	0.07429			573	0.10547			573	0.13032			573	0.03661
572	0.1285			572	0.04107			572	0.07626			572	0.10685			572	0.13273			572	0.03813
571	0.13349			571	0.04176			571	0.077			571	0.10896			571	0.13533			571	0.0394
570	0.13935			570	0.04288			570	0.07892			570	0.11388			570	0.13907			570	0.04034
569	0.14286			569	0.04415			569	0.08096			569	0.11881			569	0.14194			569	0.04153
568	0.14545			568	0.04494			568	0.08264			568	0.12093			568	0.14384			568	0.04278
567	0.14815			567	0.04596			567	0.08426			567	0.12326			567	0.14596			567	0.04363
566	0.15051			566	0.04737			566	0.08557			566	0.12574			566	0.14825			566	0.04393
565	0.15284			565	0.0485			565	0.08721			565	0.12828			565	0.15117			565	0.0449
564	0.15574			564	0.04981			564	0.08926			564	0.13065			564	0.15421			564	0.04653
563	0.1583			563	0.05059			563	0.09095			563	0.13289			563	0.15656			563	0.0473
562	0.16087			562	0.05129			562	0.09218			562	0.13481			562	0.15886			562	0.04797
561	0.16425			561	0.05279			561	0.09445			561	0.13714			561	0.16138			561	0.04939
560	0.16702			560	0.05423			560	0.09426			560	0.13955			560	0.1635			560	0.05035
559	0.16973			559	0.05523			559	0.09298			559	0.1417			559	0.16604			559	0.05179
558	0.17192			558	0.05592			558	0.09357			558	0.14353			558	0.16834			558	0.05339
557	0.1731			557	0.0568			557	0.09434			557	0.14517			557	0.17048			557	0.05431
556	0.17487			556	0.05805			556	0.09676			556	0.14722			556	0.17266			556	0.05511
555	0.17702			555	0.05857			555	0.09936			555	0.14883			555	0.17503			555	0.05604
554	0.17948			554	0.0592			554	0.10212			554	0.15046			554	0.17766			554	0.05645
553	0.18166			553	0.06044			553	0.10475			553	0.15232			553	0.17973			553	0.05779
552	0.18427			552	0.06176			552	0.10704			552	0.15459			552	0.18179			552	0.05873
551	0.18664			551	0.06329			551	0.10906			551	0.15692			551	0.1839			551	0.05967
550	0.18985			550	0.06456			550	0.11091			550	0.15891			550	0.18628			550	0.06132
549	0.19283			549	0.06574			549	0.11269			549	0.16125			549	0.18894			549	0.06294
548	0.19456			548	0.06657			548	0.1147			548	0.16399			548	0.19129			548	0.06463
547	0.1971			547	0.06757			547	0.11685			547	0.1663			547	0.19354			547	0.06561
546	0.20058			546	0.06984			546	0.1192			546	0.16897			546	0.19672			546	0.06726
545	0.20389			545	0.07193			545	0.12143			545	0.17165			545	0.19956			545	0.06909
544	0.20719			544	0.07395			544	0.12377			544	0.17454			544	0.20298			544	0.071
543	0.21057			543	0.07549			543	0.12618			543	0.17706			543	0.20584			543	0.07321
542	0.21392			542	0.07764			542	0.12863			542	0.18021			542	0.20892			542	0.07492
541	0.21769			541	0.08026			541	0.13137			541	0.18413			541	0.21311			541	0.0766
540	0.22165			540	0.08228			540	0.13445			540	0.18804			540	0.2175			540	0.0786
539	0.22545			539	0.08362			539	0.1369			539	0.19135			539	0.22141			539	0.08052
538	0.22917			538	0.08427			538	0.1396			538	0.19446			538	0.2256			538	0.08208
537	0.23421			537	0.08568			537	0.1435			537	0.19902			537	0.23055			537	0.08353
536	0.23996			536	0.08714			536	0.14744			536	0.20409			536	0.23529			536	0.08438
535	0.24536			535	0.08929			535	0.15169			535	0.20871			535	0.24045			535	0.08529
534	0.25051			534	0.09331			534	0.15553			534	0.21328			534	0.24598			534	0.08791
533	0.25605			533	0.09864			533	0.15912			533	0.21816			533	0.25127			533	0.09402
532	0.26253			532	0.10383			532	0.16393			532	0.22384			532	0.25766			532	0.09986
531	0.26966			531	0.10763			531	0.16898			531	0.22998			531	0.26473			531	0.10373
530	0.27653			530	0.11076			530	0.17394			530	0.2365			530	0.27155			530	0.10808
529	0.28442			529	0.11481			529	0.17963			529	0.24335			529	0.2789			529	0.11173
528	0.29248			528	0.11866			528	0.18515			528	0.24919			528	0.28664			528	0.11531
527	0.30123			527	0.1228			527	0.19055			527	0.25674			527	0.29485			527	0.11919
526	0.31023			526	0.12652			526	0.19643			526	0.26481			526	0.30339			526	0.12361
525	0.31922			525	0.13044			525	0.2022			525	0.27244			525	0.31243			525	0.12792
524	0.3288			524	0.13436			524	0.2082			524	0.28081			524	0.32233			524	0.13205
523	0.33934			523	0.13882			523	0.21565			523	0.28975			523	0.33274			523	0.13612
522	0.35026			522	0.14318			522	0.22321			522	0.29895			522	0.34359			522	0.13992
521	0.36241			521	0.14773			521	0.23078			521	0.30935			521	0.35502			521	0.1441
520	0.37402			520	0.1514			520	0.23748			520	0.31876			520	0.36397			520	0.1477
519	0.38621			519	0.1559			519	0.24528			519	0.32901			519	0.37705			519	0.15197
518	0.39942			518	0.16072			518	0.25372			518	0.34069			518	0.39057			518	0.15677
517	0.41274			517	0.16583			517	0.26184			517	0.35228			517	0.40433			517	0.16143
516	0.42476			516	0.1707			516	0.27038			516	0.36296			516	0.41837			516	0.16557
515	0.4401			515	0.17551			515	0.27939			515	0.37511			515	0.43221			515	0.17046
514	0.45671			514	0.18098			514	0.28863			514	0.38852			514	0.44688			514	0.17514
513	0.47179			513	0.18569			513	0.29732			513	0.40061			513	0.46124			513	0.18033
512	0.48704			512	0.18987			512	0.30662			512	0.41378			512	0.47635			512	0.18522
511	0.50406			511	0.19557			511	0.31618			511	0.42808			511	0.49215			511	0.18955
510	0.52053			510	0.2003			510	0.32574			510	0.441			510	0.50792			510	0.19465
509	0.53695			509	0.20521			509	0.33547			509	0.45457			509	0.52456			509	0.19879
508	0.55291			508	0.21049			508	0.345			508	0.46815			508	0.54067			508	0.20385
507	0.57043			507	0.21594			507	0.35531			507	0.48219			507	0.55737			507	0.20884
506	0.58838			506	0.22116			506	0.36427			506	0.49696			506	0.57493			506	0.21437
505	0.60565			505	0.22627			505	0.37465			505	0.51144			505	0.59148			505	0.2196
504	0.62265			504	0.23116			504	0.38558			504	0.52554			504	0.60837			504	0.22453
503	0.63997			503	0.23707			503	0.39622			503	0.54092			503	0.62564			503	0.23036
502	0.65773			502	0.24261			502	0.40638			502	0.55559			502	0.64252			502	0.2367
501	0.67542			501	0.24905			501	0.41763			501	0.56965			501	0.65892			501	0.24204
500	0.69329			500	0.2558			500	0.42933			500	0.58466			500	0.67612			500	0.24819
499	0.71007			499	0.2629			499	0.44004			499	0.59921			499	0.69293			499	0.2547
498	0.72563			498	0.26927			498	0.45059			498	0.61303			498	0.70928			498	0.26212
497	0.74294			497	0.2769			497	0.4616			497	0.62762			497	0.72601			497	0.26955
496	0.75902			496	0.28376			496	0.47309			496	0.64058			496	0.74185			496	0.27687
495	0.77618			495	0.29259			495	0.48425			495	0.65562			495	0.7569			495	0.28405
494	0.79157			494	0.30102			494	0.49545			494	0.66999			494	0.77227			494	0.29252
493	0.80654			493	0.31063			493	0.50734			493	0.68358			493	0.78644			493	0.30217
492	0.82106			492	0.3204			492	0.51838			492	0.69659			492	0.80024			492	0.31106
491	0.83456			491	0.32981			491	0.52964			491	0.70858			491	0.81362			491	0.32175
490	0.84812			490	0.33852			490	0.54138			490	0.72126			490	0.82637			490	0.33219
489	0.86086			489	0.35075			489	0.55358			489	0.73474			489	0.8395			489	0.34042
488	0.87122			488	0.36243			488	0.56424			488	0.74489			488	0.85015			488	0.35275
487	0.88375			487	0.37612			487	0.57697			487	0.75759			487	0.86201			487	0.36683
486	0.89228			486	0.38875			486	0.58845			486	0.76708			486	0.87257			486	0.38073
485	0.90131			485	0.40268			485	0.60098			485	0.77733			485	0.88202			485	0.39418
484	0.91119			484	0.41712			484	0.61131			484	0.78806			484	0.89102			484	0.40831
483	0.91813			483	0.43137			483	0.62314			483	0.79659			483	0.89862			483	0.42255
482	0.92627			482	0.44641			482	0.63554			482	0.80629			482	0.90653			482	0.43829
481	0.93351			481	0.46199			481	0.64842			481	0.8151			481	0.91271			481	0.45416
480	0.93816			480	0.47784			480	0.65997			480	0.82283			480	0.91826			480	0.46883
479	0.94199			479	0.49374			479	0.67078			479	0.82998			479	0.92258			479	0.4859
478	0.9462			478	0.5105			478	0.6817			478	0.83675			478	0.92689			478	0.50161
477	0.94869			477	0.52659			477	0.69338			477	0.84245			477	0.93113			477	0.51785
476	0.95031			476	0.54271			476	0.70371			476	0.84876			476	0.93272			476	0.53428
475	0.95111			475	0.55861			475	0.71284			475	0.85243			475	0.93333			475	0.5507
474	0.95167			474	0.57451			474	0.72215			474	0.85714			474	0.93468			474	0.56701
473	0.95133			473	0.58989			473	0.73023			473	0.85927			473	0.93351			473	0.58214
472	0.94919			472	0.60441			472	0.73912			472	0.86197			472	0.93221			472	0.59757
471	0.94507			471	0.61888			471	0.7464			471	0.86219			471	0.92864			471	0.61049
470	0.94274			470	0.63297			470	0.75223			470	0.86307			470	0.92591			470	0.62682
469	0.93761			469	0.64635			469	0.75773			469	0.86308			469	0.92215			469	0.64059
468	0.9315			468	0.65877			468	0.76286			468	0.86131			468	0.91725			468	0.65334
467	0.92567			467	0.67055			467	0.76694			467	0.85976			467	0.91164			467	0.66438
466	0.91989			466	0.68161			466	0.77053			466	0.8572			466	0.90478			466	0.67612
465	0.91266			465	0.69171			465	0.77359			465	0.85479			465	0.89845			465	0.68605
464	0.90506			464	0.7002			464	0.77531			464	0.8503			464	0.89124			464	0.6963
463	0.89547			463	0.70769			463	0.776			463	0.84503			463	0.88202			463	0.70403
462	0.88754			462	0.71489			462	0.7774			462	0.84057			462	0.87391			462	0.71103
461	0.87965			461	0.72072			461	0.77761			461	0.83452			461	0.86541			461	0.7164
460	0.86989			460	0.726			460	0.7763			460	0.82933			460	0.85636			460	0.7214
459	0.86093			459	0.7299			459	0.7737			459	0.8225			459	0.84702			459	0.72552
458	0.85003			458	0.73333			458	0.77145			458	0.81516			458	0.83702			458	0.72849
457	0.83881			457	0.73525			457	0.76778			457	0.80713			457	0.8259			457	0.7306
456	0.82665			456	0.73719			456	0.76434			456	0.7992			456	0.81456			456	0.73397
455	0.81788			455	0.73898			455	0.76156			455	0.7922			455	0.80587			455	0.73518
454	0.80479			454	0.73904			454	0.75717			454	0.78328			454	0.79388			454	0.73478
453	0.79354			453	0.73918			453	0.75249			453	0.77445			453	0.78284			453	0.73492
452	0.78182			452	0.73772			452	0.74617			452	0.76437			452	0.77129			452	0.73453
451	0.76847			451	0.736			451	0.74151			451	0.75383			451	0.75846			451	0.73348
450	0.7568			450	0.73421			450	0.73509			450	0.74505			450	0.74689			450	0.73371
449	0.74562			449	0.73379			449	0.72998			449	0.73728			449	0.73733			449	0.73225
448	0.73393			448	0.73205			448	0.72397			448	0.72703			448	0.72493			448	0.72891
447	0.71919			447	0.72798			447	0.71547			447	0.7165			447	0.71065			447	0.72659
446	0.70731			446	0.7267			446	0.71019			446	0.7065			446	0.70012			446	0.7236
445	0.69286			445	0.72227			445	0.70149			445	0.69588			445	0.68676			445	0.72165
444	0.67896			444	0.71839			444	0.69496			444	0.68546			444	0.67286			444	0.71828
443	0.66928			443	0.71673			443	0.68895			443	0.67564			443	0.66154			443	0.71423
442	0.65491			442	0.71245			442	0.68021			442	0.66366			442	0.64788			442	0.71081
441	0.64266			441	0.71038			441	0.67323			441	0.65392			441	0.63586			441	0.70768
440	0.6295			440	0.7059			440	0.66556			440	0.64269			440	0.62387			440	0.70399
439	0.61665			439	0.70155			439	0.65873			439	0.63213			439	0.61036			439	0.69994
438	0.60221			438	0.69708			438	0.64996			438	0.62234			438	0.59681			438	0.69542
437	0.59017			437	0.69267			437	0.6422			437	0.6113			437	0.58638			437	0.69171
436	0.57781			436	0.68808			436	0.63383			436	0.59957			436	0.57233			436	0.68813
435	0.56484			435	0.684			435	0.6271			435	0.58971			435	0.56078			435	0.68413
434	0.5548			434	0.68159			434	0.62034			434	0.57931			434	0.55073			434	0.67891
433	0.54124			433	0.67544			433	0.61267			433	0.56945			433	0.53885			433	0.67586
432	0.53051			432	0.67151			432	0.60452			432	0.56099			432	0.52677			432	0.67034
431	0.52008			431	0.66635			431	0.59756			431	0.55139			431	0.51678			431	0.66614
430	0.50954			430	0.66144			430	0.59114			430	0.54193			430	0.50541			430	0.66094
429	0.49775			429	0.65568			429	0.58226			429	0.53189			429	0.49567			429	0.65532
428	0.48889			428	0.65033			428	0.5729			428	0.52428			428	0.48522			428	0.65031
427	0.47846			427	0.64546			427	0.56663			427	0.5139			427	0.47492			427	0.64476
426	0.46941			426	0.63861			426	0.56067			426	0.50533			426	0.46692			426	0.63789
425	0.4596			425	0.63159			425	0.55224			425	0.4963			425	0.4564			425	0.63152
424	0.44991			424	0.62488			424	0.5436			424	0.4872			424	0.44694			424	0.62487
423	0.44038			423	0.61742			423	0.53585			423	0.47819			423	0.43664			423	0.61677
422	0.43176			422	0.61084			422	0.52897			422	0.47063			422	0.42848			422	0.61119
421	0.4221			421	0.60252			421	0.51958			421	0.46023			421	0.42026			421	0.60296
420	0.41327			420	0.59485			420	0.51178			420	0.45216			420	0.4107			420	0.595
419	0.40285			419	0.58544			419	0.50248			419	0.44321			419	0.40116			419	0.58593
418	0.39544			418	0.57838			418	0.49399			418	0.43498			418	0.39342			418	0.57583
417	0.38251			417	0.56524			417	0.48354			417	0.42491			417	0.3823			417	0.56663
416	0.37551			416	0.55744			416	0.47573			416	0.41677			416	0.37468			416	0.5557
415	0.36734			415	0.55011			415	0.46687			415	0.40754			415	0.36499			415	0.54953
414	0.35642			414	0.5408			414	0.45686			414	0.39863			414	0.35608			414	0.54221
413	0.34754			413	0.53216			413	0.44824			413	0.38942			413	0.34706			413	0.53296
412	0.3404			412	0.5244			412	0.44075			412	0.38119			412	0.33898			412	0.52586
411	0.3335			411	0.51625			411	0.43273			411	0.37519			411	0.33238			411	0.51673
410	0.32587			410	0.50938			410	0.42466			410	0.36722			410	0.32619			410	0.50834
409	0.31374			409	0.50024			409	0.4176			409	0.35879			409	0.31647			409	0.49987
408	0.30542			408	0.4933			408	0.40919			408	0.35112			408	0.30917			408	0.49232
407	0.30177			407	0.48453			407	0.40178			407	0.34391			407	0.302			407	0.48339
406	0.29606			406	0.47762			406	0.39538			406	0.33667			406	0.29518			406	0.47786
405	0.28845			405	0.46992			405	0.3876			405	0.32975			405	0.28805			405	0.47038
404	0.28314			404	0.46334			404	0.37956			404	0.3229			404	0.28276			404	0.46119
403	0.27587			403	0.45452			403	0.37202			403	0.31648			403	0.27512			403	0.45382
402	0.27057			402	0.44665			402	0.36667			402	0.31083			402	0.27001			402	0.44493
401	0.26447			401	0.43884			401	0.3606			401	0.3051			401	0.26171			401	0.43814
400	0.25905			400	0.43096			400	0.35314			400	0.29781			400	0.25485			400	0.43094
399	0.25271			399	0.42322			399	0.34595			399	0.29116			399	0.25191			399	0.42283
398	0.24846			398	0.41399			398	0.33791			398	0.2867			398	0.24826			398	0.4148
397	0.2451			397	0.40589			397	0.33254			397	0.28136			397	0.24475			397	0.40654
396	0.24225			396	0.40052			396	0.32662			396	0.27815			396	0.24205			396	0.39853
395	0.23946			395	0.39089			395	0.32044			395	0.27353			395	0.23865			395	0.38938
394	0.23693			394	0.38137			394	0.314			394	0.26931			394	0.23637			394	0.38072
393	0.23431			393	0.37256			393	0.30837			393	0.26562			393	0.23337			393	0.37242
392	0.23052			392	0.36373			392	0.30153			392	0.26078			392	0.23134			392	0.36347
391	0.2289			391	0.35401			391	0.29542			391	0.25762			391	0.22906			391	0.35331
390	0.22783			390	0.34643			390	0.29024			390	0.25443			390	0.22743			390	0.34449
389	0.22587			389	0.33593			389	0.28238			389	0.24956			389	0.22477			389	0.33727
388	0.22498			388	0.32665			388	0.27538			388	0.24354			388	0.22213			388	0.32671
387	0.22421			387	0.31766			387	0.27145			387	0.24291			387	0.22428			387	0.31682
386	0.22461			386	0.30994			386	0.26488			386	0.23915			386	0.22348			386	0.30842
385	0.22384			385	0.30117			385	0.26155			385	0.23883			385	0.22244			385	0.29945
384	0.22526			384	0.29269			384	0.25694			384	0.2372			384	0.2235			384	0.29181
383	0.22498			383	0.28322			383	0.25171			383	0.23664			383	0.2228			383	0.28177
382	0.22606			382	0.27546			382	0.24829			382	0.23574			382	0.22374			382	0.27495
381	0.22876			381	0.26718			381	0.244			381	0.2362			381	0.22469			381	0.26669
380	0.23015			380	0.25985			380	0.23983			380	0.23654			380	0.22707			380	0.25817
379	0.23051			379	0.25151			379	0.23531			379	0.23607			379	0.22937			379	0.25226
378	0.2363			378	0.24611			378	0.23386			378	0.23865			378	0.23257			378	0.24304
377	0.24207			377	0.23793			377	0.23027			377	0.24381			377	0.23855			377	0.23236
376	0.24583			376	0.22901			376	0.22805			376	0.24272			376	0.24007			376	0.22844
375	0.2495			375	0.22578			375	0.22579			375	0.24473			375	0.2461			375	0.22177
374	0.257			374	0.22307			374	0.22782			374	0.24961			374	0.25215			374	0.21694
373	0.26117			373	0.21725			373	0.22758			373	0.25219			373	0.2564			373	0.21189
372	0.26823			372	0.21358			372	0.22928			372	0.25636			372	0.26306			372	0.21014
371	0.27597			371	0.21106			371	0.23063			371	0.26053			371	0.26995			371	0.20622
370	0.28239			370	0.20867			370	0.23092			370	0.26648			370	0.27865			370	0.20427
369	0.29073			369	0.20715			369	0.23482			369	0.27062			369	0.28572			369	0.20006
368	0.29783			368	0.20143			368	0.23424			368	0.27514			368	0.29068			368	0.19664
367	0.30806			367	0.20085			367	0.23744			367	0.28258			367	0.30088			367	0.1954
366	0.31542			366	0.19965			366	0.24026			366	0.28798			366	0.31093			366	0.19438
365	0.32481			365	0.19854			365	0.24344			365	0.29444			365	0.32036			365	0.19389
364	0.33519			364	0.19801			364	0.24693			364	0.30168			364	0.32984			364	0.19397
363	0.34459			363	0.19726			363	0.24901			363	0.31011			363	0.33782			363	0.19556
362	0.35412			362	0.1998			362	0.25557			362	0.31723			362	0.3478			362	0.19625
361	0.36406			361	0.20076			361	0.25869			361	0.32455			361	0.35765			361	0.19545
360	0.37515			360	0.20252			360	0.26465			360	0.33252			360	0.36721			360	0.19563
359	0.38593			359	0.20547			359	0.27231			359	0.34096			359	0.37623			359	0.20085
358	0.3942			358	0.2078			358	0.27797			358	0.3491			358	0.38474			358	0.20471
357	0.40388			357	0.2116			357	0.28298			357	0.35679			357	0.3954			357	0.20819
356	0.41347			356	0.21552			356	0.28882			356	0.36564			356	0.40505			356	0.21157
355	0.42183			355	0.21959			355	0.29395			355	0.37432			355	0.41326			355	0.21621
354	0.43035			354	0.22453			354	0.29998			354	0.38064			354	0.41968			354	0.21952
353	0.43987			353	0.23044			353	0.30868			353	0.38805			353	0.42796			353	0.22423
352	0.44546			352	0.23435			352	0.31298			352	0.39476			352	0.43488			352	0.23018
351	0.45408			351	0.24282			351	0.32006			351	0.40206			351	0.44425			351	0.23674
350	0.46181			350	0.2482			350	0.32626			350	0.4096			350	0.45181			350	0.24327
349	0.46982			349	0.25491			349	0.33403			349	0.41849			349	0.45888			349	0.2505
348	0.47794			348	0.26223			348	0.34231			348	0.42643			348	0.46797			348	0.25766
347	0.49115			347	0.27107			347	0.3529			347	0.43804			347	0.48153			347	0.26422
346	0.5027			346	0.27984			346	0.36254			346	0.44867			346	0.49255			346	0.27563
345	0.51652			345	0.29131			345	0.37732			345	0.46106			345	0.5066			345	0.28736
344	0.53556			344	0.30585			344	0.3935			344	0.48138			344	0.52622			344	0.3027
343	0.56113			343	0.32304			343	0.41208			343	0.50228			343	0.55078			343	0.32123
342	0.59269			342	0.34936			342	0.43984			342	0.53288			342	0.58224			342	0.34485
341	0.63005			341	0.38138			341	0.47314			341	0.56848			341	0.61801			341	0.37866
340	0.67546			340	0.42375			340	0.5176			340	0.61185			340	0.66243			340	0.41973
339	0.72739			339	0.4803			339	0.57234			339	0.66562			339	0.7157			339	0.47749
338	0.78748			338	0.55127			338	0.63836			338	0.72605			338	0.77637			338	0.54938
337	0.85592			337	0.63812			337	0.71894			337	0.79903			337	0.84446			337	0.63665
336	0.93018			336	0.73864			336	0.80966			336	0.88076			336	0.92089			336	0.7383
335	1.0091			335	0.8523			335	0.90829			335	0.9669			335	0.99981			335	0.8535
334	1.09044			334	0.97085			334	1.01059			334	1.05602			334	1.08018			334	0.97285
333	1.17398			333	1.08843			333	1.11417			333	1.14676			333	1.16283			333	1.08919
332	1.256			332	1.19452			332	1.20863			332	1.2335			332	1.24513			332	1.19431
331	1.33428			331	1.28302			331	1.29195			331	1.31487			331	1.32265			331	1.28047
330	1.41157			330	1.34887			330	1.36494			330	1.38979			330	1.39875			330	1.34682
329	1.48126			329	1.39787			329	1.42319			329	1.45598			329	1.4691			329	1.39783
328	1.55196			328	1.43737			328	1.47489			328	1.51768			328	1.53958			328	1.43769
327	1.62293			327	1.47162			327	1.52301			327	1.57742			327	1.60743			327	1.4703
326	1.69617			326	1.50524			326	1.57175			326	1.6391			326	1.67782			326	1.50057
325	1.76503			325	1.53867			325	1.61999			325	1.70209			325	1.74783			325	1.5331
324	1.83343			324	1.57236			324	1.67123			324	1.76493			324	1.81814			324	1.56689
323	1.91259			323	1.61354			323	1.72692			323	1.8352			323	1.8959			323	1.60767
322	2.00447			322	1.65836			322	1.79138			322	1.91007			322	1.98224			322	1.65391
321	2.1053			321	1.71057			321	1.86243			321	1.99759			321	2.07888			321	1.70444
320	2.21854			320	1.77193			320	1.94035			320	2.09244			320	2.18423			320	1.76329
319	2.33624			319	1.83995			319	2.03256			319	2.20091			319	2.29902			319	1.8337
318	2.469			318	1.91817			318	2.1358			318	2.32356			318	2.43004			318	1.91242
317	2.62101			317	2.00184			317	2.24139			317	2.45404			317	2.58241			317	1.99075
316	2.77252			316	2.09228			316	2.34878			316	2.58431			316	2.73534			316	2.07786
315	2.95024			315	2.20439			315	2.48585			315	2.73722			315	2.89357			315	2.19245
314	3.12263			314	2.32317			314	2.63159			314	2.89689			314	3.05063			314	2.31572
313	3.26983			313	2.45141			313	2.76752			313	3.04544			313	3.19688			313	2.4376
312	3.39726			312	2.59319			312	2.89447			312	3.18347			312	3.32252			312	2.57083
311	3.45624			311	2.74038			311	3.0107			311	3.25922			311	3.38447			311	2.72296
310	3.44102			310	2.8633			310	3.09457			310	3.29451			310	3.37748			310	2.90719
309	3.37541			309	2.95699			309	3.14075			309	3.26569			309	3.35699			309	3.06414
308	3.29038			308	3.06519			308	3.15092			308	3.20076			308	3.26174			308	3.07358
307	3.18493			307	3.15102			307	3.14588			307	3.16734			307	3.14232			307	3.15276
306	3.07823			306	3.16759			306	3.15349			306	3.1194			306	3.03983			306	3.18366
305	2.97233			305	3.20233			305	3.12823			305	3.04227			305	2.94844			305	3.21334
304	2.88251			304	3.22886			304	3.07711			304	2.95915			304	2.86292			304	3.2294
303	2.80836			303	3.21763			303	3.03642			303	2.89426			303	2.7904			303	3.23003
302	2.73292			302	3.20772			302	3.01131			302	2.83697			302	2.72187			302	3.2276
301	2.67853			301	3.19083			301	2.99057			301	2.78031			301	2.65624			301	3.16197
300	2.6331			300	3.16788			300	2.95182			300	2.73393			300	2.6051			300	3.09244

## Sheet: Fig. 1 e
Absorption changes of the mixture of Ru-H2O and SL in water with alternating heating/light irradiation cycles.
	Initial	Heat 1	Light 1	Heat 2	Light 2	Heat 3	Light 3	Heat 4	Light 4
Wavenumber (cm-1)	Absorbance	Absorbance	Absorbance	Absorbance	Absorbance	Absorbance	Absorbance	Absorbance	Absorbance
699	0.00142	-0.00146	-0.00279	-0.07048	0.00707	-0.00415	-0.000384	-0.0062	0.0191
698	0.00365	-0.000883	-0.000749	-0.0705	0.00995	-0.00282	0.00228	-0.00185	0.02003
697	0.0026	-0.00355	-0.00236	-0.07035	0.00811	-0.00206	-0.000567	-0.00393	0.01932
696	0.00177	-0.00326	-0.00267	-0.07133	0.00833	-0.00422	0.000626	-0.00218	0.02
695	0.00269	-0.00138	-0.00049	-0.07183	0.00932	-0.00398	0.000981	-0.00129	0.01896
694	0.00254	-0.00304	-0.00174	-0.07064	0.00944	-0.00323	0.000385	-0.00445	0.02026
693	0.00286	-0.00254	-0.00261	-0.06984	0.0091	-0.00455	0.00114	-0.00396	0.01975
692	0.00192	-0.00189	-0.00142	-0.07058	0.00917	-0.00332	0.000792	-0.00381	0.01813
691	0.00355	-0.00186	-0.00174	-0.07076	0.00909	-0.00344	0.000151	-0.00225	0.01902
690	0.0024	-0.00105	-0.000892	-0.07058	0.01004	-0.00365	0.00112	-0.00234	0.01916
689	0.0031	-0.00145	-0.00129	-0.07079	0.01042	-0.00413	0.00115	-0.00411	0.02049
688	0.00334	-0.00166	-0.000387	-0.0711	0.00954	-0.00454	0.00211	-0.00318	0.0185
687	0.00344	-0.00169	-0.000834	-0.07012	0.01031	-0.00443	0.00206	-0.00427	0.01913
686	0.00255	-0.00133	-0.00227	-0.06999	0.00894	-0.00357	0.00197	-0.00224	0.01843
685	0.00117	-0.00187	-0.00132	-0.07133	0.0081	-0.00426	0.000179	-0.00272	0.01895
684	0.00139	-0.00254	-0.00339	-0.07187	0.00737	-0.00332	-0.00101	-0.00123	0.01736
683	0.00265	-0.00121	-0.000828	-0.07127	0.00988	-0.00462	0.000626	-0.00238	0.01942
682	0.004	0.000581	-0.00107	-0.0709	0.00925	-0.00226	0.00052	-0.00195	0.01959
681	0.00436	-0.000368	-0.00117	-0.07124	0.01005	-0.00318	0.00194	-0.00223	0.0197
680	0.00327	-0.00162	-0.00118	-0.07038	0.00998	-0.00286	0.000886	-0.0027	0.0194
679	0.00289	-0.000822	-0.000488	-0.07073	0.01062	-0.00321	0.00157	-0.00486	0.01879
678	0.00349	-0.00288	-0.00108	-0.07019	0.00911	-0.00428	0.000995	-0.0024	0.01764
677	0.00409	-0.000845	0.00148	-0.0705	0.01164	-0.002	0.00262	-0.00387	0.01987
676	0.00433	-0.00189	-4.2e-05	-0.0705	0.01013	-0.00271	0.00219	-0.00213	0.01898
675	0.00227	-0.00374	-0.00136	-0.06961	0.00912	-0.00212	0.00057	-0.00273	0.01863
674	0.00392	-0.00087	-0.000408	-0.07044	0.01165	-0.00255	0.00284	-0.00369	0.02095
673	0.00285	-0.00172	-0.00121	-0.0702	0.01081	-0.00251	0.0012	-0.00387	0.01967
672	0.00463	-0.000885	0.000215	-0.07041	0.01155	-0.00224	0.00208	-0.0035	0.02069
671	0.00406	-4e-06	0.00219	-0.07103	0.01097	-0.00333	0.00383	-0.00375	0.02064
670	0.00271	-0.00317	-0.000325	-0.07052	0.01032	-0.00402	0.00143	-0.00181	0.02047
669	0.00441	-0.00232	0.00014	-0.07059	0.01207	-0.00334	0.0028	-0.00334	0.02122
668	0.00391	-0.00107	0.000707	-0.07046	0.01121	-0.0036	0.00278	-0.00355	0.02062
667	0.00461	-0.00238	0.000134	-0.07032	0.01123	-0.00242	0.00235	-0.00391	0.01974
666	0.00696	-0.0011	0.00174	-0.07036	0.01325	-0.00148	0.00439	-0.00328	0.02331
665	0.00617	-0.00116	0.00255	-0.07038	0.0129	-0.00243	0.00454	-0.0039	0.02233
664	0.00588	-0.00026	0.00175	-0.07087	0.01366	-0.00325	0.00439	-0.00351	0.02328
663	0.00615	-0.000858	0.0025	-0.07055	0.01434	-0.00282	0.00481	-0.00234	0.02368
662	0.00708	-0.000987	0.00365	-0.07003	0.01423	-0.0035	0.00477	-0.0033	0.02427
661	0.00743	-0.00203	0.00272	-0.07	0.01355	-0.00301	0.00456	-0.00272	0.02384
660	0.01021	0.000399	0.0057	-0.06982	0.01603	-0.00295	0.00715	-0.00163	0.02706
659	0.00878	-0.000771	0.00418	-0.0704	0.0151	-0.00228	0.00604	-0.00214	0.02562
658	0.00731	-0.00125	0.00468	-0.07042	0.01656	-0.00231	0.00664	-0.00347	0.02573
657	0.00836	-0.00158	0.00454	-0.06983	0.017	-0.00255	0.00762	-0.00386	0.02651
656	0.00993	-0.000983	0.00512	-0.06855	0.01773	-0.00276	0.00821	-0.00382	0.02708
655	0.01052	-0.00104	0.00763	-0.06876	0.01948	-0.00266	0.00944	-0.00268	0.02879
654	0.01287	-0.00122	0.00781	-0.06946	0.0196	-0.00185	0.00975	-0.00221	0.02849
653	0.01263	-0.000518	0.00884	-0.06988	0.01952	-0.00192	0.01066	-0.00092	0.02998
652	0.01335	-0.00116	0.00878	-0.06974	0.0204	-0.00214	0.01126	-0.0015	0.02995
651	0.01441	-0.000454	0.00912	-0.06942	0.02172	-0.00202	0.01314	-0.00326	0.03116
650	0.01561	-0.000485	0.01129	-0.07026	0.02193	-0.00279	0.01419	-0.00304	0.03156
649	0.01615	-0.00101	0.01206	-0.07019	0.02258	-0.00251	0.01432	-0.00137	0.03262
648	0.01784	-0.000503	0.01342	-0.06972	0.0242	-0.00217	0.01562	-0.00096	0.03462
647	0.01781	-0.0003	0.0148	-0.06916	0.0255	-0.00215	0.01634	-0.00287	0.03562
646	0.01911	-0.000739	0.01514	-0.06927	0.0272	-0.00222	0.01746	-0.00211	0.03722
645	0.02071	-0.000685	0.01749	-0.06838	0.02869	-0.00176	0.01967	-0.00246	0.03793
644	0.02164	-0.0003	0.01779	-0.06768	0.02977	-0.00128	0.02018	-0.00257	0.03823
643	0.02318	-0.00104	0.01841	-0.06812	0.03	-0.00103	0.02112	-0.00163	0.03917
642	0.02541	0.000399	0.0207	-0.06825	0.03311	-0.00148	0.02386	-0.00079	0.04224
641	0.02645	-9.3e-05	0.02197	-0.06877	0.03355	-0.00213	0.02408	-0.00204	0.043
640	0.02772	-0.000486	0.02396	-0.06842	0.03444	-0.00205	0.02567	-0.00188	0.04422
639	0.03081	0.00159	0.02565	-0.06853	0.03615	-0.00158	0.02755	-0.0016	0.04695
638	0.0318	0.000625	0.02656	-0.06892	0.03814	-0.00153	0.02846	-0.00135	0.04778
637	0.03351	0.000869	0.02831	-0.0685	0.04	-0.00145	0.03045	-0.00196	0.04879
636	0.03523	0.00177	0.02996	-0.06784	0.04131	-0.000817	0.03208	-0.0011	0.05072
635	0.03586	0.0012	0.03225	-0.06777	0.04285	-0.000462	0.03346	-0.00134	0.05261
634	0.03792	0.00108	0.03292	-0.06808	0.04456	-0.000982	0.03489	-0.00102	0.05386
633	0.03998	0.00185	0.03509	-0.06794	0.04679	-7.6e-05	0.03727	-0.00102	0.05532
632	0.04177	0.00209	0.03675	-0.06791	0.04862	-6.7e-05	0.03924	-0.00056	0.05728
631	0.04371	0.00214	0.0393	-0.06731	0.05081	8.4e-05	0.04145	-0.00054	0.06004
630	0.04502	0.00119	0.04091	-0.06692	0.05172	0.000138	0.04222	-0.00047	0.06099
629	0.04695	0.00152	0.04204	-0.06715	0.05281	-0.000135	0.04371	-0.00076	0.06302
628	0.04768	0.000705	0.04321	-0.06716	0.05472	0.000247	0.04571	-0.00023	0.06308
627	0.0507	0.00185	0.04673	-0.06714	0.05679	0.000877	0.04861	0.00038	0.06624
626	0.05216	0.00151	0.04779	-0.06705	0.05794	-1.6e-05	0.04981	0.00169	0.06721
625	0.0541	0.00223	0.0493	-0.06684	0.06032	0.00105	0.05173	0.00095	0.06886
624	0.05535	0.00224	0.05146	-0.06691	0.06199	0.00124	0.05323	-0.00014	0.07093
623	0.05893	0.00312	0.05348	-0.06679	0.06349	0.000732	0.05507	-0.0004	0.07271
622	0.05956	0.00342	0.0545	-0.06633	0.0652	0.000882	0.05621	-0.00021	0.07404
621	0.06133	0.0036	0.05548	-0.06594	0.06691	0.00154	0.05808	-0.00011	0.07575
620	0.06285	0.00344	0.05775	-0.0659	0.06879	0.0019	0.05959	0.00035	0.07795
619	0.06466	0.00387	0.05935	-0.06586	0.06985	0.00113	0.06128	0.00063	0.07915
618	0.06629	0.0043	0.0617	-0.06469	0.0713	0.00175	0.06333	0.00102	0.08057
617	0.06765	0.00436	0.06281	-0.06394	0.07246	0.0027	0.06426	0.00218	0.08194
616	0.06886	0.00411	0.06348	-0.06432	0.07389	0.00281	0.06461	0.00302	0.08367
615	0.07042	0.00546	0.06555	-0.06411	0.07614	0.00243	0.06651	0.00288	0.08533
614	0.0718	0.00562	0.06636	-0.06341	0.07759	0.003	0.0686	0.00277	0.08631
613	0.07247	0.00578	0.06771	-0.06298	0.07901	0.00263	0.06958	0.0028	0.08823
612	0.07296	0.00537	0.06865	-0.06264	0.0804	0.00372	0.0704	0.00385	0.08863
611	0.07511	0.00674	0.07098	-0.06159	0.08228	0.00356	0.07276	0.00325	0.09087
610	0.07724	0.00711	0.07222	-0.06145	0.08345	0.00413	0.07402	0.00337	0.09319
609	0.07777	0.00716	0.07341	-0.06116	0.08502	0.00395	0.07545	0.00442	0.09374
608	0.07758	0.00689	0.07396	-0.06078	0.08536	0.00415	0.07526	0.00519	0.09443
607	0.07996	0.00752	0.076	-0.05954	0.08698	0.00496	0.07656	0.00625	0.09558
606	0.08148	0.00842	0.07668	-0.05898	0.08789	0.00505	0.07773	0.00675	0.09648
605	0.08244	0.009	0.07716	-0.05839	0.08876	0.00515	0.07853	0.00708	0.0973
604	0.08287	0.00909	0.07761	-0.05762	0.08898	0.00538	0.07933	0.007	0.0979
603	0.08525	0.01026	0.07933	-0.05714	0.09099	0.00543	0.08131	0.00724	0.10037
602	0.08592	0.01097	0.08069	-0.05633	0.09183	0.00569	0.08175	0.00839	0.10079
601	0.08525	0.01095	0.081	-0.05517	0.09234	0.00559	0.08213	0.00937	0.10012
600	0.08667	0.01166	0.08174	-0.05496	0.09313	0.00567	0.08346	0.00989	0.10233
599	0.08848	0.01259	0.08276	-0.05405	0.09476	0.00555	0.08527	0.01067	0.10423
598	0.08914	0.01341	0.08374	-0.05246	0.09514	0.00559	0.08558	0.01075	0.10418
597	0.08954	0.01477	0.0854	-0.05127	0.09687	0.00618	0.08702	0.0114	0.10577
596	0.09061	0.01549	0.08571	-0.05041	0.09772	0.00643	0.088	0.01293	0.10683
595	0.09186	0.01658	0.08636	-0.04994	0.09911	0.00692	0.08923	0.01437	0.10804
594	0.09306	0.01727	0.0883	-0.04868	0.10069	0.00855	0.09024	0.0144	0.10948
593	0.09375	0.0181	0.0895	-0.04746	0.10149	0.01097	0.09043	0.0151	0.11035
592	0.09585	0.0196	0.09064	-0.04655	0.10231	0.01341	0.09148	0.01657	0.11158
591	0.09555	0.01928	0.09071	-0.04457	0.10269	0.0161	0.09239	0.01738	0.11154
590	0.09656	0.02027	0.092	-0.04325	0.10404	0.01778	0.09366	0.01857	0.11274
589	0.0996	0.02213	0.0943	-0.04213	0.10677	0.01944	0.09582	0.01934	0.11489
588	0.10093	0.02327	0.09544	-0.04049	0.10795	0.02073	0.09749	0.02023	0.11576
587	0.10195	0.02323	0.09667	-0.03924	0.10854	0.02215	0.09827	0.02141	0.11651
586	0.10309	0.02519	0.0987	-0.03837	0.11049	0.02435	0.09952	0.02268	0.11764
585	0.10485	0.02669	0.10077	-0.03704	0.11233	0.02565	0.10192	0.02358	0.11948
584	0.10704	0.02762	0.10247	-0.03529	0.11343	0.0274	0.10386	0.02479	0.11958
583	0.10902	0.02841	0.10399	-0.03415	0.1147	0.02909	0.10471	0.0259	0.11993
582	0.11112	0.02897	0.10477	-0.03256	0.11511	0.0304	0.10583	0.02755	0.12071
581	0.11327	0.03073	0.106	-0.03102	0.11582	0.03193	0.10698	0.02834	0.12243
580	0.11478	0.032	0.10695	-0.02982	0.1165	0.03392	0.10753	0.02906	0.12648
579	0.11657	0.03328	0.10832	-0.02865	0.11803	0.03514	0.1083	0.02964	0.13157
578	0.1192	0.03452	0.10939	-0.02794	0.12054	0.03646	0.11023	0.03153	0.13467
577	0.12095	0.03547	0.11153	-0.02657	0.12482	0.03804	0.11418	0.03297	0.13716
576	0.12188	0.03668	0.11657	-0.0251	0.12976	0.03951	0.11907	0.0343	0.1401
575	0.12277	0.03792	0.12106	-0.02337	0.13337	0.041	0.12302	0.03552	0.14259
574	0.12398	0.03912	0.12402	-0.02172	0.13618	0.04263	0.12563	0.03577	0.14485
573	0.12582	0.04013	0.12729	-0.02057	0.13866	0.04394	0.12855	0.03701	0.14713
572	0.1285	0.04107	0.13007	-0.01891	0.14151	0.04563	0.13163	0.03855	0.14993
571	0.13349	0.04176	0.13224	-0.0173	0.14429	0.04691	0.13374	0.03983	0.15214
570	0.13935	0.04288	0.13518	-0.01634	0.14733	0.04764	0.13635	0.04078	0.15501
569	0.14286	0.04415	0.13824	-0.01443	0.1493	0.04876	0.13904	0.04199	0.15778
568	0.14545	0.04494	0.14024	-0.01331	0.15093	0.04959	0.14129	0.04325	0.15949
567	0.14815	0.04596	0.14226	-0.01299	0.15338	0.05058	0.14385	0.04411	0.16198
566	0.15051	0.04737	0.14528	-0.01175	0.15609	0.05182	0.14645	0.04441	0.16472
565	0.15284	0.0485	0.14807	-0.01128	0.15911	0.05298	0.149	0.0454	0.16695
564	0.15574	0.04981	0.1508	-0.01031	0.16163	0.05281	0.15167	0.04704	0.16961
563	0.1583	0.05059	0.15341	-0.00923	0.16395	0.05369	0.15454	0.04782	0.17227
562	0.16087	0.05129	0.15575	-0.00833	0.16639	0.0543	0.15692	0.0485	0.17413
561	0.16425	0.05279	0.15865	-0.00782	0.16921	0.05463	0.15935	0.04993	0.17705
560	0.16702	0.05423	0.16101	-0.00692	0.17135	0.05443	0.1621	0.05091	0.17987
559	0.16973	0.05523	0.16307	-0.00558	0.17316	0.05334	0.16494	0.05236	0.18194
558	0.17192	0.05592	0.16515	-0.00441	0.1755	0.05416	0.16708	0.05398	0.18404
557	0.1731	0.0568	0.16722	-0.00313	0.17766	0.05523	0.16885	0.05491	0.18591
556	0.17487	0.05805	0.1696	-0.00214	0.17963	0.05594	0.17104	0.05572	0.18787
555	0.17702	0.05857	0.17159	-0.00078	0.1812	0.05632	0.17295	0.05666	0.19032
554	0.17948	0.0592	0.17364	0.00051	0.18292	0.05779	0.17521	0.05707	0.19246
553	0.18166	0.06044	0.17602	0.00134	0.18524	0.05875	0.17761	0.05843	0.19401
552	0.18427	0.06176	0.1788	0.00209	0.18814	0.05968	0.18035	0.05938	0.19694
551	0.18664	0.06329	0.18132	0.00336	0.19047	0.06129	0.18295	0.06033	0.20013
550	0.18985	0.06456	0.1838	0.0049	0.19277	0.06275	0.18546	0.062	0.20239
549	0.19283	0.06574	0.18637	0.00662	0.19561	0.06421	0.18785	0.06363	0.20436
548	0.19456	0.06657	0.18903	0.00801	0.19819	0.06491	0.19029	0.06534	0.20667
547	0.1971	0.06757	0.19147	0.00973	0.2005	0.06598	0.1929	0.06633	0.20876
546	0.20058	0.06984	0.19401	0.01164	0.20361	0.06766	0.19557	0.068	0.21164
545	0.20389	0.07193	0.19731	0.01379	0.20648	0.06953	0.1985	0.06985	0.21448
544	0.20719	0.07395	0.20071	0.01622	0.20954	0.07118	0.2018	0.07178	0.21804
543	0.21057	0.07549	0.20362	0.01832	0.21276	0.07328	0.20467	0.07402	0.22131
542	0.21392	0.07764	0.20721	0.01991	0.21606	0.07563	0.20818	0.07575	0.22446
541	0.21769	0.08026	0.21106	0.02262	0.21972	0.07717	0.21194	0.07744	0.22824
540	0.22165	0.08228	0.21513	0.02543	0.22396	0.07907	0.21589	0.07947	0.23198
539	0.22545	0.08362	0.21882	0.02808	0.22757	0.08241	0.2198	0.08141	0.23529
538	0.22917	0.08427	0.22251	0.03105	0.23093	0.08502	0.2237	0.08299	0.23896
537	0.23421	0.08568	0.22754	0.03377	0.23557	0.08733	0.22903	0.08445	0.24388
536	0.23996	0.08714	0.23276	0.03737	0.24113	0.08917	0.23418	0.08531	0.2487
535	0.24536	0.08929	0.23815	0.04048	0.24671	0.09213	0.23945	0.08623	0.25464
534	0.25051	0.09331	0.24321	0.04378	0.25173	0.09514	0.24478	0.08888	0.25972
533	0.25605	0.09864	0.24872	0.04769	0.25677	0.09775	0.25062	0.09506	0.2644
532	0.26253	0.10383	0.25578	0.05119	0.2628	0.10114	0.25723	0.10096	0.27115
531	0.26966	0.10763	0.26266	0.05496	0.26937	0.10452	0.26356	0.10487	0.27793
530	0.27653	0.11076	0.26942	0.0592	0.27615	0.10797	0.27065	0.10927	0.28423
529	0.28442	0.11481	0.2775	0.06375	0.28398	0.11154	0.27815	0.11296	0.29159
528	0.29248	0.11866	0.28495	0.06767	0.29185	0.11538	0.28547	0.11658	0.2995
527	0.30123	0.1228	0.29304	0.07167	0.30017	0.1196	0.29384	0.1205	0.3077
526	0.31023	0.12652	0.30173	0.07643	0.30851	0.12408	0.30251	0.12497	0.31568
525	0.31922	0.13044	0.31055	0.08113	0.31714	0.12739	0.31176	0.12933	0.32391
524	0.3288	0.13436	0.32049	0.08545	0.32616	0.13128	0.32151	0.13351	0.33372
523	0.33934	0.13882	0.33049	0.09007	0.33615	0.13526	0.33174	0.13762	0.34384
522	0.35026	0.14318	0.34111	0.09451	0.34687	0.13983	0.34262	0.14146	0.35406
521	0.36241	0.14773	0.35329	0.09916	0.35845	0.14402	0.35442	0.14569	0.36581
520	0.37402	0.1514	0.36303	0.10395	0.36897	0.14814	0.36368	0.14933	0.37664
519	0.38621	0.1559	0.37563	0.1089	0.38105	0.1531	0.37663	0.15365	0.388
518	0.39942	0.16072	0.38981	0.11363	0.39138	0.15744	0.39038	0.1585	0.39734
517	0.41274	0.16583	0.40316	0.11896	0.40512	0.1623	0.40389	0.16321	0.41187
516	0.42476	0.1707	0.41689	0.1241	0.41986	0.16694	0.41769	0.1674	0.42707
515	0.4401	0.17551	0.43093	0.12921	0.43336	0.17128	0.43164	0.17234	0.44092
514	0.45671	0.18098	0.44593	0.13443	0.44842	0.17522	0.44635	0.17707	0.45503
513	0.47179	0.18569	0.46096	0.1393	0.46233	0.17981	0.46116	0.18232	0.46905
512	0.48704	0.18987	0.47608	0.14433	0.4766	0.18488	0.47661	0.18726	0.48302
511	0.50406	0.19557	0.49238	0.14952	0.49312	0.18965	0.4928	0.19164	0.49919
510	0.52053	0.2003	0.50826	0.15482	0.50923	0.19456	0.5088	0.1968	0.51438
509	0.53695	0.20521	0.52427	0.15982	0.52447	0.19962	0.52527	0.20098	0.53035
508	0.55291	0.21049	0.54034	0.16485	0.54031	0.2043	0.54136	0.2061	0.54573
507	0.57043	0.21594	0.55734	0.17065	0.5567	0.20927	0.55814	0.21114	0.56215
506	0.58838	0.22116	0.57514	0.17693	0.57362	0.21416	0.57569	0.21673	0.5791
505	0.60565	0.22627	0.59188	0.18294	0.5901	0.21958	0.5927	0.22202	0.59553
504	0.62265	0.23116	0.60899	0.18814	0.60629	0.22542	0.60931	0.22701	0.61176
503	0.63997	0.23707	0.62639	0.19386	0.62324	0.23097	0.62651	0.2329	0.62843
502	0.65773	0.24261	0.64348	0.20002	0.63946	0.2363	0.64378	0.23931	0.64487
501	0.67542	0.24905	0.66055	0.20664	0.65627	0.23992	0.66046	0.24471	0.66183
500	0.69329	0.2558	0.67801	0.21408	0.67328	0.2457	0.67862	0.25093	0.67835
499	0.71007	0.2629	0.69517	0.22141	0.68906	0.25388	0.69503	0.25751	0.69457
498	0.72563	0.26927	0.71067	0.2296	0.70463	0.26099	0.71074	0.26501	0.70918
497	0.74294	0.2769	0.72719	0.23788	0.72121	0.26821	0.72796	0.27252	0.72589
496	0.75902	0.28376	0.74341	0.24681	0.73661	0.27526	0.74405	0.27992	0.74072
495	0.77618	0.29259	0.75958	0.25611	0.75228	0.28312	0.75924	0.28718	0.75637
494	0.79157	0.30102	0.77417	0.26535	0.76631	0.29257	0.77467	0.29575	0.77073
493	0.80654	0.31063	0.78856	0.27553	0.78094	0.30074	0.78855	0.3055	0.78578
492	0.82106	0.3204	0.80243	0.2869	0.79523	0.31041	0.80237	0.31449	0.79989
491	0.83456	0.32981	0.81566	0.29902	0.80812	0.32085	0.81555	0.3253	0.81289
490	0.84812	0.33852	0.82893	0.31182	0.82093	0.33052	0.82848	0.33585	0.82506
489	0.86086	0.35075	0.84097	0.32465	0.83248	0.34207	0.84106	0.34417	0.83656
488	0.87122	0.36243	0.85213	0.33972	0.84242	0.35326	0.85254	0.35664	0.84752
487	0.88375	0.37612	0.86393	0.3546	0.85475	0.36579	0.86466	0.37088	0.85869
486	0.89228	0.38875	0.87403	0.37029	0.86454	0.37882	0.87394	0.38493	0.86798
485	0.90131	0.40268	0.88379	0.38632	0.87404	0.39304	0.8842	0.39853	0.8771
484	0.91119	0.41712	0.89309	0.40337	0.8826	0.40761	0.89355	0.41281	0.88572
483	0.91813	0.43137	0.89983	0.42157	0.88934	0.4221	0.89957	0.42721	0.89327
482	0.92627	0.44641	0.9074	0.44007	0.8966	0.43756	0.90738	0.44312	0.90117
481	0.93351	0.46199	0.91334	0.45818	0.90279	0.45343	0.91461	0.45917	0.90684
480	0.93816	0.47784	0.91886	0.47556	0.90812	0.46965	0.91991	0.474	0.912
479	0.94199	0.49374	0.92389	0.49367	0.9126	0.48589	0.92422	0.49126	0.91615
478	0.9462	0.5105	0.92745	0.5129	0.91564	0.4998	0.92861	0.50714	0.92018
477	0.94869	0.52659	0.93072	0.53186	0.91972	0.51636	0.93192	0.52356	0.92331
476	0.95031	0.54271	0.93262	0.55094	0.92146	0.53428	0.93397	0.54017	0.92542
475	0.95111	0.55861	0.93293	0.57045	0.92184	0.55046	0.93377	0.55677	0.92549
474	0.95167	0.57451	0.93347	0.5897	0.92185	0.56735	0.93449	0.57326	0.92605
473	0.95133	0.58989	0.9332	0.60978	0.9214	0.58205	0.93336	0.58856	0.92465
472	0.94919	0.60441	0.93082	0.62737	0.91965	0.59765	0.93193	0.60416	0.92323
471	0.94507	0.61888	0.92697	0.64474	0.91682	0.61283	0.92815	0.61722	0.91984
470	0.94274	0.63297	0.9239	0.66015	0.91332	0.62706	0.92567	0.63373	0.91729
469	0.93761	0.64635	0.92	0.67519	0.90997	0.63956	0.92117	0.64765	0.91344
468	0.9315	0.65877	0.91502	0.68928	0.90429	0.65264	0.9154	0.66054	0.90774
467	0.92567	0.67055	0.90846	0.70205	0.89895	0.66506	0.90948	0.67171	0.90203
466	0.91989	0.68161	0.90184	0.71439	0.89292	0.67512	0.90332	0.68358	0.8962
465	0.91266	0.69171	0.89543	0.72458	0.88571	0.68461	0.89647	0.69362	0.88977
464	0.90506	0.7002	0.88839	0.734	0.87848	0.69515	0.88965	0.70398	0.8824
463	0.89547	0.70769	0.87919	0.74279	0.86985	0.70249	0.88111	0.71179	0.87332
462	0.88754	0.71489	0.87091	0.75007	0.86215	0.70956	0.87285	0.71887	0.86577
461	0.87965	0.72072	0.86182	0.7565	0.85353	0.7162	0.8639	0.7243	0.858
460	0.86989	0.726	0.85345	0.76212	0.84515	0.72224	0.85427	0.72936	0.84866
459	0.86093	0.7299	0.84253	0.76641	0.836	0.72566	0.84449	0.73352	0.83862
458	0.85003	0.73333	0.83275	0.77001	0.82564	0.72958	0.83467	0.73652	0.8289
457	0.83881	0.73525	0.82233	0.77349	0.81467	0.73205	0.82361	0.73866	0.81899
456	0.82665	0.73719	0.81076	0.77418	0.80475	0.73275	0.81277	0.74206	0.80921
455	0.81788	0.73898	0.80112	0.77448	0.79619	0.73396	0.80305	0.74329	0.80034
454	0.80479	0.73904	0.78948	0.77517	0.78414	0.7351	0.79138	0.74288	0.78863
453	0.79354	0.73918	0.77875	0.7752	0.77365	0.73484	0.78004	0.74302	0.77804
452	0.78182	0.73772	0.76636	0.77385	0.7616	0.735	0.76826	0.74263	0.76591
451	0.76847	0.736	0.75406	0.77267	0.74962	0.73297	0.75576	0.74157	0.7546
450	0.7568	0.73421	0.74213	0.7715	0.73847	0.73201	0.74394	0.7418	0.74291
449	0.74562	0.73379	0.73276	0.76936	0.72711	0.73143	0.73408	0.74032	0.73267
448	0.73393	0.73205	0.72079	0.76693	0.71525	0.72859	0.72235	0.73695	0.72081
447	0.71919	0.72798	0.70587	0.76376	0.70192	0.7265	0.70811	0.7346	0.70727
446	0.70731	0.7267	0.69421	0.76108	0.69059	0.72483	0.69642	0.73158	0.6964
445	0.69286	0.72227	0.68095	0.75843	0.6775	0.72156	0.68338	0.72961	0.68341
444	0.67896	0.71839	0.66726	0.75561	0.66447	0.71827	0.6695	0.7262	0.67107
443	0.66928	0.71673	0.65541	0.75189	0.65452	0.7149	0.658	0.72211	0.65895
442	0.65491	0.71245	0.6406	0.74726	0.64072	0.71079	0.64381	0.71865	0.64688
441	0.64266	0.71038	0.63037	0.74361	0.62702	0.70826	0.63148	0.71548	0.63511
440	0.6295	0.7059	0.61707	0.73929	0.61615	0.70362	0.61903	0.71175	0.62215
439	0.61665	0.70155	0.60469	0.73426	0.60423	0.70046	0.60664	0.70766	0.61099
438	0.60221	0.69708	0.59199	0.72977	0.59156	0.69644	0.59413	0.70309	0.59817
437	0.59017	0.69267	0.57746	0.72524	0.57925	0.69234	0.57968	0.69934	0.58669
436	0.57781	0.68808	0.56672	0.72084	0.56708	0.68815	0.568	0.69572	0.57463
435	0.56484	0.684	0.55483	0.71533	0.55536	0.68299	0.5562	0.69167	0.56271
434	0.5548	0.68159	0.54343	0.71059	0.54441	0.679	0.54533	0.6864	0.55305
433	0.54124	0.67544	0.5315	0.70468	0.53303	0.6745	0.5337	0.68331	0.54211
432	0.53051	0.67151	0.52059	0.69927	0.52264	0.67066	0.52238	0.67773	0.53073
431	0.52008	0.66635	0.50914	0.69325	0.5102	0.66439	0.51357	0.67349	0.52045
430	0.50954	0.66144	0.4989	0.68624	0.50047	0.6588	0.50154	0.66823	0.51076
429	0.49775	0.65568	0.48807	0.68042	0.49108	0.65303	0.49107	0.66255	0.50059
428	0.48889	0.65033	0.4782	0.67275	0.48216	0.64626	0.48129	0.65748	0.49043
427	0.47846	0.64546	0.46846	0.66571	0.47271	0.63965	0.47055	0.65187	0.4813
426	0.46941	0.63861	0.45888	0.6584	0.46274	0.63364	0.46056	0.64492	0.47274
425	0.4596	0.63159	0.44953	0.6501	0.45301	0.62632	0.45099	0.63848	0.46324
424	0.44991	0.62488	0.43878	0.64202	0.44449	0.62056	0.44169	0.63176	0.45383
423	0.44038	0.61742	0.42967	0.63358	0.43573	0.61204	0.43252	0.62357	0.44468
422	0.43176	0.61084	0.42168	0.6237	0.4277	0.60626	0.4233	0.61793	0.4375
421	0.4221	0.60252	0.41211	0.61578	0.41851	0.59716	0.41489	0.60961	0.42697
420	0.41327	0.59485	0.40266	0.60669	0.40985	0.58903	0.40599	0.60156	0.4196
419	0.40285	0.58544	0.39353	0.59786	0.39978	0.5823	0.39576	0.59239	0.41099
418	0.39544	0.57838	0.38685	0.5885	0.39307	0.57387	0.38916	0.58218	0.40397
417	0.38251	0.56524	0.37528	0.57973	0.38253	0.56691	0.37778	0.57288	0.3931
416	0.37551	0.55744	0.36703	0.57011	0.37502	0.55802	0.36904	0.56183	0.38447
415	0.36734	0.55011	0.35825	0.56088	0.36598	0.54988	0.36104	0.55559	0.37656
414	0.35642	0.5408	0.34878	0.5513	0.35709	0.54163	0.35115	0.54819	0.36648
413	0.34754	0.53216	0.34	0.54204	0.34752	0.5335	0.34233	0.53884	0.359
412	0.3404	0.5244	0.33287	0.53309	0.34161	0.52531	0.33476	0.53166	0.35134
411	0.3335	0.51625	0.32575	0.52468	0.33422	0.51684	0.32746	0.52243	0.34508
410	0.32587	0.50938	0.31855	0.51594	0.32677	0.50919	0.32025	0.51395	0.33833
409	0.31374	0.50024	0.31163	0.5064	0.3197	0.50162	0.31302	0.50538	0.33154
408	0.30542	0.4933	0.30256	0.4982	0.31206	0.49317	0.30493	0.49775	0.32373
407	0.30177	0.48453	0.29431	0.48937	0.30427	0.48553	0.29742	0.48872	0.31661
406	0.29606	0.47762	0.28862	0.48051	0.30006	0.47762	0.29062	0.48313	0.3106
405	0.28845	0.46992	0.28214	0.47198	0.29105	0.46952	0.28364	0.47557	0.30361
404	0.28314	0.46334	0.2752	0.46374	0.28188	0.463	0.27727	0.46628	0.29807
403	0.27587	0.45452	0.26762	0.45511	0.27652	0.4556	0.27031	0.45882	0.29109
402	0.27057	0.44665	0.26049	0.4453	0.27349	0.44706	0.26256	0.44984	0.28554
401	0.26447	0.43884	0.2557	0.43669	0.26973	0.43905	0.25616	0.44297	0.27772
400	0.25905	0.43096	0.25157	0.42815	0.26509	0.43136	0.2526	0.43569	0.27333
399	0.25271	0.42322	0.24774	0.41987	0.2593	0.42226	0.24896	0.42749	0.2705
398	0.24846	0.41399	0.24284	0.40981	0.25354	0.41564	0.24349	0.41937	0.26587
397	0.2451	0.40589	0.2387	0.40015	0.2516	0.4083	0.24106	0.41102	0.26273
396	0.24225	0.40052	0.23716	0.39048	0.24847	0.39834	0.2379	0.40292	0.262
395	0.23946	0.39089	0.23322	0.3808	0.24491	0.39154	0.23438	0.39367	0.2575
394	0.23693	0.38137	0.22964	0.37075	0.24208	0.38186	0.23198	0.38492	0.25595
393	0.23431	0.37256	0.22842	0.36089	0.24052	0.37389	0.22953	0.37653	0.2527
392	0.23052	0.36373	0.22559	0.35063	0.23958	0.36405	0.22795	0.36748	0.25231
391	0.2289	0.35401	0.2234	0.34035	0.23874	0.35451	0.22538	0.35721	0.24953
390	0.22783	0.34643	0.22178	0.33101	0.23642	0.34534	0.22319	0.34829	0.24942
389	0.22587	0.33593	0.22005	0.31996	0.23534	0.33685	0.22177	0.34099	0.24803
388	0.22498	0.32665	0.21803	0.30792	0.23427	0.32774	0.21998	0.33031	0.2475
387	0.22421	0.31766	0.21793	0.29705	0.23394	0.31852	0.22002	0.32031	0.24691
386	0.22461	0.30994	0.21716	0.28732	0.23389	0.30933	0.21939	0.31182	0.24788
385	0.22384	0.30117	0.2183	0.27732	0.23306	0.30193	0.21847	0.30275	0.24731
384	0.22526	0.29269	0.21887	0.26794	0.23664	0.29293	0.21996	0.29503	0.24812
383	0.22498	0.28322	0.2197	0.25822	0.23675	0.28332	0.22041	0.28488	0.24748
382	0.22606	0.27546	0.22074	0.24967	0.23824	0.27459	0.22142	0.27798	0.24995
381	0.22876	0.26718	0.2214	0.24051	0.23846	0.26699	0.22219	0.26963	0.25183
380	0.23015	0.25985	0.22256	0.23227	0.24011	0.25919	0.22333	0.26102	0.25619
379	0.23051	0.25151	0.22441	0.22345	0.24062	0.2527	0.22451	0.25504	0.25873
378	0.2363	0.24611	0.22919	0.21127	0.24817	0.2456	0.23158	0.24572	0.26243
377	0.24207	0.23793	0.2357	0.2059	0.25485	0.23681	0.23864	0.23492	0.27107
376	0.24583	0.22901	0.23692	0.20028	0.25705	0.22718	0.24051	0.23096	0.27446
375	0.2495	0.22578	0.24161	0.19414	0.2608	0.22376	0.24459	0.22422	0.27912
374	0.257	0.22307	0.24981	0.19014	0.27076	0.21957	0.25058	0.21933	0.28446
373	0.26117	0.21725	0.25276	0.1856	0.27664	0.2157	0.25503	0.21423	0.29145
372	0.26823	0.21358	0.25969	0.18253	0.27938	0.21131	0.26297	0.21246	0.29767
371	0.27597	0.21106	0.26858	0.17949	0.2877	0.20858	0.26932	0.20849	0.30401
370	0.28239	0.20867	0.27702	0.17675	0.29667	0.20523	0.27782	0.20652	0.31336
369	0.29073	0.20715	0.28481	0.17417	0.30504	0.20295	0.28502	0.20227	0.32094
368	0.29783	0.20143	0.2903	0.17219	0.31069	0.19951	0.29195	0.19881	0.32592
367	0.30806	0.20085	0.29981	0.17074	0.32024	0.19988	0.30182	0.19755	0.33538
366	0.31542	0.19965	0.30911	0.17028	0.32941	0.19812	0.30934	0.19652	0.34245
365	0.32481	0.19854	0.31779	0.17064	0.3377	0.19687	0.31821	0.19603	0.35224
364	0.33519	0.19801	0.32741	0.1711	0.34787	0.19759	0.32683	0.19611	0.36235
363	0.34459	0.19726	0.33592	0.17132	0.3548	0.19614	0.33504	0.19772	0.37089
362	0.35412	0.1998	0.34538	0.17395	0.36513	0.19782	0.3466	0.19841	0.38087
361	0.36406	0.20076	0.35547	0.17571	0.37656	0.19917	0.35748	0.19761	0.39038
360	0.37515	0.20252	0.36711	0.17796	0.38548	0.19971	0.36719	0.19779	0.40056
359	0.38593	0.20547	0.37591	0.18249	0.39646	0.2032	0.37822	0.20306	0.41198
358	0.3942	0.2078	0.38603	0.18692	0.40612	0.20627	0.38688	0.20697	0.4208
357	0.40388	0.2116	0.39514	0.19111	0.41625	0.20987	0.39587	0.21049	0.42943
356	0.41347	0.21552	0.40343	0.19587	0.42601	0.21439	0.40436	0.2139	0.43913
355	0.42183	0.21959	0.4122	0.20207	0.43482	0.21742	0.41148	0.21859	0.44878
354	0.43035	0.22453	0.42007	0.20848	0.44201	0.22059	0.42108	0.22194	0.4564
353	0.43987	0.23044	0.42891	0.21464	0.45019	0.22698	0.43006	0.2267	0.46532
352	0.44546	0.23435	0.43561	0.2221	0.4568	0.23189	0.43546	0.23272	0.4725
351	0.45408	0.24282	0.44432	0.23043	0.46582	0.23727	0.44328	0.23935	0.48031
350	0.46181	0.2482	0.45199	0.23832	0.47307	0.24406	0.45187	0.24595	0.48861
349	0.46982	0.25491	0.45899	0.24696	0.48228	0.25134	0.45952	0.25326	0.4959
348	0.47794	0.26223	0.46723	0.25757	0.4902	0.25849	0.46755	0.2605	0.50495
347	0.49115	0.27107	0.4791	0.26947	0.50101	0.26702	0.48081	0.26713	0.51708
346	0.5027	0.27984	0.49302	0.28408	0.51604	0.27673	0.49235	0.27867	0.52958
345	0.51652	0.29131	0.50842	0.30089	0.53232	0.28766	0.50801	0.29053	0.54494
344	0.53556	0.30585	0.52704	0.32242	0.55087	0.30353	0.5273	0.30604	0.56358
343	0.56113	0.32304	0.55104	0.35145	0.57418	0.32183	0.55116	0.32477	0.58643
342	0.59269	0.34936	0.58255	0.38906	0.60609	0.3458	0.5831	0.34865	0.61818
341	0.63005	0.38138	0.61838	0.43864	0.64337	0.38023	0.61888	0.38284	0.653
340	0.67546	0.42375	0.66256	0.50429	0.6855	0.42231	0.66389	0.42436	0.69506
339	0.72739	0.4803	0.71657	0.58807	0.73695	0.47931	0.71554	0.48276	0.74413
338	0.78748	0.55127	0.77681	0.68795	0.79553	0.54932	0.77405	0.55544	0.80363
337	0.85592	0.63812	0.8463	0.80515	0.8638	0.63645	0.84354	0.64367	0.87064
336	0.93018	0.73864	0.92042	0.93612	0.93746	0.73893	0.91932	0.74644	0.94316
335	1.0091	0.8523	0.99894	1.07444	1.01457	0.85216	0.99742	0.86291	1.02032
334	1.09044	0.97085	1.0792	1.20851	1.09375	0.97289	1.07949	0.98358	1.09743
333	1.17398	1.08843	1.1628	1.3283	1.1747	1.09118	1.16289	1.1012	1.17763
332	1.256	1.19452	1.24311	1.42734	1.25348	1.19637	1.24382	1.20748	1.25646
331	1.33428	1.28302	1.32222	1.50264	1.33025	1.28365	1.32112	1.29459	1.33079
330	1.41157	1.34887	1.39974	1.55863	1.40393	1.35159	1.39712	1.36167	1.40512
329	1.48126	1.39787	1.46773	1.60078	1.47248	1.40336	1.46811	1.41324	1.47336
328	1.55196	1.43737	1.5366	1.63639	1.53886	1.44094	1.53746	1.45354	1.53977
327	1.62293	1.47162	1.60763	1.67028	1.60468	1.47247	1.60722	1.48651	1.6068
326	1.69617	1.50524	1.67834	1.70576	1.6739	1.50558	1.67775	1.51712	1.67419
325	1.76503	1.53867	1.74565	1.74582	1.74373	1.5369	1.74722	1.55001	1.74146
324	1.83343	1.57236	1.81814	1.78901	1.8127	1.57116	1.81896	1.58417	1.81257
323	1.91259	1.61354	1.89986	1.83705	1.88904	1.61072	1.8976	1.6254	1.88927
322	2.00447	1.65836	1.98392	1.89362	1.97257	1.65689	1.98037	1.67215	1.96897
321	2.1053	1.71057	2.07976	1.95738	2.06901	1.70743	2.07689	1.72324	2.06191
320	2.21854	1.77193	2.18968	2.03396	2.17467	1.76625	2.18841	1.78273	2.16823
319	2.33624	1.83995	2.3066	2.12425	2.29202	1.83397	2.3068	1.85392	2.28647
318	2.469	1.91817	2.44381	2.21962	2.42384	1.90999	2.4391	1.93351	2.41259
317	2.62101	2.00184	2.58575	2.30619	2.57087	1.99806	2.58587	2.0127	2.55027
316	2.77252	2.09228	2.72945	2.42601	2.7119	2.08538	2.73002	2.10077	2.69897
315	2.95024	2.20439	2.90816	2.56591	2.8769	2.19548	2.90153	2.21663	2.86536
314	3.12263	2.32317	3.08123	2.7189	3.04112	2.3152	3.07178	2.34126	3.02818
313	3.26983	2.45141	3.2422	2.88792	3.18537	2.44824	3.22989	2.46448	3.16836
312	3.39726	2.59319	3.34748	3.06893	3.31977	2.57835	3.36495	2.59918	3.26921
311	3.45624	2.74038	3.40686	3.24525	3.35685	2.7161	3.42378	2.75299	3.33311
310	3.44102	2.8633	3.4033	3.40531	3.33823	2.84553	3.42758	2.93925	3.32121
309	3.37541	2.95699	3.32645	3.57001	3.27481	2.95878	3.35671	3.09793	3.26107
308	3.29038	3.06519	3.2327	3.68122	3.18526	3.06575	3.24161	3.10747	3.17284
307	3.18493	3.15102	3.14227	3.78006	3.09733	3.14786	3.13951	3.18753	3.07378
306	3.07823	3.16759	3.02469	3.87432	2.99464	3.20867	3.04622	3.21877	2.97421
305	2.97233	3.20233	2.9224	3.8986	2.89859	3.23697	2.9452	3.24877	2.88444
304	2.88251	3.22886	2.84083	3.85096	2.81889	3.24673	2.85511	3.26501	2.80423
303	2.80836	3.21763	2.76713	3.84069	2.74384	3.25408	2.77655	3.26565	2.72826
302	2.73292	3.20772	2.70043	3.88753	2.67182	3.2483	2.70498	3.26319	2.66593
301	2.67853	3.19083	2.64128	4.0074	2.61402	3.23668	2.65078	3.19684	2.61207
300	2.6331	3.16788	2.59168	3.87294	2.57054	3.21568	2.60367	3.12654	2.56264
