# Supplementary material for: Reconfiguring hydrogel assemblies using a photocontrolled metallopolymer adhesive for multiple customized functions
Source: Nat Chem. 2024 Mar 8;16(6):1024–33. doi: 10.1038/s41557-024-01476-2 (PMC11164683; doi:10.1038/s41557-024-01476-2)
Supplement: Supplementary file 10 — Adhesion strength of adhered P1 gels before irradiation, after light irradiation and after subsequent readhesion. [file 41557_2024_1476_MOESM10_ESM.xlsx]

## Sheet: Fig. 2e
Adhesion strength of adhered P1 gels before irradiation, after light irradiation, and after subsequent readhesion.
Before irradiation				After light irradiation				After subsequent readhesion
Displacemetn(cm-1)	Strength (kPa)			Displacemetn(cm-1)	Strength (kPa)			Displacemetn(cm-1)	Strength (kPa)
0	-0.0011			0	0.0002			0	-0.0005
0	-0.0008			0	0.0007			0	-0.0005
0.0014	0			0	0.0003			0	-0.0002
0.0126	0.0006			0	0.0005			0.0003	-0.0003
0.0258	0.0016			0.0011	0.0006			0.0045	-0.0004
0.0369	0.0092			0.0064	0.0008			0.0131	0.0006
0.0495	0.0139			0.0162	0.001			0.0252	0.0055
0.0579	0.0164			0.0269	0.0012			0.0378	0.0077
0.0691	0.0182			0.0375	0.002			0.0508	0.0119
0.0788	0.0215			0.0477	0.0025			0.0636	0.0157
0.0923	0.027			0.0589	0.0026			0.0775	0.0174
0.1025	0.0283			0.0692	0.0026			0.0911	0.0214
0.1146	0.0346			0.0799	0.0034			0.1051	0.0263
0.1256	0.0384			0.0923	0.0035			0.1198	0.0294
0.1364	0.0406			0.1026	0.0035			0.1234	0.0299
0.149	0.044			0.1134	0.0036			0.1322	0.0308
0.1617	0.0483			0.1246	0.0042			0.1452	0.0343
0.1742	0.0517			0.1357	0.0044			0.1599	0.0376
0.189	0.057			0.1484	0.0046			0.1745	0.0428
0.1982	0.0599			0.1616	0.0045			0.1899	0.0472
0.2098	0.064			0.1748	0.0047			0.2052	0.0484
0.2218	0.0693			0.1878	0.0047			0.2172	0.0498
0.2371	0.0706			0.2011	0.0049			0.2294	0.0546
0.2452	0.0733			0.2114	0.0045			0.2417	0.06
0.2558	0.0775			0.2215	0.0047			0.2538	0.0629
0.2661	0.0792			0.2346	0.0044			0.2691	0.0642
0.2748	0.0824			0.2475	0.0047			0.2717	0.0661
0.283	0.0828			0.2576	0.0047			0.285	0.0679
0.3019	0.0912			0.2678	0.0047			0.2978	0.072
0.3123	0.0949			0.2782	0.0043			0.3139	0.0755
0.3209	0.0961			0.2911	0.0046			0.3294	0.0804
0.3292	0.0984			0.3041	0.0045			0.3386	0.0808
0.3399	0.0998			0.3141	0.0052			0.3448	0.0812
0.3504	0.1037			0.3247	0.0046			0.3574	0.0871
0.3612	0.1096			0.335	0.0042			0.3699	0.0892
0.3726	0.1092			0.3483	0.0041			0.378	0.0909
0.3887	0.1138			0.3609	0.0044			0.386	0.0932
0.399	0.1193			0.3712	0.0043			0.3981	0.0957
0.4158	0.1215			0.3817	0.0043			0.4014	0.096
0.4242	0.1249			0.3918	0.0041			0.4171	0.0991
0.435	0.1281			0.4048	0.0043			0.4299	0.1052
0.4452	0.1311			0.4175	0.0039			0.4421	0.1076
0.4621	0.1368			0.4279	0.0044			0.4577	0.1119
0.4729	0.1388			0.4381	0.0039			0.4609	0.1131
0.4833	0.1415			0.4483	0.0041			0.4731	0.1148
0.4939	0.1473			0.4615	0.0042			0.4852	0.1183
0.5025	0.1461			0.474	0.0041			0.4978	0.1218
0.5108	0.1502			0.4845	0.0042			0.5099	0.1252
0.5215	0.1526			0.4949	0.0039			0.5256	0.1294
0.5319	0.1576			0.5081	0.0038			0.5372	0.13
0.5427	0.1594			0.5212	0.0042			0.5409	0.1304
0.5511	0.162			0.5342	0.0042			0.553	0.1334
0.5594	0.1633			0.5447	0.0043			0.5655	0.138
0.5782	0.1685			0.5548	0.0038			0.5778	0.1414
0.5975	0.1731			0.568	0.0039			0.5898	0.1475
0.6057	0.1752			0.5809	0.0043			0.6052	0.1478
0.6164	0.1782			0.5943	0.0041			0.6213	0.1491
0.6267	0.182			0.6048	0.0038			0.6337	0.1519
0.6349	0.1859			0.6149	0.004			0.6498	0.1603
0.6483	0.1863			0.6279	0.0041			0.6655	0.1616
0.6623	0.1912			0.6406	0.0037			0.6741	0.1644
0.6726	0.1952			0.651	0.0043			0.6808	0.1654
0.6896	0.2003			0.6613	0.0038			0.6935	0.1679
0.7085	0.2043			0.6716	0.0033			0.7055	0.1735
0.7189	0.2078			0.6849	0.0038			0.7178	0.1774
0.7273	0.2109			0.6976	0.0037			0.7264	0.1792
0.7358	0.2107			0.7079	0.0042			0.7334	0.1806
0.7439	0.213			0.7183	0.0035			0.7487	0.1805
0.7545	0.2164			0.7284	0.004			0.7615	0.1835
0.7649	0.2185			0.7414	0.0037			0.7738	0.1901
0.7734	0.2224			0.7542	0.0039			0.7859	0.1924
0.7817	0.2256			0.7646	0.0038			0.7964	0.1933
0.79	0.2254			0.7748	0.0041			0.8017	0.1966
0.8109	0.2321			0.785	0.0037			0.8169	0.1986
0.8194	0.2368			0.7979	0.0038			0.8297	0.2033
0.8385	0.2406			0.8107	0.004			0.842	0.208
0.8492	0.2444			0.8213	0.0041			0.8579	0.2112
0.8598	0.2468			0.8315	0.004			0.8649	0.2121
0.8766	0.2518			0.8417	0.0038			0.8733	0.214
0.8873	0.2545			0.8549	0.0041			0.8893	0.216
0.8976	0.2582			0.8675	0.0041			0.9018	0.2196
0.9058	0.2608			0.8779	0.004			0.914	0.2249
0.9143	0.26			0.8883	0.0042			0.9298	0.2275
0.9227	0.2621			0.9014	0.0038			0.9344	0.2303
0.9432	0.2655			0.9144	0.0044			0.945	0.2321
0.9519	0.2719			0.9274	0.0041			0.9571	0.2327
0.9688	0.2746			0.938	0.0038			0.9696	0.2367
0.983	0.2788			0.9515	0.004			0.9818	0.2416
0.9983	0.285			0.9644	0.0043			0.9977	0.2453
1.0068	0.286			0.9773	0.0043			1.013	0.2469
1.0176	0.2893			0.9878	0.004			1.0252	0.2479
1.0282	0.2923			0.9982	0.0038			1.0376	0.2545
1.0386	0.2952			1.0083	0.0038			1.0498	0.2576
1.0472	0.2987			1.0214	0.0039			1.0656	0.2617
1.0554	0.2992			1.0341	0.0042			1.0772	0.2625
1.0636	0.3024			1.0448	0.004			1.0807	0.2633
1.0741	0.3066			1.055	0.0039			1.0933	0.2667
1.0846	0.3093			1.0682	0.0037			1.1054	0.2714
1.0932	0.3133			1.0812	0.0044			1.1178	0.2763
1.1041	0.313			1.0942	0.0041			1.1262	0.278
1.1254	0.3222			1.105	0.0036			1.1336	0.2799
1.142	0.3258			1.1183	0.0035			1.1486	0.2818
1.161	0.3289			1.1315	0.0035			1.1614	0.2849
1.1714	0.3321			1.1441	0.0037			1.1737	0.2916
1.1881	0.3387			1.1544	0.0042			1.1956	0.2929
1.1964	0.34			1.1647	0.0039			1.186	0.2947
1.207	0.343			1.1748	0.0036			1.2018	0.2975
1.2174	0.3468			1.1881	0.0041			1.2172	0.3004
1.2299	0.3505			1.2008	0.0039			1.2297	0.3036
1.2342	0.3508			1.2112	0.0041			1.242	0.3076
1.2425	0.3523			1.2214	0.0039			1.2578	0.3115
1.2719	0.3623			1.2315	0.0038			1.2607	0.3147
1.2806	0.3642			1.2447	0.004			1.2734	0.3148
1.2913	0.3666			1.2573	0.0038			1.289	0.3152
1.3018	0.3708			1.2678	0.0043			1.3018	0.3199
1.3123	0.3742			1.2781	0.0038			1.318	0.3261
1.3209	0.3772			1.2883	0.0039			1.3267	0.3271
1.34	0.3814			1.3014	0.0041			1.3334	0.3288
1.3503	0.3861			1.314	0.0037			1.3488	0.3333
1.3697	0.3889			1.3246	0.0042			1.3586	0.3359
1.3781	0.3902			1.335	0.004			1.3611	0.3383
1.3888	0.3953			1.3482	0.004			1.3738	0.3401
1.3991	0.3982			1.3612	0.0042			1.3897	0.3428
1.4074	0.4004			1.3743	0.0041			1.4054	0.3474
1.4158	0.4031			1.385	0.0041			1.4209	0.3488
1.424	0.4044			1.3983	0.0038			1.4336	0.3518
1.4347	0.4072			1.4115	0.0044			1.4458	0.3569
1.445	0.4091			1.4241	0.0042			1.4568	0.3581
1.4617	0.4112			1.4346	0.0044			1.4618	0.3615
1.4701	0.4144			1.4448	0.0038			1.4771	0.3649
1.4807	0.4193			1.455	0.004			1.4823	0.3674
1.4911	0.421			1.4679	0.0042			1.4932	0.3643
1.508	0.4264			1.4807	0.0041			1.5057	0.37
1.5162	0.4297			1.4913	0.0044			1.5178	0.3761
1.527	0.4312			1.5014	0.0037			1.5267	0.376
1.5372	0.435			1.5115	0.0041			1.5333	0.3792
1.5542	0.4402			1.5248	0.0042			1.5488	0.3816
1.5624	0.441			1.5374	0.004			1.5572	0.3821
1.5731	0.445			1.548	0.0043			1.5613	0.3833
1.5833	0.449			1.5582	0.0044			1.5736	0.3872
1.5919	0.4508			1.5683	0.0039			1.586	0.3935
1.6002	0.4528			1.5814	0.0043			1.6019	0.3965
1.611	0.4549			1.594	0.0043			1.617	0.3997
1.6265	0.4608			1.6046	0.0041			1.6294	0.4006
1.6489	0.4656			1.6148	0.0038			1.6419	0.4059
1.6597	0.4687			1.6278	0.0039			1.6579	0.409
1.6701	0.4732			1.6379	0.0046			1.6639	0.4121
1.6783	0.4772			1.6506	0.0042			1.6734	0.4129
1.6867	0.4786			1.6613	0.0044			1.6889	0.417
1.695	0.4786			1.6714	0.0041			1.7017	0.4201
1.7058	0.4812			1.6815	0.0044			1.7179	0.4226
1.7161	0.488			1.6946	0.0044			1.7266	0.4258
1.7272	0.4893			1.7075	0.0043			1.7337	0.4257
1.7438	0.4931			1.7181	0.0043			1.749	0.4329
1.7544	0.4965			1.7284	0.0039			1.7611	0.4345
1.7648	0.4984			1.7416	0.0037			1.7736	0.4353
1.7734	0.5035			1.7543	0.0043			1.7859	0.4404
1.79	0.5075			1.7678	0.0045			1.7962	0.4426
1.8007	0.5103			1.7783	0.0039			1.8017	0.445
1.8111	0.5138			1.7884	0.0041			1.8171	0.4487
1.8278	0.5187			1.8015	0.0041			1.8292	0.4508
1.8361	0.5196			1.8141	0.0043			1.8383	0.4516
1.8466	0.5263			1.8244	0.0041			1.8416	0.453
1.8571	0.5267			1.8348	0.0042			1.8538	0.4586
1.8656	0.5292			1.8449	0.0038			1.8697	0.4638
1.874	0.5304			1.8581	0.0041			1.8773	0.4643
1.8846	0.5345			1.8708	0.004			1.8849	0.4652
1.8951	0.5415			1.8812	0.0047			1.8972	0.4682
1.9059	0.5391			1.8914	0.0045			1.9096	0.4721
1.9227	0.5443			1.9016	0.0042			1.913	0.4747
1.9308	0.5491			1.9147	0.004			1.9217	0.4766
1.9413	0.5516			1.9274	0.0043			1.9375	0.4807
1.9521	0.5547			1.9377	0.0045			1.9407	0.484
1.9605	0.5572			1.9479	0.0042			1.9526	0.4848
1.9794	0.562			1.9582	0.0039			1.9653	0.486
1.9898	0.5666			1.9711	0.0044			1.9778	0.4885
2.0066	0.5686			1.9839	0.0042			1.9874	0.4921
2.0174	0.5715			1.9944	0.0044			1.9937	0.4965
2.028	0.576			2.0048	0.0041			2.0096	0.4997
2.0385	0.5784			2.015	0.0042			2.025	0.5004
2.0471	0.582			2.0282	0.0043			2.0378	0.5028
2.0554	0.5826			2.0409	0.0043			2.047	0.5065
2.0637	0.5836			2.0515	0.0043			2.05	0.5082
2.0743	0.5886			2.0617	0.0042			2.0659	0.5126
2.0847	0.5912			2.0749	0.0042			2.0778	0.5148
2.0933	0.5954			2.0878	0.0043			2.0813	0.5159
2.1017	0.5949			2.1009	0.0043			2.0974	0.5193
2.1228	0.6025			2.1114	0.0041			2.1096	0.521
2.1335	0.6081			2.1217	0.0039			2.122	0.526
2.1423	0.6075			2.1347	0.0042			2.1376	0.5296
2.1505	0.6079			2.1476	0.0043			2.1431	0.5307
2.1612	0.6126			2.1612	0.0039			2.1528	0.5358
2.1882	0.6188			2.1714	0.0043			2.1653	0.5371
2.1992	0.6188			2.1815	0.0039			2.1778	0.5392
2.2098	0.6214			2.1947	0.004			2.1885	0.5412
2.2286	0.628			2.2075	0.0043			2.1938	0.5422
2.237	0.6304			2.2178	0.0045			2.2095	0.5465
2.2583	0.6373			2.2282	0.0042			2.2193	0.5482
2.269	0.6397			2.2382	0.0038			2.2249	0.5526
2.2775	0.6416			2.2513	0.0046			2.2376	0.5544
2.2857	0.6421			2.264	0.0039			2.2497	0.5555
2.2939	0.6451			2.2746	0.0042			2.2618	0.5618
2.3043	0.6492			2.2847	0.004			2.2773	0.5671
2.3236	0.6554			2.2949	0.0045			2.289	0.5692
2.332	0.6572			2.3079	0.0042			2.2928	0.5684
2.3428	0.6596			2.3206	0.0041			2.3055	0.5714
2.3532	0.6624			2.3313	0.0043			2.3177	0.5744
2.3699	0.6682			2.3416	0.0042			2.3298	0.5795
2.3808	0.6715			2.3549	0.0042			2.3455	0.5825
2.3913	0.6756			2.3678	0.0043			2.3608	0.5883
2.4017	0.6798			2.381	0.0044			2.3737	0.5898
2.4104	0.6805			2.3916	0.004			2.3858	0.5926
2.4292	0.6865			2.4017	0.0037			2.3978	0.5975
2.4374	0.6901			2.4148	0.0039			2.4136	0.6012
2.4477	0.6927			2.4276	0.0044			2.4292	0.6058
2.4564	0.6954			2.4377	0.004			2.4416	0.6069
2.4646	0.6974			2.4481	0.0037			2.4541	0.6096
2.4834	0.7037			2.4584	0.0039			2.4698	0.6162
2.4939	0.7048			2.4714	0.0042			2.4851	0.6196
2.5025	0.7104			2.4841	0.0037			2.5015	0.6209
2.5107	0.7086			2.4944	0.0042			2.5136	0.6246
2.5294	0.7166			2.5049	0.0041			2.526	0.629
2.5399	0.7196			2.5182	0.004			2.5405	0.6326
2.5569	0.7232			2.5282	0.004			2.5415	0.6348
2.5675	0.7263			2.541	0.0042			2.5567	0.6381
2.578	0.7304			2.5511	0.0041			2.5693	0.6421
2.5889	0.7336			2.5614	0.0039			2.5815	0.6424
2.5974	0.7358			2.5716	0.0039			2.5938	0.6465
2.6056	0.7379			2.5847	0.0038			2.6096	0.6523
2.6164	0.7404			2.5974	0.0039			2.6123	0.657
2.6268	0.7456			2.6077	0.0039			2.6249	0.6581
2.6352	0.7472			2.618	0.0043			2.6375	0.659
2.6436	0.7488			2.6282	0.0036			2.6498	0.662
2.6625	0.757			2.6412	0.0041			2.662	0.6648
2.6727	0.7583			2.6539	0.0041			2.6776	0.6699
2.6813	0.7622			2.6645	0.0043			2.6808	0.6732
2.6978	0.7663			2.6748	0.0038			2.6927	0.6738
2.7084	0.7695			2.6848	0.0038			2.7055	0.6766
2.7188	0.7736			2.6948	0.0043			2.7176	0.6784
2.7273	0.7748			2.7076	0.0042			2.7274	0.6822
2.7357	0.7754			2.7178	0.004			2.7335	0.6855
2.7465	0.7814			2.7282	0.0039			2.7491	0.6891
2.7571	0.7852			2.7385	0.0038			2.758	0.6909
2.7762	0.7899			2.7516	0.004			2.7649	0.6909
2.7872	0.793			2.7642	0.0035			2.7777	0.6939
2.7978	0.7958			2.7745	0.0048			2.7898	0.6977
2.8082	0.7984			2.7849	0.004			2.8057	0.7031
2.8249	0.8019			2.7951	0.0042			2.8153	0.7046
2.8332	0.802			2.8079	0.004			2.8211	0.7057
2.8439	0.8051			2.8207	0.0047			2.8374	0.7114
2.8542	0.8077			2.831	0.0039			2.8497	0.7128
2.8627	0.8106			2.8416	0.0042			2.862	0.7139
2.8794	0.8135			2.8548	0.0039			2.8775	0.7192
2.8901	0.8162			2.868	0.0043			2.8929	0.7243
2.9005	0.8211			2.881	0.0039			2.9055	0.7279
2.9175	0.8256			2.8912	0.0041			2.9178	0.7294
2.9282	0.8269			2.9014	0.0039			2.9299	0.7327
2.9387	0.8332			2.9147	0.0042			2.9419	0.739
2.9493	0.8353			2.9276	0.0043			2.9569	0.7426
2.958	0.8354			2.9409	0.0043			2.9692	0.7445
2.9689	0.84			2.9512	0.0041			2.9765	0.7469
2.9795	0.8422			2.9615	0.0043			2.9817	0.7477
2.9898	0.8456			2.9745	0.0039			2.9978	0.7521
3.0065	0.8518			2.9874	0.0042			3.0135	0.7561
3.0148	0.8531			2.9977	0.0044			3.0289	0.76
3.0229	0.8551			3.0082	0.0038			3.0415	0.7631
3.0332	0.8602			3.0183	0.004			3.0537	0.7652
3.0442	0.8634			3.0315	0.004			3.0658	0.7701
3.0527	0.8651			3.0442	0.004			3.078	0.7731
3.0635	0.8671			3.0546	0.0042			3.0815	0.7744
3.0819	0.873			3.0648	0.004			3.0968	0.7788
3.0986	0.8775			3.0751	0.004			3.1094	0.7821
3.107	0.8783			3.088	0.0041			3.1217	0.7838
3.1176	0.8827			3.1008	0.0041			3.1375	0.7874
3.128	0.8831			3.1113	0.0039			3.1472	0.7902
3.1365	0.8885			3.1215	0.004			3.153	0.793
3.1531	0.8918			3.1348	0.0041			3.1691	0.7958
3.1637	0.8921			3.1477	0.0042			3.1815	0.801
3.1741	0.894			3.1608	0.0042			3.1941	0.8008
3.1828	0.8981			3.1713	0.0044			3.2099	0.8068
3.1911	0.8998			3.1847	0.0038			3.2252	0.8118
3.2018	0.8995			3.1948	0.004			3.2375	0.8134
3.2124	0.9048			3.2078	0.0044			3.2401	0.8171
3.223	0.9076			3.2211	0.0045			3.25	0.8173
3.2314	0.9061			3.2315	0.0043			3.266	0.8204
3.2505	0.911			3.2416	0.0039			3.2797	0.8249
3.269	0.9171			3.2548	0.0035			3.2816	0.8264
3.2775	0.917			3.2674	0.0042			3.2969	0.8284
3.2859	0.9185			3.2777	0.0045			3.3096	0.8326
3.2966	0.9213			3.288	0.0042			3.3218	0.8337
3.307	0.9261			3.2981	0.0035			3.3376	0.8378
3.3238	0.9282			3.3113	0.004			3.3468	0.8397
3.3319	0.9287			3.3239	0.0038			3.3533	0.8436
3.3426	0.9344			3.3344	0.0044			3.3691	0.8476
3.3529	0.9344			3.3449	0.0042			3.3748	0.8494
3.3612	0.9362			3.355	0.0039			3.3816	0.8496
3.378	0.9371			3.3682	0.0039			3.3938	0.853
3.3886	0.9407			3.3809	0.004			3.4097	0.8585
3.4073	0.9439			3.3915	0.0039			3.425	0.8623
3.4157	0.9434			3.4016	0.0038			3.4371	0.8646
3.4241	0.9458			3.4117	0.0037			3.4497	0.8696
3.4349	0.9485			3.4247	0.0045			3.4619	0.8701
3.4452	0.9513			3.4375	0.0042			3.4778	0.8764
3.4621	0.9534			3.448	0.0044			3.4871	0.8793
3.4728	0.954			3.4584	0.004			3.4929	0.8809
3.4834	0.959			3.4716	0.0041			3.5051	0.8825
3.494	0.9622			3.4845	0.0044			3.5177	0.8875
3.5025	0.9633			3.4974	0.0044			3.5299	0.8874
3.5214	0.9627			3.508	0.0043			3.5453	0.8957
3.5319	0.9696			3.5183	0.0038			3.553	0.8964
3.5428	0.9653			3.5315	0.004			3.5607	0.8971
3.5514	0.9684			3.5444	0.0047			3.5731	0.9009
3.5622	0.964			3.5578	0.0043			3.5857	0.9036
3.5729	0.9683			3.568	0.0039			3.5979	0.9068
3.5833	0.9689			3.5783	0.004			3.6099	0.9128
3.5918	0.9729			3.5913	0.0043			3.6252	0.9137
3.6083	0.9765			3.604	0.0044			3.6366	0.918
3.6189	0.9792			3.6143	0.0046			3.6415	0.9199
3.6293	0.9822			3.6247	0.0043			3.6541	0.9205
3.6379	0.9867			3.6349	0.004			3.6698	0.9258
3.6461	0.9855			3.6479	0.0043			3.6855	0.9282
3.6569	0.9904			3.6605	0.0044			3.7008	0.9344
3.6675	0.9943			3.6712	0.0041			3.7138	0.9371
3.6782	0.9947			3.6813	0.0042			3.73	0.9384
3.6868	0.9963			3.6917	0.0044			3.7457	0.9399
3.6952	0.9987			3.7049	0.0043			3.7502	0.9443
3.7163	1.0046			3.7177	0.0041			3.7609	0.9472
3.7246	1.0068			3.7279	0.0045			3.7732	0.9511
3.733	1.0084			3.7383	0.0045			3.7856	0.9525
3.7412	1.009			3.7483	0.004			3.7979	0.9578
3.752	1.0112			3.7614	0.0041			3.81	0.9602
3.7622	1.0144			3.7743	0.0046			3.8252	0.9645
3.7872	1.0167			3.7848	0.004			3.8369	0.9676
3.7979	1.0211			3.7949	0.0042			3.8412	0.9674
3.8082	1.0242			3.8081	0.0038			3.8537	0.9706
3.825	1.0265			3.821	0.0048			3.8658	0.973
3.8333	1.0286			3.8342	0.0039			3.8757	0.9754
3.8439	1.0311			3.8446	0.0044			3.8817	0.9761
3.8543	1.0352			3.855	0.0035			3.8968	0.9823
3.8628	1.0348			3.8681	0.0039			3.9091	0.9865
3.882	1.0367			3.8809	0.0044			3.9217	0.9886
3.8925	1.0423			3.8909	0.0043			3.9375	0.9909
3.903	1.043			3.9013	0.0042			3.9496	0.9965
3.928	1.0475			3.9116	0.0039			3.9647	1.0002
3.9385	1.0519			3.9247	0.0043			3.9774	1.0041
3.949	1.055			3.9375	0.0043			3.9898	1.0057
3.9577	1.0566			3.9477	0.0043			4.0019	1.0084
3.9661	1.0561			3.9581	0.0043			4.0178	1.013
3.9769	1.0577			3.9682	0.004			4.0299	1.0163
3.9874	1.0631			3.9811	0.0038			4.033	1.018
3.9983	1.0651			3.9941	0.0046			4.0457	1.0211
4.0065	1.0668			4.0043	0.0044			4.0581	1.0252
4.015	1.0656			4.0147	0.004			4.0691	1.0281
4.0256	1.068			4.025	0.0038			4.0739	1.0244
4.0359	1.071			4.0381	0.0045			4.0895	1.0305
4.0528	1.0752			4.0508	0.0041			4.105	1.0348
4.0635	1.0761			4.0613	0.004			4.1177	1.0365
4.0741	1.0797			4.0716	0.0043			4.1295	1.039
4.0847	1.0816			4.0817	0.0038			4.1337	1.0402
4.0933	1.0816			4.0947	0.0041			4.1494	1.0425
4.1015	1.0838			4.1075	0.0042			4.1649	1.0492
4.1228	1.0905			4.118	0.0042			4.177	1.053
4.1336	1.0922			4.1282	0.004			4.1896	1.0548
4.1421	1.0955			4.1414	0.0039			4.2018	1.0584
4.1502	1.0947			4.1544	0.0045			4.2175	1.0591
4.161	1.0958			4.1675	0.0038			4.2288	1.0641
4.1713	1.0986			4.1781	0.0042			4.2329	1.0651
4.188	1.0985			4.1882	0.004			4.2452	1.0688
4.1964	1.0988			4.1983	0.0038			4.2576	1.0699
4.2123	1.0967			4.2112	0.0038			4.2695	1.0711
4.2258	1.098			4.2244	0.0047			4.2737	1.0724
4.2341	1.0968			4.2348	0.0044			4.2894	1.0761
4.2425	1.0976			4.2449	0.0039			4.3047	1.0826
4.2533	1.1			4.2579	0.0037			4.3175	1.0843
4.2637	1.1021			4.2708	0.0043			4.3298	1.086
4.2722	1.1035			4.2845	0.0043			4.3456	1.0868
4.2993	1.1088			4.2946	0.0038			4.3611	1.0923
4.3096	1.1091			4.3048	0.004			4.3772	1.0979
4.3183	1.1131			4.3179	0.0038			4.3896	1.1002
4.3265	1.1124			4.3306	0.0041			4.402	1.1022
4.3372	1.1128			4.3411	0.0041			4.4179	1.1073
4.3478	1.1165			4.3515	0.0043			4.4327	1.1108
4.367	1.1164			4.3615	0.0041			4.433	1.1137
4.3754	1.1157			4.3748	0.0039			4.4455	1.1158
4.386	1.1137			4.3875	0.004			4.4579	1.1172
4.3965	1.117			4.398	0.0038			4.4721	1.1221
4.4074	1.1147			4.4083	0.0041			4.4738	1.12
4.4239	1.1158			4.4185	0.0039			4.4895	1.1242
4.4348	1.1184			4.4314	0.0044			4.505	1.1266
4.445	1.1193			4.4442	0.0041			4.5176	1.1309
4.4534	1.1222			4.4547	0.0039			4.5298	1.1315
4.4618	1.1213			4.4649	0.004			4.5352	1.1356
4.4808	1.1203			4.478	0.0038			4.5456	1.1362
4.4911	1.1208			4.491	0.0043			4.561	1.1396
4.4996	1.1216			4.5042	0.0041			4.5771	1.1408
4.508	1.1221			4.5146	0.0037			4.5895	1.1449
4.5163	1.123			4.525	0.0037			4.6017	1.1451
4.527	1.1272			4.5381	0.0038			4.6176	1.149
4.5373	1.1288			4.551	0.0042			4.6307	1.1508
4.5503	1.1333			4.5644	0.0042			4.6331	1.152
4.565	1.1348			4.5748	0.0039			4.6453	1.1524
4.5756	1.1399			4.5849	0.0039			4.6578	1.1566
4.5861	1.141			4.5979	0.0038			4.6699	1.1572
4.5947	1.1422			4.6106	0.0041			4.6857	1.1582
4.6029	1.1414			4.6211	0.0044			4.7008	1.1619
4.6136	1.1431			4.6314	0.0039			4.713	1.1631
4.624	1.1463			4.6416	0.0035			4.7257	1.165
4.6322	1.1463			4.6547	0.0039			4.7378	1.1639
4.6406	1.1462			4.6674	0.0043			4.7453	1.1649
4.6572	1.1469			4.678	0.0041			4.7533	1.1662
4.6676	1.1479			4.6882	0.0038			4.7687	1.1672
4.6784	1.1477			4.6983	0.0034			4.7812	1.1662
4.6869	1.1496			4.7114	0.0043			4.7938	1.1649
4.6977	1.149			4.7242	0.004			4.8059	1.164
4.7084	1.1521			4.7348	0.0041			4.8209	1.165
4.7187	1.151			4.7449	0.0041			4.8217	1.1658
4.7273	1.1532			4.7582	0.004			4.837	1.165
4.7462	1.1524			4.7711	0.004			4.8495	1.1647
4.7545	1.1539			4.7844	0.0046			4.8617	1.1612
4.7647	1.1544			4.7948	0.0044			4.874	1.1604
4.7734	1.1576			4.805	0.0041			4.8895	1.1592
4.7899	1.1562			4.8181	0.0036			4.9049	1.1579
4.8006	1.1585			4.8308	0.0047			4.9175	1.1579
4.8196	1.1605			4.8409	0.0044			4.9298	1.1554
4.828	1.1583			4.8515	0.0039			4.9421	1.1519
4.8388	1.1599			4.8648	0.0042			4.9576	1.1494
4.853	1.1612			4.878	0.0041			4.965	1.1483
4.8685	1.1599			4.8908	0.0043			4.9727	1.1474
4.8767	1.1598			4.9013	0.0045			4.9855	1.1476
4.8874	1.1606			4.9115	0.0042			4.9976	1.1428
4.8976	1.1631			4.9216	0.004			5.0097	1.1413
4.906	1.1647			4.9345	0.0041			5.0256	1.1384
4.9144	1.1624			4.9474	0.0041			5.0372	1.1362
4.9227	1.1634			4.9579	0.0043			5.0408	1.1313
4.9438	1.1682			4.9714	0.0036			5.0536	1.128
4.9521	1.1665			4.9846	0.0042			5.0657	1.1211
4.9605	1.1684			4.9975	0.0039			5.0779	1.1183
4.9688	1.1677			5.0075	0.004			5.0816	1.1153
4.9794	1.1719			5.018	0.0041			5.0935	1.1123
4.9897	1.1716			5.0282	0.0037			5.1087	1.1051
4.9982	1.1747			5.0382	0.0037			5.1107	1.101
5.0148	1.1749			5.0511	0.0046			5.1215	1.1004
5.0253	1.1751			5.0644	0.0041			5.1337	1.0929
5.0443	1.1776			5.0748	0.0044			5.1496	1.0791
5.0527	1.1728			5.0851	0.0038			5.165	1.0696
5.0611	1.1704			5.0983	0.0039			5.1779	1.0633
5.0717	1.1688			5.1109	0.0041			5.181	1.0571
5.0821	1.1699			5.1211	0.0047			5.1937	1.0468
5.099	1.1699			5.1317	0.0042			5.2059	1.0372
5.1098	1.1678			5.1417	0.0036			5.218	1.0307
5.1202	1.1688			5.1547	0.0041			5.2233	1.0285
5.1395	1.168			5.1675	0.0044			5.2333	1.0264
5.1476	1.1674			5.1777	0.0042			5.2493	1.0237
5.1558	1.1672			5.1881	0.0042			5.253	1.0183
5.1661	1.1697			5.1983	0.0042			5.2619	1.018
5.1768	1.1692			5.2114	0.0041			5.2739	1.0123
5.1854	1.1675			5.2242	0.0042			5.2897	1.0066
5.1937	1.1681			5.2345	0.0043			5.3049	1.0003
5.2044	1.1676			5.2448	0.0043			5.3172	0.9959
5.2149	1.1703			5.2549	0.0036			5.3296	0.9916
5.2259	1.1699			5.268	0.0043			5.3419	0.9882
5.2342	1.17			5.2807	0.004			5.3576	0.9822
5.2425	1.1697			5.291	0.0042			5.3693	0.9785
5.2531	1.1719			5.3014	0.0041			5.3728	0.9751
5.2635	1.1734			5.3147	0.0039			5.3853	0.968
5.2802	1.1725			5.3277	0.0046			5.3974	0.9605
5.2884	1.1716			5.3406	0.0038			5.4097	0.9524
5.2965	1.1707			5.3513	0.0042			5.4145	0.9459
5.3068	1.1714			5.3617	0.0037			5.4255	0.9444
5.3151	1.1715			5.3749	0.0043			5.4376	0.9373
5.3236	1.1676			5.3878	0.0043			5.4408	0.9333
5.332	1.1656			5.4012	0.004			5.4534	0.926
5.3428	1.1648			5.4117	0.0041			5.4657	0.9175
5.3531	1.1646			5.4217	0.0039			5.4778	0.9094
5.3614	1.1648			5.4347	0.0042			5.4815	0.9004
5.3699	1.1637			5.4474	0.0039			5.4938	0.8955
5.378	1.1639			5.4577	0.0039			5.5089	0.8843
5.4076	1.1604			5.4682	0.0041			5.5215	0.8761
5.4159	1.1577			5.4783	0.0038			5.5335	0.8673
5.424	1.1556			5.4913	0.004			5.5458	0.8589
5.4348	1.1552			5.5041	0.0042			5.5593	0.8494
5.4451	1.1548			5.5146	0.0041			5.5615	0.8476
5.4619	1.1489			5.5248	0.0042			5.5767	0.834
5.4701	1.145			5.535	0.0043			5.5894	0.8248
5.4808	1.1434			5.5479	0.0044			5.5942	0.8196
5.4912	1.1363			5.5608	0.0042			5.6018	0.8149
5.4997	1.1302			5.5713	0.0041			5.6139	0.8064
5.5079	1.122			5.5815	0.0043			5.6297	0.7933
5.5161	1.1151			5.5915	0.004			5.6451	0.7791
5.5243	1.1068			5.6047	0.0044			5.6571	0.7707
5.5345	1.1009			5.6173	0.0044			5.6658	0.7706
5.5429	1.0954			5.628	0.0045			5.6739	0.7613
5.5512	1.0912			5.6413	0.0041			5.6898	0.7535
5.5595	1.0837			5.6514	0.0038			5.7051	0.7421
5.5702	1.0756			5.6644	0.0047			5.7172	0.7314
5.5804	1.0664			5.6773	0.0039			5.7296	0.7247
5.5889	1.0592			5.6881	0.0043			5.7318	0.7158
5.5974	1.0516			5.6981	0.0037			5.7419	0.7154
5.6057	1.0412			5.7082	0.0043			5.7576	0.708
5.6164	1.0344			5.7213	0.0043			5.7692	0.6991
5.6268	1.0289			5.7344	0.0041			5.7729	0.7016
5.6352	1.0249			5.7449	0.0043			5.7851	0.6908
5.6437	1.0194			5.7549	0.0041			5.7978	0.6837
5.6544	1.013			5.765	0.0039			5.8099	0.6738
5.665	1.0062			5.7777	0.0044			5.8148	0.6664
5.6755	0.9949			5.7909	0.0048			5.8256	0.664
5.684	0.9891			5.8014	0.0041			5.8388	0.6567
5.6924	0.9844			5.8117	0.0036			5.841	0.6519
5.7031	0.9781			5.8248	0.004			5.8535	0.6344
5.7215	0.9672			5.8375	0.0041			5.8656	0.6229
5.7301	0.9593			5.8477	0.0042			5.8778	0.6081
5.7384	0.9416			5.8581	0.0043			5.8814	0.594
5.749	0.915			5.8683	0.0042			5.8935	0.5894
5.7597	0.8831			5.8813	0.0043			5.9089	0.5652
5.7706	0.858			5.8942	0.0045			5.9129	0.5485
5.779	0.846			5.9044	0.0044			5.9212	0.5428
5.7898	0.8301			5.9147	0.0038			5.9335	0.515
5.8004	0.821			5.9249	0.0043			5.9459	0.4781
5.8108	0.8107			5.938	0.0043			5.9594	0.4563
5.8195	0.8014			5.9506	0.0041			5.9614	0.4139
5.8278	0.7945			5.9611	0.0044			5.9768	0.3305
5.8385	0.7782			5.9713	0.0041			5.9893	0.2521
5.849	0.7658			5.9816	0.004			6.0019	0.1591
5.8598	0.7473			5.9945	0.004			6.0178	0.0021
5.8684	0.7309			6.0074	0.0043
5.8766	0.7147			6.0177	0.0043
5.8874	0.6966			6.0282	0.0042
5.8978	0.6781			6.0382	0.0041
5.906	0.661			6.0483	0.0042
5.9228	0.6137			6.061	0.0037
5.9309	0.5906			6.0711	0.0043
5.9411	0.5695			6.0817	0.0042
5.9522	0.5548			6.0918	0.0039
5.9605	0.5438			6.1049	0.0039
5.9689	0.5341			6.1176	0.0043
5.9793	0.5246			6.1278	0.0044
5.9897	0.5111			6.1382	0.0038
5.9982	0.5004			6.1484	0.0037
6.0066	0.4916			6.1614	0.0038
6.0149	0.4835			6.174	0.0042
6.023	0.4811			6.1844	0.0045
6.0333	0.4768			6.1948	0.0043
6.0415	0.4763			6.2049	0.0039
6.05	0.4726			6.218	0.0041
6.0582	0.4697			6.2307	0.0044
6.0689	0.4642			6.2411	0.0043
6.0792	0.4608			6.2514	0.0039
6.0874	0.4548			6.2615	0.0042
6.0959	0.4496			6.2746	0.0044
6.1042	0.4426			6.2874	0.0043
6.1252	0.4335			6.2978	0.0039
6.1335	0.4318			6.308	0.0043
6.1421	0.4253			6.3183	0.0041
6.1504	0.4197			6.3314	0.0041
6.1611	0.4131			6.344	0.0042
6.1883	0.3885			6.3545	0.0044
6.1965	0.3715			6.3651	0.0039
6.2046	0.3439			6.3782	0.0037
6.2148	0.2962			6.3912	0.0044
6.2231	0.26			6.4043	0.0042
6.2317	0.2346			6.4148	0.0042
6.2425	0.2094			6.425	0.0039
6.2531	0.1886			6.4382	0.0039
6.2634	0.1711			6.4511	0.0044
6.272	0.1614			6.4645	0.004
6.2991	0.1328			6.4748	0.0043
6.3096	0.1237			6.485	0.0031
6.318	0.1188			6.4981	0.0041
6.3265	0.1097			6.5107	0.0042
6.3372	0.0987			6.5212	0.004
6.3478	0.0863			6.5315	0.0039
6.3583	0.0598			6.5416	0.0038
6.3668	0.0365			6.5548	0.0042
6.3751	0.0108			6.5676	0.0037
6.3834	-0.0079			6.578	0.0043
				6.5881	0.004
				6.5982	0.0037
				6.6114	0.0046
				6.6239	0.0042
				6.6345	0.0044
				6.6446	0.0036
				6.6549	0.004
				6.6678	0.0042
				6.6806	0.0035
				6.6913	0.0043
				6.7048	0.0039
				6.7149	0.0043
				6.7278	0.0042
				6.7409	0.0045
				6.7516	0.0042
				6.7617	0.0038
				6.7749	0.004
				6.7875	0.004
				6.7977	0.004
				6.8083	0.0038
				6.8184	0.0035
				6.8315	0.0039
				6.8441	0.0038
				6.8545	0.004
				6.8647	0.0041
				6.8749	0.0039
				6.8881	0.0038
				6.9009	0.004
				6.9111	0.0039
				6.9216	0.004
				6.9316	0.0035
				6.9447	0.0041
				6.9574	0.0038
				6.9677	0.0038
				6.9781	0.0038
				6.9881	0.0039
				7.0011	0.0039
				7.0139	0.004
				7.0245	0.004
