# Supplementary material for: Reconfiguring hydrogel assemblies using a photocontrolled metallopolymer adhesive for multiple customized functions
Source: Nat Chem. 2024 Mar 8;16(6):1024–33. doi: 10.1038/s41557-024-01476-2 (PMC11164683; doi:10.1038/s41557-024-01476-2)
Supplement: Supplementary file 11 — EDS data, Raman data, fluorescence intensity along the Z direction and normalized fluorescence intensity autocorrelation function. [file 41557_2024_1476_MOESM11_ESM.xlsx]

## Sheet: Fig. 3b
EDS data of regions 1, 2 and 3.
1					2					3
Energy Counts					Energy Counts					Energy Counts
-0.2304 0					-0.2304 0					-0.2304 0
-0.2204 0					-0.2204 0					-0.2204 0
-0.2104 0					-0.2104 0					-0.2104 0
-0.2004 0					-0.2004 0					-0.2004 0
-0.1904 0					-0.1904 0					-0.1904 0
-0.1804 0					-0.1804 0					-0.1804 0
-0.1704 0					-0.1704 0					-0.1704 0
-0.1604 0					-0.1604 0					-0.1604 0
-0.1504 0					-0.1504 0					-0.1504 0
-0.1404 0					-0.1404 0					-0.1404 0
-0.1304 0					-0.1304 0					-0.1304 0
-0.1204 0					-0.1204 0					-0.1204 0
-0.1104 0					-0.1104 0					-0.1104 0
-0.1004 0					-0.1004 0					-0.1004 0
-0.0904 0					-0.0904 0					-0.0904 0
-0.0804 0					-0.0804 0					-0.0804 0
-0.0704 0					-0.0704 0					-0.0704 0
-0.0604 1					-0.0604 0					-0.0604 2
-0.0504 46					-0.0504 26					-0.0504 65
-0.0404 567					-0.0404 263					-0.0404 804
-0.0304 4353					-0.0304 2274					-0.0304 6076
-0.0204 19615					-0.0204 10124					-0.0204 26895
-0.0104 51236					-0.0104 26752					-0.0104 71649
-0.0004 81402					-0.0004 42303					-0.0004 112984
0.0096 76962					0.0096 40021					0.0096 107013
0.0196 43327					0.0196 22668					0.0196 60471
0.0296 14864					0.0296 7834					0.0296 20394
0.0396 3101					0.0396 1589					0.0396 4283
0.0496 381					0.0496 184					0.0496 513
0.0596 45					0.0596 21					0.0596 41
0.0696 4					0.0696 0					0.0696 3
0.0796 0					0.0796 0					0.0796 0
0.0896 0					0.0896 0					0.0896 0
0.0996 281					0.0996 166					0.0996 340
0.1096 418					0.1096 266					0.1096 503
0.1196 409					0.1196 249					0.1196 492
0.1296 404					0.1296 243					0.1296 480
0.1396 416					0.1396 241					0.1396 492
0.1496 424					0.1496 292					0.1496 547
0.1596 481					0.1596 330					0.1596 602
0.1696 534					0.1696 321					0.1696 620
0.1796 605					0.1796 378					0.1796 677
0.1896 734					0.1896 480					0.1896 839
0.1996 874					0.1996 627					0.1996 1016
0.2096 1188					0.2096 857					0.2096 1458
0.2196 1883					0.2196 1402					0.2196 2381
0.2296 3566					0.2296 2830					0.2296 4591
0.2396 7752					0.2396 6197					0.2396 9866
0.2496 16480					0.2496 12973					0.2496 21109
0.2596 30049					0.2596 23728					0.2596 38863
0.2696 44421					0.2696 35215					0.2696 57047
0.2796 51087					0.2796 40487					0.2796 66072
0.2896 45236					0.2896 35920					0.2896 58392
0.2996 30569					0.2996 24358					0.2996 39198
0.3096 15679					0.3096 12522					0.3096 20290
0.3196 6337					0.3196 4992					0.3196 8088
0.3296 2099					0.3296 1555					0.3296 2694
0.3396 748					0.3396 551					0.3396 974
0.3496 659					0.3496 460					0.3496 771
0.3596 1077					0.3596 730					0.3596 1218
0.3696 1747					0.3696 1226					0.3696 1964
0.3796 2570					0.3796 1798					0.3796 2833
0.3896 3105					0.3896 2175					0.3896 3492
0.3996 3136					0.3996 2208					0.3996 3544
0.4096 2633					0.4096 1802					0.4096 2895
0.4196 1755					0.4196 1223					0.4196 1934
0.4296 1065					0.4296 732					0.4296 1171
0.4396 746					0.4396 454					0.4396 822
0.4496 636					0.4496 399					0.4496 745
0.4596 669					0.4596 439					0.4596 706
0.4696 867					0.4696 572					0.4696 967
0.4796 1329					0.4796 876					0.4796 1500
0.4896 2307					0.4896 1602					0.4896 2559
0.4996 3913					0.4996 2771					0.4996 4350
0.5096 5980					0.5096 4351					0.5096 6688
0.5196 7846					0.5196 5588					0.5196 8747
0.5296 8333					0.5296 6135					0.5296 9356
0.5396 7161					0.5396 5344					0.5396 8234
0.5496 5122					0.5496 3643					0.5496 5763
0.5596 2948					0.5596 2231					0.5596 3335
0.5696 1557					0.5696 1118					0.5696 1729
0.5796 792					0.5796 561					0.5796 919
0.5896 602					0.5896 361					0.5896 680
0.5996 529					0.5996 326					0.5996 698
0.6096 514					0.6096 335					0.6096 648
0.6196 553					0.6196 359					0.6196 663
0.6296 574					0.6296 352					0.6296 712
0.6396 570					0.6396 376					0.6396 719
0.6496 640					0.6496 382					0.6496 740
0.6596 593					0.6596 408					0.6596 774
0.6696 610					0.6696 434					0.6696 751
0.6796 639					0.6796 437					0.6796 766
0.6896 662					0.6896 424					0.6896 812
0.6996 723					0.6996 439					0.6996 810
0.7096 698					0.7096 458					0.7096 838
0.7196 730					0.7196 461					0.7196 888
0.7296 693					0.7296 465					0.7296 888
0.7396 690					0.7396 476					0.7396 874
0.7496 733					0.7496 478					0.7496 910
0.7596 808					0.7596 475					0.7596 926
0.7696 704					0.7696 535					0.7696 950
0.7796 807					0.7796 533					0.7796 949
0.7896 763					0.7896 585					0.7896 971
0.7996 832					0.7996 575					0.7996 978
0.8096 819					0.8096 526					0.8096 1079
0.8196 817					0.8196 584					0.8196 1067
0.8296 796					0.8296 553					0.8296 1060
0.8396 875					0.8396 505					0.8396 1069
0.8496 836					0.8496 599					0.8496 1072
0.8596 843					0.8596 574					0.8596 1162
0.8696 925					0.8696 577					0.8696 1122
0.8796 898					0.8796 628					0.8796 1114
0.8896 902					0.8896 575					0.8896 1256
0.8996 945					0.8996 598					0.8996 1171
0.9096 919					0.9096 561					0.9096 1233
0.9196 952					0.9196 592					0.9196 1171
0.9296 905					0.9296 572					0.9296 1194
0.9396 950					0.9396 572					0.9396 1204
0.9496 966					0.9496 594					0.9496 1253
0.9596 982					0.9596 669					0.9596 1188
0.9696 930					0.9696 613					0.9696 1242
0.9796 934					0.9796 612					0.9796 1281
0.9896 1007					0.9896 662					0.9896 1298
0.9996 974					0.9996 605					0.9996 1281
1.0096 953					1.0096 575					1.0096 1253
1.0196 1008					1.0196 656					1.0196 1352
1.0296 975					1.0296 615					1.0296 1215
1.0396 962					1.0396 621					1.0396 1306
1.0496 1008					1.0496 648					1.0496 1329
1.0596 977					1.0596 658					1.0596 1264
1.0696 987					1.0696 613					1.0696 1316
1.0796 969					1.0796 628					1.0796 1345
1.0896 989					1.0896 648					1.0896 1298
1.0996 989					1.0996 647					1.0996 1254
1.1096 966					1.1096 677					1.1096 1307
1.1196 1015					1.1196 643					1.1196 1256
1.1296 1019					1.1296 633					1.1296 1340
1.1396 1038					1.1396 625					1.1396 1332
1.1496 1004					1.1496 666					1.1496 1419
1.1596 998					1.1596 658					1.1596 1371
1.1696 1027					1.1696 665					1.1696 1341
1.1796 1025					1.1796 707					1.1796 1408
1.1896 990					1.1896 687					1.1896 1332
1.1996 974					1.1996 633					1.1996 1355
1.2096 1028					1.2096 686					1.2096 1392
1.2196 978					1.2196 633					1.2196 1421
1.2296 1027					1.2296 641					1.2296 1382
1.2396 973					1.2396 638					1.2396 1362
1.2496 1006					1.2496 667					1.2496 1367
1.2596 970					1.2596 659					1.2596 1417
1.2696 1027					1.2696 618					1.2696 1381
1.2796 1017					1.2796 641					1.2796 1342
1.2896 1069					1.2896 623					1.2896 1399
1.2996 1075					1.2996 627					1.2996 1359
1.3096 1087					1.3096 614					1.3096 1443
1.3196 1030					1.3196 615					1.3196 1380
1.3296 1065					1.3296 644					1.3296 1430
1.3396 987					1.3396 638					1.3396 1438
1.3496 990					1.3496 636					1.3496 1399
1.3596 976					1.3596 580					1.3596 1361
1.3696 1070					1.3696 658					1.3696 1426
1.3796 1094					1.3796 645					1.3796 1411
1.3896 1020					1.3896 645					1.3896 1410
1.3996 1047					1.3996 618					1.3996 1430
1.4096 998					1.4096 642					1.4096 1418
1.4196 1092					1.4196 644					1.4196 1410
1.4296 1089					1.4296 613					1.4296 1442
1.4396 1075					1.4396 670					1.4396 1541
1.4496 1188					1.4496 682					1.4496 1624
1.4596 1237					1.4596 692					1.4596 1643
1.4696 1301					1.4696 777					1.4696 1757
1.4796 1360					1.4796 770					1.4796 1869
1.4896 1351					1.4896 794					1.4896 1854
1.4996 1383					1.4996 787					1.4996 1747
1.5096 1397					1.5096 755					1.5096 1818
1.5196 1290					1.5196 763					1.5196 1813
1.5296 1189					1.5296 764					1.5296 1710
1.5396 1188					1.5396 715					1.5396 1685
1.5496 1228					1.5496 735					1.5496 1734
1.5596 1294					1.5596 758					1.5596 1806
1.5696 1345					1.5696 816					1.5696 1850
1.5796 1453					1.5796 900					1.5796 2083
1.5896 1613					1.5896 947					1.5896 2226
1.5996 1680					1.5996 979					1.5996 2302
1.6096 1664					1.6096 975					1.6096 2344
1.6196 1630					1.6196 939					1.6196 2217
1.6296 1491					1.6296 912					1.6296 2045
1.6396 1325					1.6396 762					1.6396 1875
1.6496 1238					1.6496 676					1.6496 1676
1.6596 1138					1.6596 632					1.6596 1567
1.6696 1049					1.6696 620					1.6696 1518
1.6796 1039					1.6796 608					1.6796 1439
1.6896 1051					1.6896 587					1.6896 1402
1.6996 1046					1.6996 611					1.6996 1413
1.7096 1017					1.7096 579					1.7096 1414
1.7196 1036					1.7196 600					1.7196 1443
1.7296 1032					1.7296 590					1.7296 1450
1.7396 1032					1.7396 607					1.7396 1483
1.7496 990					1.7496 566					1.7496 1454
1.7596 958					1.7596 610					1.7596 1410
1.7696 950					1.7696 553					1.7696 1423
1.7796 929					1.7796 517					1.7796 1377
1.7896 916					1.7896 558					1.7896 1275
1.7996 951					1.7996 540					1.7996 1295
1.8096 947					1.8096 578					1.8096 1324
1.8196 940					1.8196 547					1.8196 1285
1.8296 902					1.8296 531					1.8296 1301
1.8396 910					1.8396 524					1.8396 1270
1.8496 928					1.8496 492					1.8496 1298
1.8596 953					1.8596 518					1.8596 1245
1.8696 953					1.8696 516					1.8696 1239
1.8796 935					1.8796 524					1.8796 1264
1.8896 974					1.8896 528					1.8896 1287
1.8996 927					1.8996 556					1.8996 1329
1.9096 962					1.9096 578					1.9096 1378
1.9196 991					1.9196 578					1.9196 1397
1.9296 993					1.9296 602					1.9296 1423
1.9396 996					1.9396 600					1.9396 1493
1.9496 1088					1.9496 604					1.9496 1504
1.9596 1189					1.9596 672					1.9596 1658
1.9696 1414					1.9696 753					1.9696 1941
1.9796 1785					1.9796 960					1.9796 2400
1.9896 2348					1.9896 1289					1.9896 3275
1.9996 3262					1.9996 1757					1.9996 4573
2.0096 4511					2.0096 2461					2.0096 6269
2.0196 5987					2.0196 3283					2.0196 8389
2.0296 7563					2.0296 4137					2.0296 10596
2.0396 8984					2.0396 4826					2.0396 12459
2.0496 9911					2.0496 5376					2.0496 13835
2.0596 10124					2.0596 5658					2.0596 14373
2.0696 9960					2.0696 5543					2.0696 13910
2.0796 9471					2.0796 5119					2.0796 13078
2.0896 8670					2.0896 4591					2.0896 12141
2.0996 7960					2.0996 4274					2.0996 11244
2.1096 7443					2.1096 4057					2.1096 10608
2.1196 7190					2.1196 3907					2.1196 10244
2.1296 6851					2.1296 3702					2.1296 9660
2.1396 6273					2.1396 3391					2.1396 8837
2.1496 5568					2.1496 2919					2.1496 7697
2.1596 4677					2.1596 2490					2.1596 6549
2.1696 3707					2.1696 1996					2.1696 5234
2.1796 2806					2.1796 1548					2.1796 3939
2.1896 2029					2.1896 1133					2.1896 2850
2.1996 1479					2.1996 819					2.1996 2119
2.2096 1161					2.2096 629					2.2096 1502
2.2196 926					2.2196 538					2.2196 1206
2.2296 845					2.2296 465					2.2296 1073
2.2396 837					2.2396 413					2.2396 1027
2.2496 827					2.2496 402					2.2496 996
2.2596 893					2.2596 418					2.2596 1025
2.2696 1027					2.2696 423					2.2696 1067
2.2796 1184					2.2796 455					2.2796 1136
2.2896 1345					2.2896 507					2.2896 1205
2.2996 1433					2.2996 554					2.2996 1316
2.3096 1487					2.3096 589					2.3096 1387
2.3196 1611					2.3196 649					2.3196 1480
2.3296 1579					2.3296 669					2.3296 1492
2.3396 1488					2.3396 636					2.3396 1469
2.3496 1395					2.3496 596					2.3496 1450
2.3596 1214					2.3596 557					2.3596 1361
2.3696 1042					2.3696 502					2.3696 1251
2.3796 919					2.3796 463					2.3796 1136
2.3896 779					2.3896 421					2.3896 1060
2.3996 718					2.3996 391					2.3996 1014
2.4096 670					2.4096 362					2.4096 930
2.4196 638					2.4196 347					2.4196 863
2.4296 639					2.4296 344					2.4296 811
2.4396 650					2.4396 350					2.4396 786
2.4496 626					2.4496 344					2.4496 805
2.4596 608					2.4596 339					2.4596 813
2.4696 596					2.4696 325					2.4696 813
2.4796 614					2.4796 341					2.4796 819
2.4896 634					2.4896 347					2.4896 816
2.4996 630					2.4996 332					2.4996 824
2.5096 635					2.5096 344					2.5096 834
2.5196 659					2.5196 341					2.5196 821
2.5296 676					2.5296 333					2.5296 825
2.5396 691					2.5396 349					2.5396 854
2.5496 687					2.5496 361					2.5496 833
2.5596 691					2.5596 356					2.5596 843
2.5696 684					2.5696 356					2.5696 853
2.5796 697					2.5796 350					2.5796 838
2.5896 692					2.5896 353					2.5896 803
2.5996 648					2.5996 342					2.5996 733
2.6096 646					2.6096 343					2.6096 759
2.6196 660					2.6196 350					2.6196 823
2.6296 650					2.6296 347					2.6296 850
2.6396 663					2.6396 361					2.6396 890
2.6496 683					2.6496 388					2.6496 907
2.6596 674					2.6596 378					2.6596 931
2.6696 684					2.6696 367					2.6696 944
2.6796 683					2.6796 371					2.6796 896
2.6896 691					2.6896 353					2.6896 885
2.6996 695					2.6996 365					2.6996 895
2.7096 662					2.7096 381					2.7096 894
2.7196 647					2.7196 377					2.7196 886
2.7296 606					2.7296 356					2.7296 856
2.7396 594					2.7396 330					2.7396 843
2.7496 602					2.7496 320					2.7496 782
2.7596 576					2.7596 320					2.7596 745
2.7696 564					2.7696 312					2.7696 778
2.7796 566					2.7796 304					2.7796 784
2.7896 552					2.7896 295					2.7896 761
2.7996 532					2.7996 289					2.7996 747
2.8096 532					2.8096 287					2.8096 728
2.8196 555					2.8196 293					2.8196 740
2.8296 526					2.8296 279					2.8296 760
2.8396 523					2.8396 275					2.8396 708
2.8496 548					2.8496 287					2.8496 683
2.8596 537					2.8596 294					2.8596 727
2.8696 507					2.8696 296					2.8696 753
2.8796 506					2.8796 287					2.8796 719
2.8896 496					2.8896 285					2.8896 706
2.8996 503					2.8996 290					2.8996 704
2.9096 489					2.9096 301					2.9096 708
2.9196 507					2.9196 276					2.9196 721
2.9296 491					2.9296 266					2.9296 697
2.9396 483					2.9396 260					2.9396 659
2.9496 483					2.9496 263					2.9496 661
2.9596 455					2.9596 288					2.9596 691
2.9696 459					2.9696 284					2.9696 655
2.9796 497					2.9796 303					2.9796 675
2.9896 507					2.9896 293					2.9896 681
2.9996 508					2.9996 271					2.9996 691
3.0096 477					3.0096 271					3.0096 712
3.0196 472					3.0196 275					3.0196 691
3.0296 481					3.0296 263					3.0296 660
3.0396 455					3.0396 257					3.0396 701
3.0496 443					3.0496 241					3.0496 726
3.0596 437					3.0596 247					3.0596 646
3.0696 470					3.0696 265					3.0696 621
3.0796 507					3.0796 261					3.0796 653
3.0896 488					3.0896 244					3.0896 642
3.0996 466					3.0996 254					3.0996 676
3.1096 449					3.1096 250					3.1096 653
3.1196 468					3.1196 244					3.1196 624
3.1296 468					3.1296 251					3.1296 601
3.1396 460					3.1396 240					3.1396 642
3.1496 462					3.1496 247					3.1496 623
3.1596 470					3.1596 256					3.1596 655
3.1696 440					3.1696 251					3.1696 633
3.1796 471					3.1796 268					3.1796 643
3.1896 485					3.1896 261					3.1896 650
3.1996 464					3.1996 241					3.1996 627
3.2096 446					3.2096 266					3.2096 600
3.2196 448					3.2196 265					3.2196 596
3.2296 439					3.2296 249					3.2296 649
3.2396 419					3.2396 253					3.2396 630
3.2496 444					3.2496 248					3.2496 599
3.2596 459					3.2596 245					3.2596 608
3.2696 454					3.2696 227					3.2696 619
3.2796 465					3.2796 203					3.2796 630
3.2896 460					3.2896 235					3.2896 616
3.2996 450					3.2996 231					3.2996 601
3.3096 426					3.3096 225					3.3096 608
3.3196 428					3.3196 242					3.3196 593
3.3296 438					3.3296 260					3.3296 579
3.3396 407					3.3396 234					3.3396 574
3.3496 417					3.3496 230					3.3496 568
3.3596 424					3.3596 248					3.3596 581
3.3696 423					3.3696 216					3.3696 611
3.3796 435					3.3796 214					3.3796 598
3.3896 437					3.3896 250					3.3896 625
3.3996 441					3.3996 231					3.3996 607
3.4096 416					3.4096 224					3.4096 570
3.4196 420					3.4196 212					3.4196 594
3.4296 438					3.4296 214					3.4296 594
3.4396 419					3.4396 211					3.4396 599
3.4496 399					3.4496 214					3.4496 611
3.4596 399					3.4596 225					3.4596 585
3.4696 404					3.4696 235					3.4696 555
3.4796 416					3.4796 232					3.4796 555
3.4896 400					3.4896 229					3.4896 540
3.4996 411					3.4996 229					3.4996 549
3.5096 409					3.5096 229					3.5096 558
3.5196 388					3.5196 218					3.5196 587
3.5296 399					3.5296 210					3.5296 588
3.5396 414					3.5396 219					3.5396 582
3.5496 420					3.5496 227					3.5496 558
3.5596 403					3.5596 220					3.5596 559
3.5696 378					3.5696 226					3.5696 555
3.5796 393					3.5796 228					3.5796 577
3.5896 406					3.5896 228					3.5896 559
3.5996 365					3.5996 223					3.5996 528
3.6096 379					3.6096 226					3.6096 538
3.6196 386					3.6196 200					3.6196 552
3.6296 382					3.6296 193					3.6296 574
3.6396 392					3.6396 201					3.6396 545
3.6496 400					3.6496 202					3.6496 549
3.6596 388					3.6596 209					3.6596 543
3.6696 357					3.6696 212					3.6696 540
3.6796 342					3.6796 223					3.6796 511
3.6896 368					3.6896 222					3.6896 518
3.6996 374					3.6996 198					3.6996 513
3.7096 378					3.7096 198					3.7096 523
3.7196 378					3.7196 214					3.7196 533
3.7296 380					3.7296 210					3.7296 522
3.7396 389					3.7396 208					3.7396 508
3.7496 393					3.7496 194					3.7496 509
3.7596 368					3.7596 189					3.7596 538
3.7696 367					3.7696 193					3.7696 528
3.7796 363					3.7796 207					3.7796 519
3.7896 374					3.7896 209					3.7896 545
3.7996 368					3.7996 212					3.7996 515
3.8096 368					3.8096 198					3.8096 508
3.8196 372					3.8196 175					3.8196 480
3.8296 349					3.8296 194					3.8296 483
3.8396 362					3.8396 206					3.8396 519
3.8496 363					3.8496 199					3.8496 503
3.8596 366					3.8596 188					3.8596 510
3.8696 378					3.8696 188					3.8696 520
3.8796 381					3.8796 190					3.8796 502
3.8896 345					3.8896 192					3.8896 518
3.8996 340					3.8996 198					3.8996 516
3.9096 369					3.9096 187					3.9096 500
3.9196 376					3.9196 179					3.9196 503
3.9296 356					3.9296 174					3.9296 485
3.9396 347					3.9396 183					3.9396 490
3.9496 354					3.9496 185					3.9496 500
3.9596 354					3.9596 178					3.9596 508
3.9696 346					3.9696 182					3.9696 484
3.9796 357					3.9796 189					3.9796 475
3.9896 364					3.9896 188					3.9896 469
3.9996 342					3.9996 176					3.9996 469
4.0096 335					4.0096 181					4.0096 477
4.0196 353					4.0196 201					4.0196 449
4.0296 358					4.0296 200					4.0296 442
4.0396 352					4.0396 185					4.0396 475
4.0496 345					4.0496 186					4.0496 466
4.0596 335					4.0596 183					4.0596 453
4.0696 331					4.0696 178					4.0696 459
4.0796 335					4.0796 189					4.0796 452
4.0896 346					4.0896 191					4.0896 460
4.0996 354					4.0996 192					4.0996 458
4.1096 334					4.1096 193					4.1096 462
4.1196 312					4.1196 185					4.1196 470
4.1296 314					4.1296 175					4.1296 459
4.1396 326					4.1396 172					4.1396 464
4.1496 341					4.1496 169					4.1496 454
4.1596 341					4.1596 173					4.1596 452
4.1696 339					4.1696 189					4.1696 483
4.1796 339					4.1796 181					4.1796 468
4.1896 326					4.1896 172					4.1896 458
4.1996 307					4.1996 166					4.1996 468
4.2096 306					4.2096 155					4.2096 470
4.2196 326					4.2196 163					4.2196 453
4.2296 313					4.2296 158					4.2296 427
4.2396 298					4.2396 146					4.2396 448
4.2496 306					4.2496 161					4.2496 447
4.2596 323					4.2596 166					4.2596 446
4.2696 334					4.2696 171					4.2696 442
4.2796 311					4.2796 176					4.2796 414
4.2896 303					4.2896 162					4.2896 413
4.2996 320					4.2996 171					4.2996 412
4.3096 336					4.3096 174					4.3096 413
4.3196 329					4.3196 171					4.3196 422
4.3296 302					4.3296 172					4.3296 446
4.3396 306					4.3396 154					4.3396 456
4.3496 323					4.3496 152					4.3496 424
4.3596 305					4.3596 159					4.3596 424
4.3696 292					4.3696 166					4.3696 422
4.3796 300					4.3796 162					4.3796 415
4.3896 307					4.3896 156					4.3896 408
4.3996 295					4.3996 161					4.3996 413
4.4096 284					4.4096 156					4.4096 421
4.4196 300					4.4196 158					4.4196 431
4.4296 309					4.4296 153					4.4296 415
4.4396 291					4.4396 154					4.4396 420
4.4496 310					4.4496 153					4.4496 425
4.4596 309					4.4596 142					4.4596 429
4.4696 301					4.4696 144					4.4696 429
4.4796 307					4.4796 148					4.4796 409
4.4896 302					4.4896 152					4.4896 379
4.4996 281					4.4996 147					4.4996 402
4.5096 288					4.5096 148					4.5096 416
4.5196 286					4.5196 147					4.5196 422
4.5296 294					4.5296 142					4.5296 400
4.5396 305					4.5396 165					4.5396 399
4.5496 279					4.5496 168					4.5496 399
4.5596 286					4.5596 161					4.5596 401
4.5696 304					4.5696 152					4.5696 404
4.5796 291					4.5796 143					4.5796 395
4.5896 279					4.5896 142					4.5896 389
4.5996 272					4.5996 145					4.5996 392
4.6096 267					4.6096 152					4.6096 392
4.6196 279					4.6196 161					4.6196 397
4.6296 287					4.6296 154					4.6296 396
4.6396 290					4.6396 148					4.6396 380
4.6496 287					4.6496 143					4.6496 372
4.6596 275					4.6596 142					4.6596 369
4.6696 279					4.6696 142					4.6696 341
4.6796 286					4.6796 150					4.6796 362
4.6896 293					4.6896 158					4.6896 404
4.6996 269					4.6996 150					4.6996 387
4.7096 264					4.7096 165					4.7096 375
4.7196 272					4.7196 157					4.7196 381
4.7296 301					4.7296 148					4.7296 374
4.7396 294					4.7396 155					4.7396 385
4.7496 272					4.7496 157					4.7496 380
4.7596 271					4.7596 139					4.7596 359
4.7696 265					4.7696 135					4.7696 357
4.7796 258					4.7796 137					4.7796 380
4.7896 277					4.7896 138					4.7896 382
4.7996 277					4.7996 132					4.7996 378
4.8096 287					4.8096 141					4.8096 362
4.8196 258					4.8196 148					4.8196 327
4.8296 234					4.8296 143					4.8296 358
4.8396 250					4.8396 156					4.8396 371
4.8496 262					4.8496 139					4.8496 371
4.8596 265					4.8596 137					4.8596 360
4.8696 277					4.8696 147					4.8696 346
4.8796 276					4.8796 140					4.8796 349
4.8896 287					4.8896 130					4.8896 378
4.8996 263					4.8996 121					4.8996 374
4.9096 249					4.9096 142					4.9096 380
4.9196 257					4.9196 144					4.9196 351
4.9296 271					4.9296 132					4.9296 358
4.9396 253					4.9396 124					4.9396 351
4.9496 253					4.9496 124					4.9496 342
4.9596 248					4.9596 143					4.9596 349
4.9696 251					4.9696 134					4.9696 364
4.9796 261					4.9796 131					4.9796 362
4.9896 268					4.9896 124					4.9896 324
4.9996 250					4.9996 105					4.9996 346
5.0096 242					5.0096 99					5.0096 364
5.0196 262					5.0196 126					5.0196 343
5.0296 242					5.0296 134					5.0296 346
5.0396 241					5.0396 134					5.0396 360
5.0496 237					5.0496 147					5.0496 350
5.0596 238					5.0596 124					5.0596 325
5.0696 243					5.0696 126					5.0696 326
5.0796 221					5.0796 142					5.0796 322
5.0896 255					5.0896 119					5.0896 348
5.0996 245					5.0996 119					5.0996 329
5.1096 262					5.1096 128					5.1096 335
5.1196 266					5.1196 114					5.1196 335
5.1296 249					5.1296 118					5.1296 332
5.1396 223					5.1396 147					5.1396 370
5.1496 231					5.1496 127					5.1496 335
5.1596 258					5.1596 139					5.1596 297
5.1696 259					5.1696 123					5.1696 331
5.1796 241					5.1796 117					5.1796 321
5.1896 238					5.1896 127					5.1896 339
5.1996 236					5.1996 126					5.1996 338
5.2096 216					5.2096 117					5.2096 327
5.2196 210					5.2196 117					5.2196 347
5.2296 230					5.2296 107					5.2296 344
5.2396 238					5.2396 134					5.2396 342
5.2496 240					5.2496 124					5.2496 340
5.2596 223					5.2596 116					5.2596 333
5.2696 230					5.2696 119					5.2696 317
5.2796 251					5.2796 121					5.2796 320
5.2896 241					5.2896 105					5.2896 304
5.2996 233					5.2996 122					5.2996 322
5.3096 194					5.3096 124					5.3096 328
5.3196 208					5.3196 114					5.3196 326
5.3296 228					5.3296 115					5.3296 332
5.3396 214					5.3396 115					5.3396 311
5.3496 230					5.3496 123					5.3496 347
5.3596 226					5.3596 119					5.3596 305
5.3696 227					5.3696 117					5.3696 312
5.3796 244					5.3796 133					5.3796 287
5.3896 219					5.3896 114					5.3896 308
5.3996 222					5.3996 112					5.3996 307
5.4096 234					5.4096 131					5.4096 292
5.4196 247					5.4196 107					5.4196 305
5.4296 235					5.4296 115					5.4296 317
5.4396 224					5.4396 128					5.4396 322
5.4496 217					5.4496 127					5.4496 282
5.4596 248					5.4596 111					5.4596 306
5.4696 237					5.4696 129					5.4696 301
5.4796 236					5.4796 124					5.4796 315
5.4896 211					5.4896 128					5.4896 322
5.4996 213					5.4996 122					5.4996 286
5.5096 215					5.5096 128					5.5096 302
5.5196 226					5.5196 121					5.5196 298
5.5296 221					5.5296 103					5.5296 311
5.5396 245					5.5396 103					5.5396 297
5.5496 191					5.5496 120					5.5496 297
5.5596 195					5.5596 121					5.5596 263
5.5696 198					5.5696 98					5.5696 312
5.5796 188					5.5796 124					5.5796 323
5.5896 232					5.5896 114					5.5896 305
5.5996 206					5.5996 109					5.5996 277
5.6096 200					5.6096 129					5.6096 297
5.6196 206					5.6196 111					5.6196 296
5.6296 230					5.6296 110					5.6296 288
5.6396 209					5.6396 103					5.6396 285
5.6496 219					5.6496 87					5.6496 280
5.6596 220					5.6596 116					5.6596 260
5.6696 208					5.6696 101					5.6696 318
5.6796 190					5.6796 102					5.6796 279
5.6896 195					5.6896 108					5.6896 276
5.6996 196					5.6996 89					5.6996 255
5.7096 237					5.7096 104					5.7096 283
5.7196 207					5.7196 99					5.7196 291
5.7296 183					5.7296 107					5.7296 283
5.7396 204					5.7396 113					5.7396 275
5.7496 201					5.7496 105					5.7496 260
5.7596 195					5.7596 89					5.7596 259
5.7696 208					5.7696 104					5.7696 270
5.7796 201					5.7796 112					5.7796 260
5.7896 196					5.7896 98					5.7896 297
5.7996 212					5.7996 98					5.7996 281
5.8096 199					5.8096 102					5.8096 295
5.8196 188					5.8196 112					5.8196 267
5.8296 180					5.8296 110					5.8296 273
5.8396 211					5.8396 121					5.8396 256
5.8496 212					5.8496 105					5.8496 271
5.8596 190					5.8596 98					5.8596 256
5.8696 195					5.8696 102					5.8696 274
5.8796 196					5.8796 87					5.8796 269
5.8896 184					5.8896 98					5.8896 286
5.8996 204					5.8996 99					5.8996 266
5.9096 193					5.9096 103					5.9096 284
5.9196 192					5.9196 89					5.9196 244
5.9296 182					5.9296 100					5.9296 250
5.9396 211					5.9396 102					5.9396 250
5.9496 195					5.9496 94					5.9496 263
5.9596 189					5.9596 93					5.9596 244
5.9696 186					5.9696 96					5.9696 250
5.9796 215					5.9796 85					5.9796 242
5.9896 165					5.9896 74					5.9896 264
5.9996 176					5.9996 94					5.9996 265
6.0096 153					6.0096 105					6.0096 255
6.0196 170					6.0196 91					6.0196 258
6.0296 196					6.0296 90					6.0296 261
6.0396 180					6.0396 106					6.0396 249
6.0496 177					6.0496 90					6.0496 247
6.0596 171					6.0596 102					6.0596 265
6.0696 169					6.0696 70					6.0696 240
6.0796 174					6.0796 99					6.0796 248
6.0896 178					6.0896 78					6.0896 243
6.0996 182					6.0996 96					6.0996 261
6.1096 177					6.1096 99					6.1096 253
6.1196 216					6.1196 95					6.1196 260
6.1296 184					6.1296 71					6.1296 226
6.1396 164					6.1396 101					6.1396 245
6.1496 178					6.1496 97					6.1496 250
6.1596 186					6.1596 95					6.1596 256
6.1696 177					6.1696 95					6.1696 241
6.1796 181					6.1796 105					6.1796 244
6.1896 186					6.1896 88					6.1896 230
6.1996 160					6.1996 111					6.1996 274
6.2096 183					6.2096 98					6.2096 220
6.2196 172					6.2196 75					6.2196 242
6.2296 167					6.2296 86					6.2296 260
6.2396 164					6.2396 93					6.2396 249
6.2496 165					6.2496 98					6.2496 247
6.2596 175					6.2596 98					6.2596 214
6.2696 168					6.2696 74					6.2696 246
6.2796 161					6.2796 80					6.2796 225
6.2896 189					6.2896 72					6.2896 230
6.2996 172					6.2996 94					6.2996 225
6.3096 171					6.3096 94					6.3096 236
6.3196 178					6.3196 84					6.3196 250
6.3296 168					6.3296 90					6.3296 230
6.3396 177					6.3396 75					6.3396 234
6.3496 172					6.3496 89					6.3496 257
6.3596 177					6.3596 71					6.3596 225
6.3696 155					6.3696 86					6.3696 243
6.3796 162					6.3796 73					6.3796 235
6.3896 154					6.3896 91					6.3896 241
6.3996 161					6.3996 98					6.3996 240
6.4096 159					6.4096 77					6.4096 257
6.4196 167					6.4196 70					6.4196 232
6.4296 187					6.4296 79					6.4296 244
6.4396 174					6.4396 76					6.4396 258
6.4496 150					6.4496 82					6.4496 239
6.4596 181					6.4596 94					6.4596 190
6.4696 162					6.4696 71					6.4696 207
6.4796 181					6.4796 89					6.4796 215
6.4896 181					6.4896 84					6.4896 219
6.4996 163					6.4996 88					6.4996 209
6.5096 104					6.5096 75					6.5096 204
6.5196 162					6.5196 73					6.5196 176
6.5296 170					6.5296 81					6.5296 222
6.5396 152					6.5396 92					6.5396 221
6.5496 144					6.5496 92					6.5496 240
6.5596 173					6.5596 75					6.5596 235
6.5696 177					6.5696 83					6.5696 229
6.5796 151					6.5796 92					6.5796 213
6.5896 151					6.5896 92					6.5896 226
6.5996 141					6.5996 79					6.5996 218
6.6096 139					6.6096 64					6.6096 219
6.6196 170					6.6196 81					6.6196 221
6.6296 143					6.6296 89					6.6296 221
6.6396 171					6.6396 72					6.6396 207
6.6496 140					6.6496 84					6.6496 181
6.6596 147					6.6596 95					6.6596 208
6.6696 167					6.6696 92					6.6696 210
6.6796 132					6.6796 78					6.6796 200
6.6896 174					6.6896 68					6.6896 238
6.6996 157					6.6996 69					6.6996 188
6.7096 149					6.7096 81					6.7096 207
6.7196 158					6.7196 70					6.7196 204
6.7296 150					6.7296 72					6.7296 210
6.7396 164					6.7396 77					6.7396 185
6.7496 134					6.7496 80					6.7496 211
6.7596 159					6.7596 71					6.7596 202
6.7696 156					6.7696 78					6.7696 209
6.7796 149					6.7796 82					6.7796 187
6.7896 154					6.7896 78					6.7896 191
6.7996 156					6.7996 69					6.7996 225
6.8096 152					6.8096 66					6.8096 193
6.8196 160					6.8196 85					6.8196 194
6.8296 143					6.8296 65					6.8296 203
6.8396 138					6.8396 85					6.8396 188
6.8496 144					6.8496 75					6.8496 194
6.8596 158					6.8596 69					6.8596 211
6.8696 156					6.8696 79					6.8696 210
6.8796 140					6.8796 63					6.8796 182
6.8896 146					6.8896 82					6.8896 192
6.8996 153					6.8996 73					6.8996 204
6.9096 135					6.9096 89					6.9096 186
6.9196 142					6.9196 74					6.9196 192
6.9296 146					6.9296 59					6.9296 188
6.9396 151					6.9396 78					6.9396 218
6.9496 142					6.9496 86					6.9496 214
6.9596 132					6.9596 80					6.9596 155
6.9696 140					6.9696 66					6.9696 178
6.9796 126					6.9796 73					6.9796 196
6.9896 141					6.9896 60					6.9896 163
6.9996 121					6.9996 76					6.9996 191
7.0096 154					7.0096 64					7.0096 204
7.0196 133					7.0196 67					7.0196 207
7.0296 132					7.0296 58					7.0296 190
7.0396 150					7.0396 77					7.0396 172
7.0496 143					7.0496 69					7.0496 207
7.0596 127					7.0596 61					7.0596 201
7.0696 143					7.0696 60					7.0696 195
7.0796 118					7.0796 66					7.0796 180
7.0896 147					7.0896 67					7.0896 162
7.0996 131					7.0996 63					7.0996 172
7.1096 133					7.1096 66					7.1096 172
7.1196 145					7.1196 73					7.1196 194
7.1296 127					7.1296 57					7.1296 178
7.1396 117					7.1396 61					7.1396 179
7.1496 135					7.1496 69					7.1496 188
7.1596 131					7.1596 62					7.1596 176
7.1696 135					7.1696 76					7.1696 202
7.1796 131					7.1796 63					7.1796 197
7.1896 147					7.1896 89					7.1896 173
7.1996 133					7.1996 59					7.1996 172
7.2096 130					7.2096 70					7.2096 196
7.2196 121					7.2196 69					7.2196 152
7.2296 136					7.2296 64					7.2296 146
7.2396 118					7.2396 75					7.2396 161
7.2496 136					7.2496 58					7.2496 183
7.2596 107					7.2596 66					7.2596 164
7.2696 130					7.2696 53					7.2696 177
7.2796 116					7.2796 62					7.2796 174
7.2896 132					7.2896 59					7.2896 143
7.2996 135					7.2996 59					7.2996 206
7.3096 148					7.3096 58					7.3096 164
7.3196 149					7.3196 60					7.3196 148
7.3296 136					7.3296 59					7.3296 202
7.3396 134					7.3396 66					7.3396 162
7.3496 134					7.3496 67					7.3496 178
7.3596 142					7.3596 64					7.3596 178
7.3696 134					7.3696 61					7.3696 169
7.3796 100					7.3796 69					7.3796 166
7.3896 129					7.3896 61					7.3896 187
7.3996 114					7.3996 63					7.3996 152
7.4096 118					7.4096 62					7.4096 150
7.4196 106					7.4196 58					7.4196 153
7.4296 119					7.4296 89					7.4296 190
7.4396 134					7.4396 73					7.4396 158
7.4496 107					7.4496 55					7.4496 167
7.4596 130					7.4596 66					7.4596 167
7.4696 113					7.4696 77					7.4696 148
7.4796 107					7.4796 60					7.4796 173
7.4896 113					7.4896 70					7.4896 148
7.4996 114					7.4996 67					7.4996 170
7.5096 98					7.5096 50					7.5096 164
7.5196 115					7.5196 80					7.5196 159
7.5296 105					7.5296 71					7.5296 180
7.5396 139					7.5396 53					7.5396 171
7.5496 115					7.5496 43					7.5496 170
7.5596 123					7.5596 62					7.5596 175
7.5696 96					7.5696 63					7.5696 133
7.5796 105					7.5796 65					7.5796 188
7.5896 131					7.5896 53					7.5896 174
7.5996 115					7.5996 52					7.5996 163
7.6096 108					7.6096 68					7.6096 143
7.6196 97					7.6196 65					7.6196 149
7.6296 126					7.6296 60					7.6296 166
7.6396 129					7.6396 49					7.6396 149
7.6496 110					7.6496 64					7.6496 147
7.6596 101					7.6596 46					7.6596 151
7.6696 94					7.6696 53					7.6696 152
7.6796 108					7.6796 57					7.6796 160
7.6896 108					7.6896 56					7.6896 148
7.6996 108					7.6996 55					7.6996 165
7.7096 95					7.7096 59					7.7096 144
7.7196 105					7.7196 46					7.7196 141
7.7296 146					7.7296 56					7.7296 146
7.7396 127					7.7396 56					7.7396 144
7.7496 114					7.7496 49					7.7496 125
7.7596 108					7.7596 45					7.7596 138
7.7696 120					7.7696 55					7.7696 152
7.7796 107					7.7796 50					7.7796 167
7.7896 104					7.7896 58					7.7896 153
7.7996 106					7.7996 50					7.7996 159
7.8096 125					7.8096 62					7.8096 132
7.8196 102					7.8196 43					7.8196 159
7.8296 96					7.8296 53					7.8296 159
7.8396 110					7.8396 55					7.8396 138
7.8496 95					7.8496 57					7.8496 161
7.8596 95					7.8596 58					7.8596 164
7.8696 104					7.8696 54					7.8696 151
7.8796 114					7.8796 49					7.8796 149
7.8896 96					7.8896 46					7.8896 152
7.8996 110					7.8996 51					7.8996 159
7.9096 85					7.9096 45					7.9096 157
7.9196 105					7.9196 49					7.9196 142
7.9296 110					7.9296 48					7.9296 143
7.9396 96					7.9396 52					7.9396 141
7.9496 108					7.9496 59					7.9496 145
7.9596 107					7.9596 59					7.9596 141
7.9696 97					7.9696 35					7.9696 134
7.9796 107					7.9796 52					7.9796 134
7.9896 106					7.9896 54					7.9896 139
7.9996 99					7.9996 58					7.9996 130
8.0096 112					8.0096 56					8.0096 130
8.0196 110					8.0196 43					8.0196 149
8.0296 120					8.0296 54					8.0296 148
8.0396 106					8.0396 47					8.0396 149
8.0496 118					8.0496 57					8.0496 152
8.0596 91					8.0596 52					8.0596 147
8.0696 106					8.0696 51					8.0696 127
8.0796 94					8.0796 62					8.0796 132
8.0896 87					8.0896 46					8.0896 128
8.0996 111					8.0996 46					8.0996 114
8.1096 105					8.1096 56					8.1096 145
8.1196 89					8.1196 56					8.1196 159
8.1296 94					8.1296 52					8.1296 128
8.1396 100					8.1396 46					8.1396 127
8.1496 94					8.1496 39					8.1496 138
8.1596 95					8.1596 44					8.1596 127
8.1696 105					8.1696 44					8.1696 116
8.1796 114					8.1796 43					8.1796 116
8.1896 126					8.1896 53					8.1896 146
8.1996 92					8.1996 37					8.1996 122
8.2096 86					8.2096 69					8.2096 140
8.2196 109					8.2196 38					8.2196 129
8.2296 90					8.2296 55					8.2296 150
8.2396 101					8.2396 52					8.2396 134
8.2496 92					8.2496 53					8.2496 129
8.2596 84					8.2596 49					8.2596 122
8.2696 84					8.2696 39					8.2696 132
8.2796 89					8.2796 42					8.2796 128
8.2896 94					8.2896 46					8.2896 120
8.2996 89					8.2996 34					8.2996 113
8.3096 86					8.3096 54					8.3096 118
8.3196 76					8.3196 41					8.3196 140
8.3296 74					8.3296 49					8.3296 110
8.3396 81					8.3396 38					8.3396 128
8.3496 96					8.3496 36					8.3496 119
8.3596 85					8.3596 55					8.3596 142
8.3696 92					8.3696 48					8.3696 115
8.3796 106					8.3796 44					8.3796 120
8.3896 88					8.3896 48					8.3896 131
8.3996 92					8.3996 48					8.3996 115
8.4096 102					8.4096 35					8.4096 130
8.4196 75					8.4196 35					8.4196 103
8.4296 83					8.4296 48					8.4296 107
8.4396 93					8.4396 50					8.4396 112
8.4496 83					8.4496 46					8.4496 125
8.4596 107					8.4596 35					8.4596 100
8.4696 86					8.4696 42					8.4696 130
8.4796 83					8.4796 46					8.4796 106
8.4896 99					8.4896 40					8.4896 101
8.4996 103					8.4996 33					8.4996 119
8.5096 78					8.5096 48					8.5096 95
8.5196 81					8.5196 50					8.5196 117
8.5296 82					8.5296 50					8.5296 111
8.5396 88					8.5396 37					8.5396 108
8.5496 79					8.5496 44					8.5496 123
8.5596 80					8.5596 47					8.5596 121
8.5696 91					8.5696 42					8.5696 114
8.5796 96					8.5796 44					8.5796 111
8.5896 98					8.5896 45					8.5896 107
8.5996 90					8.5996 42					8.5996 108
8.6096 67					8.6096 42					8.6096 131
8.6196 79					8.6196 38					8.6196 114
8.6296 103					8.6296 32					8.6296 119
8.6396 77					8.6396 46					8.6396 96
8.6496 70					8.6496 28					8.6496 100
8.6596 77					8.6596 41					8.6596 113
8.6696 72					8.6696 42					8.6696 109
8.6796 86					8.6796 32					8.6796 97
8.6896 77					8.6896 45					8.6896 123
8.6996 73					8.6996 43					8.6996 106
8.7096 82					8.7096 45					8.7096 106
8.7196 84					8.7196 31					8.7196 107
8.7296 79					8.7296 34					8.7296 100
8.7396 99					8.7396 47					8.7396 111
8.7496 86					8.7496 40					8.7496 114
8.7596 80					8.7596 43					8.7596 107
8.7696 82					8.7696 32					8.7696 103
8.7796 79					8.7796 45					8.7796 95
8.7896 76					8.7896 37					8.7896 91
8.7996 67					8.7996 48					8.7996 103
8.8096 87					8.8096 31					8.8096 98
8.8196 76					8.8196 33					8.8196 120
8.8296 71					8.8296 34					8.8296 101
8.8396 80					8.8396 32					8.8396 107
8.8496 60					8.8496 33					8.8496 96
8.8596 74					8.8596 35					8.8596 107
8.8696 56					8.8696 44					8.8696 90
8.8796 70					8.8796 32					8.8796 100
8.8896 66					8.8896 40					8.8896 132
8.8996 72					8.8996 38					8.8996 104
8.9096 68					8.9096 43					8.9096 99
8.9196 62					8.9196 35					8.9196 118
8.9296 76					8.9296 36					8.9296 79
8.9396 72					8.9396 35					8.9396 83
8.9496 66					8.9496 30					8.9496 117
8.9596 80					8.9596 24					8.9596 97
8.9696 80					8.9696 43					8.9696 104
8.9796 72					8.9796 35					8.9796 98
8.9896 63					8.9896 35					8.9896 105
8.9996 61					8.9996 45					8.9996 105
9.0096 71					9.0096 33					9.0096 96
9.0196 78					9.0196 36					9.0196 88
9.0296 70					9.0296 17					9.0296 86
9.0396 83					9.0396 36					9.0396 87
9.0496 77					9.0496 32					9.0496 95
9.0596 67					9.0596 29					9.0596 92
9.0696 72					9.0696 29					9.0696 86
9.0796 71					9.0796 25					9.0796 99
9.0896 64					9.0896 27					9.0896 82
9.0996 50					9.0996 22					9.0996 97
9.1096 87					9.1096 27					9.1096 97
9.1196 67					9.1196 34					9.1196 91
9.1296 62					9.1296 42					9.1296 97
9.1396 75					9.1396 33					9.1396 92
9.1496 66					9.1496 29					9.1496 102
9.1596 72					9.1596 33					9.1596 94
9.1696 59					9.1696 26					9.1696 93
9.1796 49					9.1796 40					9.1796 96
9.1896 63					9.1896 29					9.1896 92
9.1996 78					9.1996 36					9.1996 75
9.2096 57					9.2096 32					9.2096 89
9.2196 59					9.2196 29					9.2196 70
9.2296 67					9.2296 25					9.2296 76
9.2396 81					9.2396 32					9.2396 87
9.2496 70					9.2496 32					9.2496 77
9.2596 66					9.2596 31					9.2596 84
9.2696 59					9.2696 36					9.2696 82
9.2796 66					9.2796 40					9.2796 69
9.2896 58					9.2896 29					9.2896 87
9.2996 54					9.2996 31					9.2996 81
9.3096 61					9.3096 36					9.3096 72
9.3196 53					9.3196 32					9.3196 96
9.3296 54					9.3296 27					9.3296 67
9.3396 59					9.3396 25					9.3396 74
9.3496 60					9.3496 30					9.3496 84
9.3596 56					9.3596 39					9.3596 89
9.3696 61					9.3696 34					9.3696 78
9.3796 62					9.3796 34					9.3796 80
9.3896 59					9.3896 36					9.3896 74
9.3996 57					9.3996 33					9.3996 78
9.4096 52					9.4096 16					9.4096 75
9.4196 45					9.4196 25					9.4196 84
9.4296 61					9.4296 27					9.4296 67
9.4396 48					9.4396 20					9.4396 91
9.4496 51					9.4496 21					9.4496 64
9.4596 52					9.4596 33					9.4596 67
9.4696 54					9.4696 13					9.4696 76
9.4796 53					9.4796 31					9.4796 77
9.4896 59					9.4896 23					9.4896 69
9.4996 68					9.4996 26					9.4996 61
9.5096 49					9.5096 22					9.5096 78
9.5196 58					9.5196 27					9.5196 71
9.5296 55					9.5296 25					9.5296 64
9.5396 44					9.5396 23					9.5396 76
9.5496 45					9.5496 28					9.5496 89
9.5596 34					9.5596 17					9.5596 74
9.5696 54					9.5696 20					9.5696 65
9.5796 42					9.5796 22					9.5796 66
9.5896 41					9.5896 29					9.5896 53
9.5996 60					9.5996 19					9.5996 63
9.6096 46					9.6096 19					9.6096 66
9.6196 54					9.6196 15					9.6196 62
9.6296 60					9.6296 25					9.6296 54
9.6396 43					9.6396 22					9.6396 66
9.6496 56					9.6496 20					9.6496 51
9.6596 39					9.6596 15					9.6596 51
9.6696 46					9.6696 26					9.6696 55
9.6796 31					9.6796 12					9.6796 74
9.6896 51					9.6896 23					9.6896 69
9.6996 29					9.6996 19					9.6996 65
9.7096 49					9.7096 15					9.7096 63
9.7196 37					9.7196 15					9.7196 65
9.7296 36					9.7296 20					9.7296 54
9.7396 37					9.7396 16					9.7396 41
9.7496 42					9.7496 21					9.7496 55
9.7596 31					9.7596 20					9.7596 46
9.7696 32					9.7696 20					9.7696 42
9.7796 35					9.7796 19					9.7796 53
9.7896 32					9.7896 27					9.7896 48
9.7996 38					9.7996 11					9.7996 54
9.8096 41					9.8096 15					9.8096 53
9.8196 30					9.8196 22					9.8196 54
9.8296 39					9.8296 12					9.8296 46
9.8396 27					9.8396 19					9.8396 41
9.8496 23					9.8496 14					9.8496 46
9.8596 38					9.8596 18					9.8596 58
9.8696 34					9.8696 19					9.8696 45
9.8796 35					9.8796 17					9.8796 54
9.8896 27					9.8896 15					9.8896 42
9.8996 31					9.8996 21					9.8996 42
9.9096 21					9.9096 15					9.9096 32
9.9196 23					9.9196 9					9.9196 32
9.9296 16					9.9296 10					9.9296 32
9.9396 17					9.9396 12					9.9396 32
9.9496 18					9.9496 8					9.9496 29
9.9596 19					9.9596 11					9.9596 26
9.9696 24					9.9696 8					9.9696 26
9.9796 12					9.9796 10					9.9796 28
9.9896 17					9.9896 7					9.9896 22
9.9996 25					9.9996 4					9.9996 18

## Sheet: Fig. 3e
Raman spectra at different places in the Raman maps
0 µm				4 µm				8 µm				12 µm
Raman shift (cm-1)	Intensity			Raman shift (cm-1)	Intensity			Raman shift (cm-1)	Intensity			Raman shift (cm-1)	Intensity
101.431	2619.9			101.431	1872.1			101.431	1283.8			101.431	851
104.167	2592.6			104.167	1857.3			104.167	1269.8			104.167	839
106.902	2575			106.902	1859.2			106.902	1264.9			106.902	843
109.637	2544			109.637	1860.3			109.637	1253.3			109.637	839.7
112.371	2555.2			112.371	1839.8			112.371	1252.7			112.371	830.1
115.104	2522.6			115.104	1828.2			115.104	1219.6			115.104	822.6
117.836	2480.1			117.836	1779.5			117.836	1221.5			117.836	825.9
120.567	2457.3			120.567	1786.9			120.567	1232.1			120.567	819.7
123.297	2452.3			123.297	1785.6			123.297	1215.7			123.297	815.7
126.026	2433.5			126.026	1768.5			126.026	1209.8			126.026	807.1
128.754	2422.1			128.754	1764.4			128.754	1203.3			128.754	819.1
131.482	2403.2			131.482	1745.3			131.482	1205			131.482	809.1
134.208	2380.3			134.208	1720.4			134.208	1183.2			134.208	795.7
136.934	2377.5			136.934	1712.8			136.934	1173.6			136.934	807.8
139.659	2359.3			139.659	1710.2			139.659	1184.6			139.659	812.4
142.383	2350.5			142.383	1694.8			142.383	1151.4			142.383	801.3
145.106	2334.9			145.106	1683.2			145.106	1176.1			145.106	796.3
147.828	2340			147.828	1688.3			147.828	1157.1			147.828	797.8
150.549	2309.4			150.549	1677.9			150.549	1152.1			150.549	793.6
153.269	2308.5			153.269	1680.2			153.269	1137.2			153.269	795.6
155.989	2320.8			155.989	1660.4			155.989	1134			155.989	784.7
158.707	2289.3			158.707	1659.9			158.707	1139.1			158.707	786.5
161.425	2294.9			161.425	1654.3			161.425	1141.4			161.425	777.8
164.142	2292.4			164.142	1648.3			164.142	1138.5			164.142	783.5
166.858	2289.8			166.858	1657.4			166.858	1128			166.858	775
169.573	2313.5			169.573	1648.2			169.573	1125.8			169.573	787.4
172.287	2290.8			172.287	1667.3			172.287	1123.1			172.287	790.2
175	2297.1			175	1666.5			175	1135.7			175	790.9
177.712	2282.9			177.712	1656.1			177.712	1128.2			177.712	790.2
180.424	2280.8			180.424	1648.6			180.424	1128.8			180.424	786.5
183.135	2259.9			183.135	1645.7			183.135	1141.9			183.135	779.8
185.844	2268.3			185.844	1634.4			185.844	1118.5			185.844	782.8
188.553	2285.7			188.553	1639.2			188.553	1128.6			188.553	768.3
191.261	2276.5			191.261	1645.7			191.261	1122.1			191.261	784
193.968	2281.8			193.968	1632.1			193.968	1120.6			193.968	782.1
196.674	2266.3			196.674	1638.2			196.674	1107.4			196.674	791.7
199.38	2261.5			199.38	1624.7			199.38	1120.6			199.38	779.4
202.084	2264.5			202.084	1618			202.084	1103.3			202.084	770.6
204.788	2284.5			204.788	1634.1			204.788	1124.2			204.788	777.2
207.49	2260.4			207.49	1631.3			207.49	1108.1			207.49	781.4
210.192	2276			210.192	1617.8			210.192	1108.1			210.192	774.1
212.893	2272.4			212.893	1626.6			212.893	1120.4			212.893	779.2
215.593	2300.8			215.593	1647.6			215.593	1103			215.593	778.6
218.292	2276.6			218.292	1621.5			218.292	1134.1			218.292	782.8
220.991	2252			220.991	1628.9			220.991	1128.3			220.991	773.6
223.688	2285.9			223.688	1659.9			223.688	1129.3			223.688	785.9
226.385	2317			226.385	1658.5			226.385	1139.5			226.385	790.5
229.08	2311.3			229.08	1653.2			229.08	1129.5			229.08	787.6
231.775	2322.6			231.775	1669.6			231.775	1141.5			231.775	786.9
234.469	2308.2			234.469	1660.8			234.469	1125.1			234.469	793.9
237.162	2326.8			237.162	1683.3			237.162	1147.3			237.162	790.8
239.855	2331.9			239.855	1676.2			239.855	1146.9			239.855	789.3
242.546	2321.7			242.546	1666.6			242.546	1148.6			242.546	786.6
245.236	2328			245.236	1675.3			245.236	1158.2			245.236	797.3
247.926	2366.6			247.926	1696.9			247.926	1157.1			247.926	798.4
250.615	2351.2			250.615	1696			250.615	1161.1			250.615	801.3
253.303	2353.7			253.303	1719			253.303	1174.9			253.303	803
255.99	2362.4			255.99	1715.8			255.99	1179.6			255.99	796.5
258.676	2371.5			258.676	1719.3			258.676	1180.9			258.676	800.7
261.361	2422.7			261.361	1720.5			261.361	1184.3			261.361	808
264.045	2423.6			264.045	1731.9			264.045	1186.2			264.045	804.5
266.729	2419.5			266.729	1742.7			266.729	1205.5			266.729	809.2
269.412	2462.3			269.412	1768.1			269.412	1187.6			269.412	816.4
272.093	2450.1			272.093	1791.1			272.093	1199.6			272.093	807.6
274.774	2509.9			274.774	1791.4			274.774	1206.8			274.774	809.8
277.454	2513.2			277.454	1799.1			277.454	1217.1			277.454	807.6
280.134	2517			280.134	1811.6			280.134	1225.8			280.134	809.8
282.812	2540.5			282.812	1829.6			282.812	1200			282.812	806.8
285.49	2555.8			285.49	1829.2			285.49	1220.7			285.49	810
288.166	2581.9			288.166	1843.4			288.166	1221.9			288.166	812.8
290.842	2591.1			290.842	1870.2			290.842	1224.6			290.842	807.3
293.517	2610.6			293.517	1875.9			293.517	1251.2			293.517	813.7
296.191	2651.1			296.191	1925.1			296.191	1255.1			296.191	808.8
298.864	2713.8			298.864	1979.9			298.864	1272.5			298.864	821.4
301.537	2760.1			301.537	2028.4			301.537	1290.6			301.537	818.9
304.208	2797.2			304.208	2074.5			304.208	1316.6			304.208	828.7
306.879	2854.7			306.879	2137.1			306.879	1327			306.879	827.9
309.548	2882.2			309.548	2162.6			309.548	1345.2			309.548	836.6
312.217	2904.8			312.217	2190.5			312.217	1375.2			312.217	827.6
314.885	2938.2			314.885	2195.5			314.885	1380.2			314.885	837.5
317.553	2920.9			317.553	2175.4			317.553	1373.6			317.553	856.8
320.219	2894.9			320.219	2138.8			320.219	1365.5			320.219	840.1
322.884	2885.6			322.884	2123.6			322.884	1374.6			322.884	847.3
325.549	2860.7			325.549	2091			325.549	1338.4			325.549	849.2
328.213	2852.5			328.213	2045			328.213	1308.2			328.213	834.7
330.876	2814.6			330.876	2016.9			330.876	1288.3			330.876	828.3
333.538	2779.3			333.538	2008.1			333.538	1285.1			333.538	831.4
336.199	2769			336.199	1998			336.199	1273.4			336.199	825.3
338.859	2769.6			338.859	1979.2			338.859	1251.8			338.859	830.8
341.519	2749			341.519	1971.7			341.519	1257.7			341.519	835.5
344.178	2755.3			344.178	1977.5			344.178	1275.9			344.178	823.5
346.835	2744			346.835	1968.8			346.835	1267.3			346.835	818.9
349.492	2761.5			349.492	1998.5			349.492	1258.5			349.492	832.3
352.149	2771.9			352.149	1969.9			352.149	1279.3			352.149	831.4
354.804	2762.8			354.804	2024.7			354.804	1284.2			354.804	833.9
357.458	2812.8			357.458	2034.8			357.458	1295.1			357.458	832.2
360.112	2822.5			360.112	2077.1			360.112	1320			360.112	841.7
362.765	2894			362.765	2139.4			362.765	1346.2			362.765	843.4
365.416	2929.9			365.416	2171.9			365.416	1378.6			365.416	848.5
368.068	2981			368.068	2206.7			368.068	1405.4			368.068	853.7
370.718	2982.2			370.718	2255.6			370.718	1416.6			370.718	850.2
373.367	2977.5			373.367	2205.6			373.367	1407.7			373.367	859.2
376.016	2919			376.016	2150.1			376.016	1397.1			376.016	852.7
378.663	2835.9			378.663	2089.3			378.663	1362.3			378.663	861.2
381.31	2772.4			381.31	2041.4			381.31	1349.3			381.31	850.3
383.956	2735			383.956	1988.2			383.956	1315			383.956	846.3
386.601	2691.7			386.601	1954.5			386.601	1301			386.601	845.3
389.245	2630.1			389.245	1913.2			389.245	1296			389.245	840.8
391.889	2656.2			391.889	1899.6			391.889	1286.2			391.889	835.2
394.532	2613.8			394.532	1900.7			394.532	1256.2			394.532	845.7
397.173	2571.9			397.173	1878.6			397.173	1269.5			397.173	835.3
399.814	2579.2			399.814	1867.2			399.814	1258.2			399.814	835.4
402.454	2566.5			402.454	1859.5			402.454	1266.4			402.454	838.8
405.094	2564.9			405.094	1849.3			405.094	1291.3			405.094	837.8
407.732	2577.1			407.732	1836.6			407.732	1255.7			407.732	844.3
410.37	2531.4			410.37	1842.8			410.37	1251.5			410.37	850.8
413.006	2541.3			413.006	1841.3			413.006	1254.6			413.006	851.5
415.642	2534.2			415.642	1826			415.642	1257.3			415.642	846.7
418.277	2524.7			418.277	1840.6			418.277	1250.5			418.277	852.5
420.912	2520.6			420.912	1816.9			420.912	1253.6			420.912	848.8
423.545	2555.8			423.545	1832.2			423.545	1268.5			423.545	858.3
426.177	2537.1			426.177	1822.3			426.177	1248.8			426.177	850.9
428.809	2532.2			428.809	1815.6			428.809	1250.5			428.809	854.9
431.44	2557.6			431.44	1830.2			431.44	1265.1			431.44	859
434.07	2518.2			434.07	1800.5			434.07	1260.7			434.07	861.8
436.699	2513.7			436.699	1800.2			436.699	1251.6			436.699	857.8
439.328	2503			439.328	1792.4			439.328	1246.2			439.328	859.5
441.955	2527.4			441.955	1804.2			441.955	1261.6			441.955	865.2
444.582	2514.8			444.582	1813.8			444.582	1274.6			444.582	850.5
447.208	2553.7			447.208	1817			447.208	1269.7			447.208	859.1
449.833	2551.6			449.833	1837.8			449.833	1263.9			449.833	860.5
452.457	2575.1			452.457	1823.6			452.457	1281.4			452.457	870.3
455.081	2570.4			455.081	1838.9			455.081	1285.2			455.081	865.4
457.703	2580.5			457.703	1849.4			457.703	1266			457.703	857.7
460.325	2581.2			460.325	1861.7			460.325	1289.7			460.325	878.2
462.946	2547.9			462.946	1835.2			462.946	1276.2			462.946	858
465.566	2561.9			465.566	1839.4			465.566	1266.6			465.566	856.9
468.185	2563.2			468.185	1841.9			468.185	1262.1			468.185	851.5
470.804	2577.5			470.804	1846.6			470.804	1273.7			470.804	875
473.421	2592.7			473.421	1860.7			473.421	1273.8			473.421	852.5
476.038	2587.1			476.038	1872.8			476.038	1297.7			476.038	863
478.654	2607.1			478.654	1869.2			478.654	1293.9			478.654	862.8
481.269	2589.3			481.269	1847.9			481.269	1296.8			481.269	866.1
483.884	2605.4			483.884	1860.5			483.884	1312.9			483.884	871.3
486.497	2577.9			486.497	1852.8			486.497	1284.6			486.497	857.9
489.11	2587.6			489.11	1857.1			489.11	1300.4			489.11	875.1
491.722	2572.5			491.722	1847.5			491.722	1304			491.722	875.7
494.333	2582.3			494.333	1837.9			494.333	1302.6			494.333	871.7
496.943	2605			496.943	1876			496.943	1300.6			496.943	879.3
499.552	2596.8			499.552	1853.5			499.552	1297.3			499.552	857.6
502.161	2595.7			502.161	1866.8			502.161	1298.9			502.161	874.8
504.768	2586.9			504.768	1874.7			504.768	1312.2			504.768	873.5
507.375	2622.7			507.375	1888.3			507.375	1304.6			507.375	885.4
509.981	2586.9			509.981	1875.4			509.981	1310.4			509.981	888.2
512.587	2575.3			512.587	1833.8			512.587	1302			512.587	882.7
515.191	2566.5			515.191	1835.3			515.191	1284.1			515.191	873.6
517.795	2569.2			517.795	1828			517.795	1299.9			517.795	888.4
520.398	2555.2			520.398	1829.5			520.398	1286.2			520.398	871.7
523	2570.2			523	1838.5			523	1280.7			523	866.8
525.601	2553.9			525.601	1823.2			525.601	1288			525.601	879.2
528.201	2556.7			528.201	1817.6			528.201	1299.8			528.201	877.9
530.801	2584.5			530.801	1841.1			530.801	1299.3			530.801	890.6
533.4	2560.7			533.4	1820.3			533.4	1301.6			533.4	881.7
535.997	2558.8			535.997	1834.3			535.997	1302.7			535.997	881.6
538.595	2584.6			538.595	1826.3			538.595	1295.6			538.595	882.3
541.191	2575.2			541.191	1835.6			541.191	1316.5			541.191	872.1
543.786	2575.7			543.786	1833.4			543.786	1309.6			543.786	893.9
546.381	2602.6			546.381	1838.5			546.381	1322.1			546.381	887.7
548.975	2587.8			548.975	1861.1			548.975	1295			548.975	891.4
551.568	2639.1			551.568	1856.7			551.568	1327			551.568	895.5
554.16	2651			554.16	1855.4			554.16	1324.7			554.16	883.2
556.752	2634.9			556.752	1870.4			556.752	1344.2			556.752	902.9
559.342	2645.4			559.342	1877.4			559.342	1333.8			559.342	899.1
561.932	2665.9			561.932	1866.1			561.932	1327.4			561.932	896.4
564.521	2653.5			564.521	1871.1			564.521	1337.6			564.521	887.2
567.109	2673.9			567.109	1887.8			567.109	1331.2			567.109	891.8
569.696	2646.1			569.696	1887.8			569.696	1322.7			569.696	897.5
572.283	2629.2			572.283	1877.2			572.283	1345.7			572.283	909.2
574.869	2671.3			574.869	1885.5			574.869	1337.5			574.869	893.7
577.454	2680.7			577.454	1891.2			577.454	1356.3			577.454	892.2
580.038	2670.5			580.038	1936.3			580.038	1337.7			580.038	909.6
582.621	2716.5			582.621	1937.6			582.621	1352.3			582.621	895.5
585.204	2703.9			585.204	1932.8			585.204	1365.5			585.204	906.7
587.785	2712			587.785	1940.2			587.785	1356.7			587.785	903
590.366	2722.5			590.366	1949.8			590.366	1366			590.366	913.9
592.947	2718.7			592.947	1953.7			592.947	1387.6			592.947	910
595.526	2741.3			595.526	1935			595.526	1381.7			595.526	906
598.104	2724.3			598.104	1926.9			598.104	1366.9			598.104	915.7
600.682	2737.3			600.682	1938.3			600.682	1371.3			600.682	907.6
603.259	2730			603.259	1937.8			603.259	1354.5			603.259	895.5
605.835	2743.1			605.835	1947.6			605.835	1356.5			605.835	911.3
608.41	2737.8			608.41	1962.7			608.41	1368.9			608.41	911.1
610.985	2717.1			610.985	1941.9			610.985	1373.7			610.985	905.3
613.558	2758.6			613.558	1943.6			613.558	1367.3			613.558	907.7
616.131	2731.6			616.131	1958.4			616.131	1379.2			616.131	912.4
618.703	2757.7			618.703	1974			618.703	1377.6			618.703	919.6
621.275	2758.8			621.275	1966.9			621.275	1384.8			621.275	915.3
623.845	2776.8			623.845	1974.8			623.845	1378			623.845	922.2
626.415	2756.1			626.415	1983.4			626.415	1404.6			626.415	913.8
628.984	2781			628.984	1996.9			628.984	1395.6			628.984	923.7
631.552	2812.4			631.552	2018.1			631.552	1410.9			631.552	924.9
634.119	2834.9			634.119	2032.4			634.119	1386.1			634.119	924.6
636.686	2848.3			636.686	2071.3			636.686	1419			636.686	931.5
639.251	2927			639.251	2112.1			639.251	1442.6			639.251	929.9
641.816	2939.5			641.816	2121.7			641.816	1468.8			641.816	937.6
644.38	3001.2			644.38	2177.7			644.38	1481.1			644.38	937.3
646.944	3117.6			646.944	2251.5			646.944	1522.9			646.944	939.5
649.506	3238.4			649.506	2333.4			649.506	1559.1			649.506	950.9
652.068	3376.1			652.068	2436.5			652.068	1595.5			652.068	954.6
654.629	3507			654.629	2597.7			654.629	1679.9			654.629	973.9
657.189	3703.7			657.189	2764.7			657.189	1726			657.189	979.1
659.748	3838.4			659.748	2897.1			659.748	1834.3			659.748	990.4
662.307	3880			662.307	2971			662.307	1901.4			662.307	1003.6
664.865	3849.1			664.865	2958.2			664.865	1943.8			664.865	1028.2
667.422	3711.3			667.422	2845.8			667.422	1928.6			667.422	1021.1
669.978	3536.8			669.978	2698.5			669.978	1840			669.978	1018.9
672.533	3377.3			672.533	2483.4			672.533	1720			672.533	1002.6
675.088	3249.3			675.088	2366.5			675.088	1622.7			675.088	968.7
677.642	3095.5			677.642	2226.8			677.642	1538.2			677.642	952.9
680.195	3063.8			680.195	2170.5			680.195	1493			680.195	943.2
682.747	3013.3			682.747	2145.5			682.747	1485.1			682.747	939
685.298	2930.9			685.298	2115.2			685.298	1452.3			685.298	946.7
687.849	2929			687.849	2076.1			687.849	1456.9			687.849	948.6
690.399	2894.7			690.399	2054.7			690.399	1430.3			690.399	949.1
692.948	2853			692.948	2067.8			692.948	1432.8			692.948	943.7
695.496	2834			695.496	2050.8			695.496	1430.8			695.496	939.5
698.044	2851.6			698.044	2040.3			698.044	1413.7			698.044	943.7
700.59	2824.8			700.59	2016.9			700.59	1423.2			700.59	951.3
703.136	2821.1			703.136	2013.3			703.136	1424.4			703.136	935.9
705.681	2801.7			705.681	1993			705.681	1425.2			705.681	945.2
708.226	2801			708.226	1999.2			708.226	1409.4			708.226	939.7
710.769	2788.4			710.769	1978.3			710.769	1420.2			710.769	939.4
713.312	2786.7			713.312	1958.2			713.312	1406.8			713.312	942.7
715.854	2769.7			715.854	1969.4			715.854	1406.2			715.854	945.3
718.395	2759.3			718.395	1961.6			718.395	1397.4			718.395	936.5
720.936	2774.3			720.936	1985.4			720.936	1417.3			720.936	950.8
723.475	2786			723.475	1984.8			723.475	1421.7			723.475	943.2
726.014	2790			726.014	2002.5			726.014	1426.1			726.014	946.3
728.552	2832.8			728.552	2025.4			728.552	1427.3			728.552	940.4
731.09	2805.7			731.09	2008.2			731.09	1433.6			731.09	942
733.626	2828.8			733.626	2024.5			733.626	1438.1			733.626	950.2
736.162	2838.9			736.162	2025.5			736.162	1437.8			736.162	932.9
738.697	2787.7			738.697	2019.3			738.697	1444.1			738.697	953
741.231	2825.8			741.231	2026.3			741.231	1447.5			741.231	958
743.765	2828.9			743.765	2022.3			743.765	1456.1			743.765	952.3
746.297	2816.2			746.297	2006.9			746.297	1476.2			746.297	952
748.829	2839.9			748.829	2042.5			748.829	1451			748.829	971
751.36	2845			751.36	2031.9			751.36	1448.9			751.36	956.9
753.89	2868.9			753.89	2050.9			753.89	1466.1			753.89	962.4
756.42	2882.8			756.42	2061.4			756.42	1473.1			756.42	965.8
758.949	2875.6			758.949	2041.9			758.949	1469.5			758.949	968.7
761.477	2866.5			761.477	2069.3			761.477	1476.9			761.477	967.2
764.004	2921.3			764.004	2096.1			764.004	1499.3			764.004	976.2
766.53	2900.6			766.53	2062.5			766.53	1505.7			766.53	970.3
769.056	2890.6			769.056	2084.5			769.056	1501.6			769.056	967.5
771.581	2862.5			771.581	2074.2			771.581	1485.8			771.581	987.2
774.105	2860.3			774.105	2047.6			774.105	1457.2			774.105	966.5
776.628	2888.3			776.628	2071.9			776.628	1480.7			776.628	961.2
779.151	2841.9			779.151	2056.1			779.151	1463			779.151	974.6
781.673	2851.1			781.673	2052.4			781.673	1464.6			781.673	962.4
784.194	2869.2			784.194	2052.3			784.194	1460.6			784.194	968.7
786.714	2850.6			786.714	2042.8			786.714	1465.7			786.714	972.6
789.233	2854.9			789.233	2019.8			789.233	1476.7			789.233	972
791.752	2870.1			791.752	2039			791.752	1471.8			791.752	975
794.27	2852.6			794.27	2025.9			794.27	1488.4			794.27	979.1
796.787	2856.2			796.787	2055			796.787	1483.7			796.787	979.5
799.303	2854.6			799.303	2039.3			799.303	1462.4			799.303	976.2
801.819	2833			801.819	2041.7			801.819	1478			801.819	987.6
804.334	2830			804.334	2030			804.334	1494			804.334	980.7
806.848	2826.2			806.848	2040.3			806.848	1473			806.848	986
809.361	2851.5			809.361	2021.9			809.361	1492.9			809.361	988.3
811.874	2839.2			811.874	2029.6			811.874	1483.4			811.874	982
814.386	2852.8			814.386	2035.7			814.386	1477.3			814.386	988.5
816.897	2857.9			816.897	2030.1			816.897	1477.4			816.897	986.7
819.407	2845.8			819.407	2026.9			819.407	1477.7			819.407	970.9
821.916	2849.7			821.916	2053.9			821.916	1486.6			821.916	983.8
824.425	2881.4			824.425	2049.5			824.425	1492.4			824.425	989.1
826.933	2849.3			826.933	2046			826.933	1506.8			826.933	984.5
829.44	2877.9			829.44	2044.2			829.44	1506.7			829.44	997.6
831.947	2898.4			831.947	2049.3			831.947	1499.4			831.947	989.2
834.452	2862.7			834.452	2050.7			834.452	1490.3			834.452	994.6
836.957	2874.3			836.957	2057.3			836.957	1513.3			836.957	999.1
839.461	2914.4			839.461	2076.6			839.461	1522.7			839.461	995.2
841.965	2884.5			841.965	2048.2			841.965	1520.2			841.965	1001.6
844.467	2890			844.467	2071.1			844.467	1521.6			844.467	1011.9
846.969	2877.8			846.969	2054.6			846.969	1526.9			846.969	998.1
849.47	2899			849.47	2069.1			849.47	1525.1			849.47	1005.6
851.971	2898.7			851.971	2070			851.971	1525.1			851.971	1012
854.47	2906.5			854.47	2071.6			854.47	1532.8			854.47	1005.1
856.969	2899.3			856.969	2102.5			856.969	1535.9			856.969	1020.8
859.467	2931.6			859.467	2092.9			859.467	1538.7			859.467	1024.4
861.964	2944.4			861.964	2097.4			861.964	1544.9			861.964	1024.4
864.461	2956.1			864.461	2122.7			864.461	1561.3			864.461	1027.1
866.957	2945.1			866.957	2101.2			866.957	1539.8			866.957	1024.7
869.452	2958.6			869.452	2111.8			869.452	1569.1			869.452	1024.9
871.946	2997.2			871.946	2114.5			871.946	1569.1			871.946	1036.4
874.439	3031.4			874.439	2122.1			874.439	1597.9			874.439	1039.8
876.932	3011.8			876.932	2132.6			876.932	1610			876.932	1033.7
879.424	3033.3			879.424	2138.7			879.424	1604.6			879.424	1047.9
881.915	3041.5			881.915	2131.2			881.915	1607.4			881.915	1047.9
884.406	3066.5			884.406	2169.5			884.406	1619.4			884.406	1050.5
886.895	3048.6			886.895	2168.5			886.895	1632.4			886.895	1049.8
889.384	3062			889.384	2184.4			889.384	1644.5			889.384	1049.3
891.873	3087.4			891.873	2197.3			891.873	1650.7			891.873	1062
894.36	3068.3			894.36	2199.2			894.36	1625.6			894.36	1054.8
896.847	3074			896.847	2188			896.847	1624.1			896.847	1057.1
899.333	3069.6			899.333	2225.9			899.333	1639.3			899.333	1056.6
901.818	3068			901.818	2199.3			901.818	1623			901.818	1064
904.302	3065.1			904.302	2199.7			904.302	1625.6			904.302	1049.7
906.786	3100.5			906.786	2197.6			906.786	1630			906.786	1058.9
909.269	3090.7			909.269	2203.7			909.269	1649.6			909.269	1055.5
911.751	3068.3			911.751	2209.6			911.751	1669.7			911.751	1053.6
914.232	3147.3			914.232	2211.7			914.232	1673.2			914.232	1060.9
916.713	3127.4			916.713	2217.7			916.713	1671.6			916.713	1079.4
919.193	3128.8			919.193	2210.4			919.193	1686.5			919.193	1087.7
921.672	3120.8			921.672	2206.5			921.672	1681.3			921.672	1088.5
924.151	3156.2			924.151	2243.7			924.151	1690.9			924.151	1087.9
926.628	3148.2			926.628	2216			926.628	1715.6			926.628	1088
929.105	3161.4			929.105	2252.8			929.105	1709.3			929.105	1087.4
931.581	3145.9			931.581	2236.1			931.581	1668.3			931.581	1080.9
934.057	3195.2			934.057	2247.6			934.057	1711.4			934.057	1091.9
936.532	3201.1			936.532	2257.8			936.532	1686.8			936.532	1077.9
939.006	3158.1			939.006	2265.4			939.006	1669			939.006	1082.7
941.479	3202.9			941.479	2271.3			941.479	1680.6			941.479	1076.2
943.951	3177			943.951	2262.4			943.951	1692.6			943.951	1081.1
946.423	3175.4			946.423	2260.1			946.423	1687			946.423	1082.1
948.894	3195.5			948.894	2271.6			948.894	1682.1			948.894	1066.5
951.364	3202.2			951.364	2284.9			951.364	1699			951.364	1080
953.834	3212.4			953.834	2277.2			953.834	1696.5			953.834	1075.2
956.302	3219.6			956.302	2312.3			956.302	1702.7			956.302	1077.8
958.77	3213.2			958.77	2304.8			958.77	1693.8			958.77	1078.4
961.238	3220.5			961.238	2300.9			961.238	1711.3			961.238	1074.7
963.704	3203.8			963.704	2301			963.704	1711.6			963.704	1081.5
966.17	3235.6			966.17	2319			966.17	1705.7			966.17	1085.1
968.635	3215.7			968.635	2321.4			968.635	1730.7			968.635	1078.7
971.099	3250.8			971.099	2328.8			971.099	1726.2			971.099	1087.2
973.563	3242.2			973.563	2331.1			973.563	1731.7			973.563	1076.1
976.025	3266.2			976.025	2332.1			976.025	1736.5			976.025	1098.4
978.487	3285.2			978.487	2330.9			978.487	1746			978.487	1075.5
980.949	3281.4			980.949	2347.2			980.949	1738.7			980.949	1095.1
983.409	3280			983.409	2335.8			983.409	1740.4			983.409	1093.6
985.869	3299.1			985.869	2352.7			985.869	1761.8			985.869	1084.9
988.328	3316.9			988.328	2366			988.328	1755.4			988.328	1096.7
990.787	3305			990.787	2385.6			990.787	1774.4			990.787	1088.4
993.244	3350.4			993.244	2407			993.244	1773.3			993.244	1109
995.701	3372.1			995.701	2432.7			995.701	1776.6			995.701	1104.3
998.157	3438.2			998.157	2502.4			998.157	1793.5			998.157	1114.6
1000.61	3468.8			1000.61	2536.6			1000.61	1816.5			1000.61	1119.9
1003.07	3550.2			1003.07	2605.3			1003.07	1849.1			1003.07	1110.8
1005.52	3654			1005.52	2676.1			1005.52	1884.8			1005.52	1119.4
1007.97	3769			1007.97	2794.7			1007.97	1931.2			1007.97	1126.8
1010.43	3914			1010.43	2936.3			1010.43	1998.8			1010.43	1147.8
1012.88	4043.8			1012.88	3088.3			1012.88	2053.6			1012.88	1149.3
1015.33	4188			1015.33	3219.4			1015.33	2121.2			1015.33	1171.5
1017.78	4295.5			1017.78	3286.9			1017.78	2175.7			1017.78	1167
1020.23	4278.6			1020.23	3274.6			1020.23	2197.2			1020.23	1178.9
1022.68	4238			1022.68	3168.6			1022.68	2168.8			1022.68	1193.7
1025.13	4090.1			1025.13	2997			1025.13	2135.6			1025.13	1180.4
1027.57	3928.3			1027.57	2868.1			1027.57	2105.3			1027.57	1178
1030.02	3839.7			1030.02	2782.1			1030.02	2038.4			1030.02	1179.7
1032.47	3751			1032.47	2681			1032.47	2007.5			1032.47	1168
1034.91	3666.9			1034.91	2620			1034.91	1983.3			1034.91	1168
1037.36	3618.7			1037.36	2581.8			1037.36	1962.7			1037.36	1162.6
1039.8	3548.6			1039.8	2553.5			1039.8	1948.6			1039.8	1156.3
1042.24	3599.2			1042.24	2588.4			1042.24	1929.6			1042.24	1173
1044.68	3576.9			1044.68	2575.7			1044.68	1931.2			1044.68	1157.2
1047.13	3552.1			1047.13	2542.8			1047.13	1924.1			1047.13	1157.8
1049.57	3555.4			1049.57	2533.9			1049.57	1884.9			1049.57	1167
1052.01	3549.9			1052.01	2535.8			1052.01	1905.4			1052.01	1159.7
1054.45	3542			1054.45	2523.9			1054.45	1911.2			1054.45	1157.5
1056.88	3529.2			1056.88	2530.9			1056.88	1926.8			1056.88	1175.5
1059.32	3543.4			1059.32	2558.7			1059.32	1930.8			1059.32	1171.7
1061.76	3522.2			1061.76	2564			1061.76	1943.6			1061.76	1167.3
1064.2	3545.4			1064.2	2536.4			1064.2	1919.3			1064.2	1173.1
1066.63	3586.3			1066.63	2547.1			1066.63	1940.1			1066.63	1182.1
1069.07	3580.9			1069.07	2566.9			1069.07	1979.2			1069.07	1182.6
1071.5	3543.5			1071.5	2548.6			1071.5	1938			1071.5	1187.9
1073.93	3574.6			1073.93	2541.9			1073.93	1949.3			1073.93	1186.9
1076.37	3560.9			1076.37	2561.8			1076.37	1944			1076.37	1172.3
1078.8	3568.7			1078.8	2553.8			1078.8	1959.9			1078.8	1182.9
1081.23	3537.1			1081.23	2548.9			1081.23	1974			1081.23	1194.4
1083.66	3536			1083.66	2556.5			1083.66	1946.3			1083.66	1186.8
1086.09	3585.3			1086.09	2535.3			1086.09	1953.3			1086.09	1177.5
1088.52	3519.3			1088.52	2546.9			1088.52	1962.5			1088.52	1188.6
1090.95	3529			1090.95	2515.9			1090.95	1957.8			1090.95	1199
1093.38	3516.4			1093.38	2521.7			1093.38	1937.3			1093.38	1186.8
1095.8	3590			1095.8	2546.4			1095.8	1949.4			1095.8	1197.1
1098.23	3557.9			1098.23	2538.7			1098.23	1948.3			1098.23	1200.4
1100.65	3570.8			1100.65	2546.9			1100.65	1951.8			1100.65	1198.2
1103.08	3582			1103.08	2584.4			1103.08	1968.2			1103.08	1189.7
1105.5	3598.7			1105.5	2608.3			1105.5	1975.4			1105.5	1206
1107.93	3601.9			1107.93	2583.9			1107.93	1986.5			1107.93	1195.1
1110.35	3614.4			1110.35	2612.2			1110.35	1961.9			1110.35	1195.6
1112.77	3632.8			1112.77	2612.9			1112.77	1976			1112.77	1200.6
1115.19	3602			1115.19	2573.5			1115.19	1975.1			1115.19	1212.1
1117.61	3640.9			1117.61	2576.7			1117.61	1998.3			1117.61	1195.5
1120.03	3590			1120.03	2568.5			1120.03	1976.9			1120.03	1212.2
1122.45	3592.3			1122.45	2597.6			1122.45	2000.2			1122.45	1203.6
1124.87	3601.4			1124.87	2577			1124.87	1964.6			1124.87	1206.6
1127.29	3606.6			1127.29	2579.6			1127.29	1984			1127.29	1197.7
1129.7	3622.6			1129.7	2581.2			1129.7	1989.4			1129.7	1196.3
1132.12	3606.7			1132.12	2561.5			1132.12	1969			1132.12	1205
1134.54	3652			1134.54	2572.1			1134.54	1960.2			1134.54	1224.2
1136.95	3648.4			1136.95	2600.4			1136.95	1991.1			1136.95	1216.5
1139.36	3640.2			1139.36	2586.4			1139.36	1981.3			1139.36	1196
1141.78	3682.7			1141.78	2605.2			1141.78	1996.1			1141.78	1201.2
1144.19	3713.3			1144.19	2645.2			1144.19	2006.3			1144.19	1205.3
1146.6	3737.5			1146.6	2673.7			1146.6	2020			1146.6	1209.1
1149.01	3766.8			1149.01	2708.4			1149.01	2017.2			1149.01	1212.7
1151.42	3862.3			1151.42	2785.8			1151.42	2059.5			1151.42	1217.8
1153.83	3910.7			1153.83	2843.1			1153.83	2114			1153.83	1227.2
1156.24	4034.2			1156.24	2945.3			1156.24	2143.4			1156.24	1230.4
1158.65	4181.2			1158.65	3056.9			1158.65	2217.6			1158.65	1225.3
1161.06	4309.4			1161.06	3204.2			1161.06	2247.9			1161.06	1253.9
1163.47	4399			1163.47	3298			1163.47	2316.2			1163.47	1263.3
1165.87	4520.8			1165.87	3407.7			1165.87	2375			1165.87	1283.5
1168.28	4587.2			1168.28	3470.7			1168.28	2402.1			1168.28	1297.8
1170.68	4555.9			1170.68	3455.3			1170.68	2385.9			1170.68	1285.1
1173.09	4540.9			1173.09	3377.6			1173.09	2422.5			1173.09	1288.3
1175.49	4400.5			1175.49	3315.2			1175.49	2327.6			1175.49	1297.2
1177.89	4259.4			1177.89	3176.8			1177.89	2307			1177.89	1279.8
1180.29	4113			1180.29	3023.4			1180.29	2206.3			1180.29	1272.3
1182.69	4031.9			1182.69	2934.2			1182.69	2223.8			1182.69	1262.6
1185.1	3990.3			1185.1	2865			1185.1	2197.2			1185.1	1260.3
1187.5	3960.3			1187.5	2890.7			1187.5	2164.7			1187.5	1269.4
1189.89	3931.5			1189.89	2841.8			1189.89	2176.1			1189.89	1250.8
1192.29	3976.7			1192.29	2839.3			1192.29	2172.4			1192.29	1268.2
1194.69	3958.7			1194.69	2848.3			1194.69	2174.9			1194.69	1269.1
1197.09	3973.6			1197.09	2876.8			1197.09	2161.1			1197.09	1263.8
1199.48	4038.3			1199.48	2880.2			1199.48	2189.6			1199.48	1262.8
1201.88	4027.7			1201.88	2903.1			1201.88	2199.5			1201.88	1272.6
1204.27	4040.7			1204.27	2918.6			1204.27	2238			1204.27	1291.7
1206.67	4080.1			1206.67	2941.1			1206.67	2285.1			1206.67	1287.2
1209.06	4097.8			1209.06	2946.7			1209.06	2262.7			1209.06	1291.1
1211.45	4134			1211.45	2956			1211.45	2296.9			1211.45	1285
1213.85	4146.3			1213.85	2999.2			1213.85	2299.6			1213.85	1325.4
1216.24	4139.7			1216.24	2987.8			1216.24	2316.6			1216.24	1313.5
1218.63	4192.6			1218.63	2994.6			1218.63	2332.1			1218.63	1317.2
1221.02	4181.5			1221.02	2983.7			1221.02	2329.2			1221.02	1311.5
1223.41	4179.9			1223.41	3003.6			1223.41	2343.7			1223.41	1333.5
1225.8	4241.1			1225.8	3010.7			1225.8	2360.1			1225.8	1332.7
1228.18	4246.3			1228.18	3062.1			1228.18	2356.7			1228.18	1332.4
1230.57	4271.9			1230.57	3081.2			1230.57	2360.8			1230.57	1324
1232.96	4324.2			1232.96	3107.8			1232.96	2366.3			1232.96	1331
1235.34	4347.2			1235.34	3154.6			1235.34	2419.6			1235.34	1332.3
1237.73	4456.3			1237.73	3217.2			1237.73	2403.9			1237.73	1337.5
1240.11	4480.9			1240.11	3233.9			1240.11	2441.6			1240.11	1337
1242.5	4533			1242.5	3303.4			1242.5	2449.1			1242.5	1346
1244.88	4617.7			1244.88	3357.4			1244.88	2492.8			1244.88	1352.9
1247.26	4702			1247.26	3406.7			1247.26	2556.3			1247.26	1368.3
1249.64	4783.2			1249.64	3487.6			1249.64	2558.4			1249.64	1373.3
1252.02	4848.8			1252.02	3552.1			1252.02	2593.9			1252.02	1398.9
1254.4	4930.9			1254.4	3612.3			1254.4	2602.8			1254.4	1396
1256.78	4939.2			1256.78	3672.2			1256.78	2666.1			1256.78	1412.5
1259.16	4957.1			1259.16	3666.6			1259.16	2694			1259.16	1393.3
1261.54	5004.7			1261.54	3748.7			1261.54	2709.6			1261.54	1425
1263.92	4976			1263.92	3701			1263.92	2704.1			1263.92	1423
1266.29	4970.6			1266.29	3678			1266.29	2719.4			1266.29	1419.1
1268.67	4988.1			1268.67	3679.9			1268.67	2716.7			1268.67	1430.8
1271.04	4929			1271.04	3620.4			1271.04	2705.7			1271.04	1427.5
1273.42	4912.7			1273.42	3597.9			1273.42	2659.7			1273.42	1418.8
1275.79	4864.1			1275.79	3565.7			1275.79	2666			1275.79	1428.8
1278.17	4816.1			1278.17	3516.8			1278.17	2644.7			1278.17	1428.6
1280.54	4804.3			1280.54	3492			1280.54	2634.2			1280.54	1412.2
1282.91	4746.5			1282.91	3464.2			1282.91	2626.4			1282.91	1426.1
1285.28	4767.9			1285.28	3470.4			1285.28	2659.9			1285.28	1436.5
1287.65	4717.1			1287.65	3432.1			1287.65	2618.5			1287.65	1416.3
1290.02	4687.4			1290.02	3413.4			1290.02	2636.3			1290.02	1432.6
1292.39	4687			1292.39	3329.6			1292.39	2627			1292.39	1420.7
1294.76	4684.6			1294.76	3339.3			1294.76	2608.4			1294.76	1414
1297.13	4614.9			1297.13	3299.2			1297.13	2578.1			1297.13	1397.3
1299.49	4628.1			1299.49	3284.4			1299.49	2578.2			1299.49	1394.4
1301.86	4670.5			1301.86	3368.9			1301.86	2583.8			1301.86	1410.3
1304.22	4699.5			1304.22	3382.9			1304.22	2592.3			1304.22	1415.1
1306.59	4766.4			1306.59	3453.6			1306.59	2637.2			1306.59	1425.5
1308.95	4851.8			1308.95	3561.5			1308.95	2690.9			1308.95	1431.2
1311.32	5055.2			1311.32	3731.5			1311.32	2734.9			1311.32	1434.4
1313.68	5210.7			1313.68	3899.9			1313.68	2812.8			1313.68	1439.8
1316.04	5448			1316.04	4062.8			1316.04	2892.1			1316.04	1473.7
1318.4	5409.4			1318.4	4105.1			1318.4	2934.7			1318.4	1469.4
1320.76	5409			1320.76	4085.3			1320.76	2933			1320.76	1459.4
1323.12	5310			1323.12	3948.5			1323.12	2895.3			1323.12	1467.2
1325.48	5139.5			1325.48	3772.7			1325.48	2830.7			1325.48	1453.4
1327.84	5004			1327.84	3645.3			1327.84	2753.4			1327.84	1454.7
1330.2	4877.5			1330.2	3484.9			1330.2	2717			1330.2	1446.2
1332.56	4803.6			1332.56	3410.8			1332.56	2680.9			1332.56	1436.1
1334.91	4763.4			1334.91	3402.7			1334.91	2685.5			1334.91	1438.2
1337.27	4725.3			1337.27	3354			1337.27	2634.7			1337.27	1448.6
1339.62	4725.7			1339.62	3386.5			1339.62	2662			1339.62	1438.5
1341.98	4785.5			1341.98	3438.2			1341.98	2677.7			1341.98	1434.5
1344.33	4806.1			1344.33	3472.2			1344.33	2680.9			1344.33	1452.8
1346.69	4818.1			1346.69	3511.6			1346.69	2723.4			1346.69	1456.4
1349.04	4884.1			1349.04	3531.7			1349.04	2755.6			1349.04	1478.3
1351.39	4926.9			1351.39	3571.3			1351.39	2785.4			1351.39	1492.2
1353.74	4928.5			1353.74	3576.7			1353.74	2809.5			1353.74	1470.8
1356.09	4907.8			1356.09	3574.9			1356.09	2829.7			1356.09	1488.3
1358.44	4896.7			1358.44	3528.9			1358.44	2844.1			1358.44	1490.1
1360.79	4851.8			1360.79	3515.8			1360.79	2849.8			1360.79	1501.7
1363.14	4823.3			1363.14	3493.2			1363.14	2817.2			1363.14	1496.6
1365.49	4826.4			1365.49	3466.9			1365.49	2826.4			1365.49	1472.2
1367.83	4790.5			1367.83	3448.3			1367.83	2806.5			1367.83	1494.6
1370.18	4808.9			1370.18	3410.6			1370.18	2779.2			1370.18	1492.8
1372.52	4775.5			1372.52	3394.5			1372.52	2771.9			1372.52	1477
1374.87	4760.2			1374.87	3366.3			1374.87	2745.2			1374.87	1470.6
1377.21	4778.6			1377.21	3397.2			1377.21	2781.1			1377.21	1473.2
1379.56	4779.2			1379.56	3424.4			1379.56	2783.9			1379.56	1493.3
1381.9	4809.6			1381.9	3413.8			1381.9	2777.2			1381.9	1499.1
1384.24	4757			1384.24	3397.7			1384.24	2779.3			1384.24	1482.5
1386.58	4761.3			1386.58	3412.9			1386.58	2816.3			1386.58	1504
1388.92	4766.3			1388.92	3398			1388.92	2778.8			1388.92	1516.9
1391.26	4777.3			1391.26	3405.7			1391.26	2829			1391.26	1509.9
1393.6	4791.6			1393.6	3388			1393.6	2821			1393.6	1516.6
1395.94	4766.7			1395.94	3362.7			1395.94	2836.7			1395.94	1508
1398.28	4742.7			1398.28	3352.7			1398.28	2805.9			1398.28	1508
1400.62	4740.8			1400.62	3366.5			1400.62	2835.9			1400.62	1521.4
1402.96	4741			1402.96	3364.1			1402.96	2840.6			1402.96	1530.6
1405.29	4726.9			1405.29	3337.1			1405.29	2827.5			1405.29	1520.1
1407.63	4725			1407.63	3354.7			1407.63	2837.2			1407.63	1519.7
1409.96	4691.5			1409.96	3355			1409.96	2805.4			1409.96	1518.4
1412.3	4733.6			1412.3	3379.2			1412.3	2833.2			1412.3	1520.6
1414.63	4749.7			1414.63	3427.2			1414.63	2837.9			1414.63	1532.7
1416.96	4788.6			1416.96	3450			1416.96	2857.4			1416.96	1539.8
1419.29	4817.7			1419.29	3444.2			1419.29	2838.9			1419.29	1531.7
1421.63	4849.9			1421.63	3479.1			1421.63	2879.3			1421.63	1526.4
1423.96	4836.5			1423.96	3497.2			1423.96	2906.5			1423.96	1538.8
1426.29	4898.3			1426.29	3500.7			1426.29	2915.3			1426.29	1555.9
1428.62	4912.1			1428.62	3511.1			1428.62	2931.8			1428.62	1555.4
1430.94	4937.8			1430.94	3530.7			1430.94	2952.9			1430.94	1554.2
1433.27	5010.9			1433.27	3566.6			1433.27	2965.6			1433.27	1581.1
1435.6	4989.1			1435.6	3607.2			1435.6	2955.8			1435.6	1580.6
1437.93	5074.5			1437.93	3608.5			1437.93	3020.9			1437.93	1593
1440.25	5070.6			1440.25	3647.6			1440.25	3010.2			1440.25	1581.7
1442.58	5185.6			1442.58	3705.6			1442.58	3046.1			1442.58	1609.9
1444.9	5277.6			1444.9	3748.6			1444.9	3064			1444.9	1603.2
1447.23	5391.2			1447.23	3850.2			1447.23	3103.2			1447.23	1619.4
1449.55	5444.3			1449.55	3952.4			1449.55	3160.7			1449.55	1617.3
1451.87	5655.9			1451.87	4033.1			1451.87	3197.9			1451.87	1621.3
1454.19	5844.3			1454.19	4191			1454.19	3319.1			1454.19	1648.7
1456.52	6006.7			1456.52	4330.1			1456.52	3389.9			1456.52	1672.3
1458.84	6266.2			1458.84	4486.2			1458.84	3512.8			1458.84	1673.6
1461.16	6475.5			1461.16	4723.6			1461.16	3603.2			1461.16	1705.1
1463.47	6744.8			1463.47	4940.6			1463.47	3732.2			1463.47	1720.1
1465.79	6961.6			1465.79	5130.8			1465.79	3812.7			1465.79	1747.9
1468.11	7097.2			1468.11	5294.5			1468.11	3873.2			1468.11	1750
1470.43	7238.5			1470.43	5481.5			1470.43	3909.8			1470.43	1764.5
1472.75	7449.6			1472.75	5706.5			1472.75	4001.9			1472.75	1773.1
1475.06	7754.1			1475.06	6054			1475.06	4037.4			1475.06	1767.3
1477.38	8095.2			1477.38	6423.8			1477.38	4145.9			1477.38	1792.8
1479.69	8425.8			1479.69	6790.4			1479.69	4281.9			1479.69	1806.8
1482.01	8412.3			1482.01	6865.1			1482.01	4367.5			1482.01	1831.6
1484.32	8273.1			1484.32	6658			1484.32	4381.9			1484.32	1835.6
1486.63	7843.1			1486.63	6161.9			1486.63	4273.8			1486.63	1819.5
1488.94	7248.2			1488.94	5568.7			1488.94	4089.3			1488.94	1810.2
1491.25	6593.5			1491.25	4960.3			1491.25	3883			1491.25	1762.4
1493.56	6136.6			1493.56	4533.1			1493.56	3653.9			1493.56	1726.1
1495.87	5778.2			1495.87	4227			1495.87	3489			1495.87	1720.9
1498.18	5617			1498.18	4038.9			1498.18	3430.3			1498.18	1682.3
1500.49	5500.1			1500.49	3947.8			1500.49	3339.4			1500.49	1694.2
1502.8	5427.8			1502.8	3905.4			1502.8	3338.2			1502.8	1681.2
1505.11	5348.5			1505.11	3862.4			1505.11	3329.2			1505.11	1676.1
1507.41	5429.5			1507.41	3883			1507.41	3309.6			1507.41	1669
1509.72	5384.4			1509.72	3881.6			1509.72	3356.1			1509.72	1672.7
1512.03	5458.4			1512.03	3905.7			1512.03	3357			1512.03	1700.6
1514.33	5516.6			1514.33	3983.2			1514.33	3410.7			1514.33	1691
1516.63	5590			1516.63	4042.2			1516.63	3423.2			1516.63	1706
1518.94	5708			1518.94	4129.4			1518.94	3438.6			1518.94	1696.8
1521.24	5765			1521.24	4200.6			1521.24	3487			1521.24	1718.9
1523.54	5886.2			1523.54	4289.4			1523.54	3537.3			1523.54	1720.5
1525.84	6014.5			1525.84	4439.4			1525.84	3584.5			1525.84	1746.3
1528.14	6201.8			1528.14	4640.4			1528.14	3680.8			1528.14	1768.5
1530.44	6366.4			1530.44	4853			1530.44	3778.1			1530.44	1775.8
1532.74	6613.3			1532.74	5107.5			1532.74	3890.4			1532.74	1792.4
1535.04	6821.3			1535.04	5368.7			1535.04	3969.6			1535.04	1823.7
1537.34	7092.6			1537.34	5575			1537.34	4090.4			1537.34	1859.9
1539.64	7247.2			1539.64	5725.9			1539.64	4199.2			1539.64	1875.9
1541.94	7410.7			1541.94	5806.3			1541.94	4286.6			1541.94	1878.3
1544.23	7496.7			1544.23	5843.1			1544.23	4413.7			1544.23	1926.7
1546.53	7437.7			1546.53	5779.9			1546.53	4395.3			1546.53	1896.8
1548.82	7541.3			1548.82	5866.2			1548.82	4409.3			1548.82	1928.5
1551.12	7519.4			1551.12	5853			1551.12	4388.2			1551.12	1912.9
1553.41	7439.3			1553.41	5743.1			1553.41	4351			1553.41	1905.8
1555.7	7227.3			1555.7	5622.5			1555.7	4242.2			1555.7	1892.7
1557.99	6898.8			1557.99	5313.7			1557.99	4164.1			1557.99	1879.1
1560.29	6586.2			1560.29	5001.6			1560.29	4049.2			1560.29	1862.3
1562.58	6266.3			1562.58	4687.2			1562.58	3918.4			1562.58	1845
1564.87	5909.7			1564.87	4424.5			1564.87	3805.8			1564.87	1840.7
1567.16	5739.1			1567.16	4228.7			1567.16	3690			1567.16	1819.1
1569.44	5562.3			1569.44	4040.6			1569.44	3668.7			1569.44	1816.7
1571.73	5370			1571.73	3959.2			1571.73	3593.5			1571.73	1786.3
1574.02	5349.3			1574.02	3885.1			1574.02	3600.5			1574.02	1795.4
1576.31	5361.7			1576.31	3924.1			1576.31	3589.4			1576.31	1802
1578.59	5346.7			1578.59	3911.4			1578.59	3611.3			1578.59	1810.4
1580.88	5395.1			1580.88	3978.8			1580.88	3606.8			1580.88	1813
1583.16	5502.6			1583.16	4038.5			1583.16	3642			1583.16	1845.4
1585.45	5590.1			1585.45	4104.1			1585.45	3661.8			1585.45	1826.6
1587.73	5739			1587.73	4228.7			1587.73	3728.2			1587.73	1843.7
1590.02	5915.7			1590.02	4429.5			1590.02	3773.1			1590.02	1846.1
1592.3	6192.4			1592.3	4657.4			1592.3	3873.6			1592.3	1866.9
1594.58	6579.5			1594.58	5022.5			1594.58	3994.2			1594.58	1892.6
1596.86	6927.6			1596.86	5410.1			1596.86	4163.2			1596.86	1933.1
1599.14	7269.5			1599.14	5750.3			1599.14	4336.7			1599.14	1909.5
1601.42	7356.2			1601.42	5817.5			1601.42	4410.7			1601.42	1950.9
1603.7	7142.7			1603.7	5642.7			1603.7	4438.8			1603.7	1963.3
1605.98	6743.9			1605.98	5277.4			1605.98	4348			1605.98	1968.8
1608.26	6332.2			1608.26	4843.8			1608.26	4210.7			1608.26	1961
1610.53	5974.2			1610.53	4546.4			1610.53	4072.5			1610.53	1944.6
1612.81	5747.2			1612.81	4340.3			1612.81	3970.4			1612.81	1921.5
1615.09	5525.7			1615.09	4169			1615.09	3904.7			1615.09	1914.3
1617.36	5413.3			1617.36	4074.8			1617.36	3869.8			1617.36	1898.7
1619.64	5285.4			1619.64	3951.6			1619.64	3848.4			1619.64	1914.4
1621.91	5190.1			1621.91	3846.5			1621.91	3866.2			1621.91	1922.9
1624.18	5130.4			1624.18	3810.7			1624.18	3801.5			1624.18	1909
1626.46	5088.2			1626.46	3765.9			1626.46	3795.9			1626.46	1926.8
1628.73	5034.7			1628.73	3723.3			1628.73	3796.7			1628.73	1932.4
1631	5000.8			1631	3729.7			1631	3833.8			1631	1925.6
1633.27	4991.6			1633.27	3675.7			1633.27	3801.1			1633.27	1935.3
1635.54	5005.4			1635.54	3682.5			1635.54	3827.1			1635.54	1938.6
1637.81	4958.4			1637.81	3659.7			1637.81	3845			1637.81	1964.8
1640.08	4994.4			1640.08	3681.2			1640.08	3866.6			1640.08	1967
1642.35	4961.8			1642.35	3642.5			1642.35	3863.2			1642.35	1965.3
1644.61	4934			1644.61	3668.4			1644.61	3878.5			1644.61	1959.9
1646.88	4957.3			1646.88	3640.9			1646.88	3874.7			1646.88	1965.7
1649.15	4977.4			1649.15	3677.7			1649.15	3894.3			1649.15	1990.4
1651.41	4934.6			1651.41	3637.8			1651.41	3915.6			1651.41	1994.4
1653.68	4963.6			1653.68	3621.2			1653.68	3928.8			1653.68	1992.8
1655.94	4951.7			1655.94	3642.6			1655.94	3927.1			1655.94	2001.6
1658.2	4950.9			1658.2	3665.4			1658.2	3929.6			1658.2	1993.5
1660.47	4970.9			1660.47	3650.3			1660.47	3961			1660.47	1991.6
1662.73	4934.7			1662.73	3669.5			1662.73	3923.5			1662.73	2002.2
1664.99	4987.6			1664.99	3638.7			1664.99	3951.5			1664.99	2002
1667.25	4951.2			1667.25	3648.7			1667.25	3983			1667.25	2021.1
1669.51	4971.6			1669.51	3667.3			1669.51	4008.2			1669.51	2013
1671.77	4943.5			1671.77	3654.6			1671.77	4029.2			1671.77	2011.8
1674.03	4961.5			1674.03	3647.6			1674.03	4025.3			1674.03	2019.8
1676.29	4934.6			1676.29	3681.3			1676.29	4056.7			1676.29	2016.5
1678.55	4962.9			1678.55	3667.2			1678.55	4053.7			1678.55	2014.2
1680.81	4938.1			1680.81	3653.7			1680.81	4040.9			1680.81	2022.5
1683.06	4978.1			1683.06	3694.2			1683.06	4072.1			1683.06	2045.9
1685.32	4985.3			1685.32	3682.3			1685.32	4082.3			1685.32	2045.5
1687.57	4915.1			1687.57	3645.3			1687.57	4064.7			1687.57	2056
1689.83	4950.7			1689.83	3658			1689.83	4090.9			1689.83	2081.3
1692.08	4905.4			1692.08	3648.4			1692.08	4112.2			1692.08	2053.4
1694.33	4962.8			1694.33	3700.8			1694.33	4132.3			1694.33	2071.7
1696.59	4982.4			1696.59	3677.8			1696.59	4134.8			1696.59	2064
1698.84	4980			1698.84	3653.1			1698.84	4184			1698.84	2076.6
1701.09	4943			1701.09	3637.6			1701.09	4155.9			1701.09	2079
1703.34	4950.5			1703.34	3666.1			1703.34	4167			1703.34	2108.8
1705.59	4958.5			1705.59	3667.8			1705.59	4178.4			1705.59	2069.9
1707.84	4965.4			1707.84	3690.2			1707.84	4216.1			1707.84	2107.4
1710.09	5005.2			1710.09	3695.2			1710.09	4239.2			1710.09	2134.9
1712.34	5000.9			1712.34	3687.2			1712.34	4253.9			1712.34	2121.6
1714.59	4989.5			1714.59	3699.6			1714.59	4259.6			1714.59	2118.5
1716.83	5036.8			1716.83	3692.2			1716.83	4270.1			1716.83	2132.5
1719.08	5031.5			1719.08	3722.6			1719.08	4261			1719.08	2127.9
1721.33	5000.3			1721.33	3745.1			1721.33	4327.9			1721.33	2143.2
1723.57	5042.7			1723.57	3746.1			1723.57	4351.3			1723.57	2148.8
1725.82	5045.6			1725.82	3725.2			1725.82	4354.6			1725.82	2198.3
1728.06	5071.5			1728.06	3743.9			1728.06	4381.8			1728.06	2151.4
1730.3	5076.9			1730.3	3750.1			1730.3	4409.7			1730.3	2161.8
1732.55	5056.4			1732.55	3742.2			1732.55	4390			1732.55	2175.7
1734.79	5091.6			1734.79	3727.8			1734.79	4417.4			1734.79	2180
1737.03	5070.5			1737.03	3745.1			1737.03	4425.4			1737.03	2205.8
1739.27	5094.3			1739.27	3767			1739.27	4446.9			1739.27	2195.9
1741.51	5052.6			1741.51	3760.4			1741.51	4445.4			1741.51	2191
1743.75	5093.2			1743.75	3751.1			1743.75	4478.7			1743.75	2244
1745.99	5112.9			1745.99	3785.5			1745.99	4483.8			1745.99	2231.2
1748.23	5093.8			1748.23	3790			1748.23	4529.2			1748.23	2254.3
1750.46	5108.6			1750.46	3786.5			1750.46	4539			1750.46	2238.7
1752.7	5099.7			1752.7	3784			1752.7	4557.3			1752.7	2256.9
1754.94	5127.4			1754.94	3775.6			1754.94	4573.9			1754.94	2260.1
1757.17	5128.4			1757.17	3782.5			1757.17	4603.7			1757.17	2253.7
1759.41	5115.8			1759.41	3808.9			1759.41	4614.5			1759.41	2265
1761.64	5176.8			1761.64	3795.7			1761.64	4650			1761.64	2277
1763.88	5171.5			1763.88	3850.2			1763.88	4623.4			1763.88	2285.2
1766.11	5137.8			1766.11	3832.4			1766.11	4662.5			1766.11	2312
1768.34	5238.3			1768.34	3848.2			1768.34	4668.1			1768.34	2291.9
1770.57	5175.9			1770.57	3849.5			1770.57	4706.8			1770.57	2320.3
1772.8	5217.9			1772.8	3858.9			1772.8	4748			1772.8	2336.7
1775.03	5225.4			1775.03	3866.9			1775.03	4739.9			1775.03	2313.6
1777.26	5209.6			1777.26	3881.1			1777.26	4767.2			1777.26	2340.1
1779.49	5286			1779.49	3910.9			1779.49	4742.3			1779.49	2339.7
1781.72	5229.1			1781.72	3898.7			1781.72	4801.3			1781.72	2343.2
1783.95	5264.1			1783.95	3911.7			1783.95	4825.8			1783.95	2349.5
1786.18	5287.7			1786.18	3945			1786.18	4862.3			1786.18	2366.9
1788.41	5313			1788.41	3921.8			1788.41	4855.7			1788.41	2381.2
1790.63	5316			1790.63	3954.5			1790.63	4905.3			1790.63	2392
1792.86	5346.8			1792.86	3939.1			1792.86	4916.3			1792.86	2389.5
1795.08	5345.7			1795.08	3954.5			1795.08	4931.7			1795.08	2396
1797.31	5367.9			1797.31	3960.7			1797.31	4960.8			1797.31	2431
1799.53	5343.7			1799.53	3926.7			1799.53	5001.6			1799.53	2412.9
1801.75	5358.8			1801.75	3941.9			1801.75	5012.8			1801.75	2414.3
1803.98	5382.6			1803.98	3999			1803.98	5039.9			1803.98	2454.5
1806.2	5368.4			1806.2	3998.6			1806.2	5012.3			1806.2	2435.4
1808.42	5430.6			1808.42	3989.6			1808.42	5041.9			1808.42	2438.7
1810.64	5364.4			1810.64	3955.3			1810.64	5009.3			1810.64	2452.6
1812.86	5392.8			1812.86	4032			1812.86	5097			1812.86	2468.4
1815.08	5423			1815.08	4027.2			1815.08	5114.3			1815.08	2495.9
1817.3	5358.4			1817.3	4034.9			1817.3	5111.6			1817.3	2470.3
1819.52	5464.3			1819.52	4051			1819.52	5216.6			1819.52	2453
1821.73	5413.5			1821.73	4027.4			1821.73	5173.2			1821.73	2511.3
1823.95	5486.8			1823.95	4088.1			1823.95	5252			1823.95	2532.4
1826.17	5456.8			1826.17	4059.4			1826.17	5228.6			1826.17	2524.4
1828.38	5480.4			1828.38	4066.3			1828.38	5253.7			1828.38	2536.6
1830.6	5489.3			1830.6	4118.3			1830.6	5304.3			1830.6	2554.3
1832.81	5519.8			1832.81	4057.6			1832.81	5320			1832.81	2548.6
1835.03	5525.9			1835.03	4079			1835.03	5367.9			1835.03	2539.4
1837.24	5524			1837.24	4134.4			1837.24	5351.6			1837.24	2580.9
1839.45	5577.3			1839.45	4123.6			1839.45	5382.7			1839.45	2586.4
1841.66	5581.4			1841.66	4174			1841.66	5452.8			1841.66	2592.5
1843.87	5591.3			1843.87	4206.9			1843.87	5482.2			1843.87	2603.1
1846.09	5648			1846.09	4162.7			1846.09	5403.6			1846.09	2589
1848.3	5596.4			1848.3	4183			1848.3	5447.8			1848.3	2612.2
1850.51	5580.8			1850.51	4179.5			1850.51	5506.1			1850.51	2653.1
1852.71	5641.3			1852.71	4193			1852.71	5551.9			1852.71	2632.1
1854.92	5637			1854.92	4222.1			1854.92	5555.3			1854.92	2647.2
1857.13	5663.1			1857.13	4217.2			1857.13	5596.9			1857.13	2675
1859.34	5664.5			1859.34	4195.2			1859.34	5634.8			1859.34	2671.3
1861.54	5662			1861.54	4227.3			1861.54	5648.4			1861.54	2679.7
1863.75	5682.9			1863.75	4207.2			1863.75	5656.5			1863.75	2664.1
1865.95	5716.9			1865.95	4263			1865.95	5680.8			1865.95	2695.8
1868.16	5687.5			1868.16	4222.4			1868.16	5673.1			1868.16	2700.9
1870.36	5685			1870.36	4264.8			1870.36	5743.9			1870.36	2712.8
1872.57	5701.3			1872.57	4259.6			1872.57	5759.6			1872.57	2725.9
1874.77	5733			1874.77	4264.6			1874.77	5795.9			1874.77	2763.8
1876.97	5748.1			1876.97	4282.1			1876.97	5797			1876.97	2753.9
1879.17	5763.3			1879.17	4260.3			1879.17	5835.7			1879.17	2755.4
1881.37	5757.7			1881.37	4301			1881.37	5848.6			1881.37	2781.4
1883.57	5776.2			1883.57	4257.3			1883.57	5889.8			1883.57	2784.5
1885.77	5777			1885.77	4302			1885.77	5906.8			1885.77	2795.2
1887.97	5831			1887.97	4328.3			1887.97	5996.1			1887.97	2797.1
1890.17	5743.6			1890.17	4291.2			1890.17	5930.4			1890.17	2817.2
1892.37	5847.7			1892.37	4352.7			1892.37	6001.4			1892.37	2831.7
1894.57	5868.9			1894.57	4363.4			1894.57	5996.4			1894.57	2839.2
1896.76	5840.1			1896.76	4360			1896.76	6059.5			1896.76	2837.9
1898.96	5847.5			1898.96	4377.4			1898.96	6028.4			1898.96	2840.4
1901.15	5901.4			1901.15	4420.9			1901.15	6101.8			1901.15	2874.5
1903.35	5908.1			1903.35	4404.4			1903.35	6085.6			1903.35	2855.8
1905.54	5968.1			1905.54	4426.8			1905.54	6177.5			1905.54	2892
1907.74	5964.3			1907.74	4430.7			1907.74	6213.4			1907.74	2925.4
1909.93	5977.5			1909.93	4409.7			1909.93	6228.7			1909.93	2914.7
1912.12	6005.6			1912.12	4492			1912.12	6230.5			1912.12	2931
1914.31	5981.4			1914.31	4470.1			1914.31	6280.7			1914.31	2943.2
1916.5	6009.8			1916.5	4480.6			1916.5	6280.8			1916.5	2960.1
1918.69	6064.4			1918.69	4500.2			1918.69	6364			1918.69	2978.3
1920.88	6061.8			1920.88	4511.4			1920.88	6401.1			1920.88	2973.7
1923.07	6064.9			1923.07	4511			1923.07	6458.7			1923.07	2977.2
1925.26	6042.4			1925.26	4471.8			1925.26	6399.6			1925.26	2992.3
1927.45	6073.4			1927.45	4533.4			1927.45	6443.2			1927.45	3045.9
1929.64	6054.1			1929.64	4522.6			1929.64	6479.5			1929.64	3040.3
1931.83	6043.1			1931.83	4509.2			1931.83	6504.5			1931.83	3019.5
1934.01	6103.5			1934.01	4529.7			1934.01	6548.3			1934.01	3045.7
1936.2	6136.1			1936.2	4535.2			1936.2	6548.6			1936.2	3085.6
1938.38	6143.2			1938.38	4547.4			1938.38	6595.4			1938.38	3072.9
1940.57	6195.1			1940.57	4565.9			1940.57	6667.7			1940.57	3094
1942.75	6115.5			1942.75	4588.9			1942.75	6671.8			1942.75	3095.9
1944.93	6138.5			1944.93	4544.1			1944.93	6651.2			1944.93	3120.4
1947.12	6149.2			1947.12	4581.8			1947.12	6729.4			1947.12	3120.8
1949.3	6163.8			1949.3	4582			1949.3	6727			1949.3	3123.5
1951.48	6173.4			1951.48	4620.7			1951.48	6816.8			1951.48	3145.7
1953.66	6230.5			1953.66	4597.8			1953.66	6818.3			1953.66	3158.5
1955.84	6270.2			1955.84	4649.6			1955.84	6817.3			1955.84	3168
1958.02	6227.4			1958.02	4617.4			1958.02	6823.6			1958.02	3182.9
1960.2	6273.5			1960.2	4671.3			1960.2	6895			1960.2	3230
1962.38	6259.4			1962.38	4665			1962.38	6930.1			1962.38	3198.9
1964.56	6300.1			1964.56	4704.3			1964.56	7022.7			1964.56	3222.7
1966.73	6251.9			1966.73	4655.4			1966.73	6973.4			1966.73	3224.7
1968.91	6326.2			1968.91	4711.8			1968.91	7122.7			1968.91	3268.6
1971.09	6320.4			1971.09	4715			1971.09	7092.3			1971.09	3234.8
1973.26	6379.7			1973.26	4727.6			1973.26	7159.4			1973.26	3296.6
1975.44	6343.7			1975.44	4753.2			1975.44	7153.9			1975.44	3280.1
1977.61	6376.2			1977.61	4754.3			1977.61	7196.9			1977.61	3296.5
1979.78	6386.4			1979.78	4739.9			1979.78	7227.7			1979.78	3298.5
1981.96	6412.6			1981.96	4771.4			1981.96	7242.8			1981.96	3343.1
1984.13	6424.3			1984.13	4805.3			1984.13	7248.1			1984.13	3333.3
1986.3	6422.2			1986.3	4818.5			1986.3	7349.1			1986.3	3392.5
1988.47	6463.7			1988.47	4794.6			1988.47	7350.4			1988.47	3400.6
1990.64	6466.4			1990.64	4797.1			1990.64	7334			1990.64	3397.3
1992.81	6481.2			1992.81	4836.6			1992.81	7416			1992.81	3423.6
1994.98	6496.6			1994.98	4832.8			1994.98	7462.9			1994.98	3425.4
1997.15	6481.9			1997.15	4801.3			1997.15	7497.4			1997.15	3432.4
1999.32	6525.9			1999.32	4814.8			1999.32	7574.7			1999.32	3458.6
2001.49	6477.7			2001.49	4850.2

## Sheet: Fig. 3g_x0009_
--
--	Count rate (kHz)
-12	0.7928
-10	0.9687
-8	1.1598
-6	1.7113
-4	3.1705
-2	14.2371
0	38.545
2	27.3796
4	25.9134
6	25.7071
8	25.4955
10	26.3463
12	25.2134
14	26.5137
16	25.9276
18	26.5093
20	24.815
22	26.2633
24	26.1997
26	25.2902
28	25.9483
30	24.5487
32	24.832
34	17.1259
36	15.2853
38	15.562
40	14.5387
42	14.9247
44	14.5606
46	14.6436
48	14.7379
50	14.335
52	14.383
54	14.6053
56	13.8452
58	14.0454
60	13.0477
62	14.3962
64	14.063
66	14.7469
68	12.7127
70	13.621
72	13.706
74	13.0276
76	12.8049
78	12.6049
80	11.9923
82	12.5896
84	13.0999
86	12.0081
88	12.967
90	12.4325
92	12.105
94	12.1653
96	12.7579
98	12.3964
100	12.39
102	11.5759
104	11.8681
106	11.5432
108	11.5465
110	11.081
112	11.606
114	11.6464
116	11.3301
118	10.6324
120	10.8907
122	10.6487
124	10.9991
126	11.0923
128	10.8065
130	10.884
132	10.4919
134	10.5786
136	10.2296
138	10.3656
140	10.198
142	9.7197
144	10.5331
146	10.187
148	10.4959

## Sheet: Fig. 3h
Normalized fluorescence intensity autocorrelation functions G(t) recorded for the fluorescently labeled P-S in a P1 gel and in the water phase.
In water					In gel
Lag Time (s)	Correlation	Lag Time (s)	Correlation		Lag Time (s)	Correlation	Lag Time (s)	Correlation
2e-07	1.39674	--	--		2e-07	1.43075	--	--
4e-07	1.14467	--	--		4e-07	1.16761	--	--
6e-07	1.14858	--	--		6e-07	1.0975	--	--
8e-07	1.1072	--	--		8e-07	1.1011	--	--
1e-06	1.06103	1e-06	1.11127		1e-06	1.04552	1e-06	1.11811
1.2e-06	1.08092	1.2e-06	1.10222		1.2e-06	1.04347	1.2e-06	1.10817
1.4e-06	1.01134	1.4e-06	1.09351		1.4e-06	1.06948	1.4e-06	1.09864
1.6e-06	1.09101	1.6e-06	1.08514		1.6e-06	1.11954	1.6e-06	1.08951
1.8e-06	1.05535	1.8e-06	1.07707		1.8e-06	1.01865	1.8e-06	1.08076
2e-06	1.0678	2e-06	1.06931		2e-06	0.97992	2e-06	1.07236
2.2e-06	1.04097	2.2e-06	1.06182		2.2e-06	1.0754	2.2e-06	1.06431
2.4e-06	0.96641	2.4e-06	1.05461		2.4e-06	1.00839	2.4e-06	1.05657
2.6e-06	1.05717	2.6e-06	1.04765		2.6e-06	1.10147	2.6e-06	1.04915
2.8e-06	1.07207	2.8e-06	1.04093		2.8e-06	1.01738	2.8e-06	1.04202
3e-06	1.02096	3e-06	1.03444		3e-06	1.06665	3e-06	1.03516
3.2e-06	1.04548	3.2e-06	1.02817		3.2e-06	1.03806	3.2e-06	1.02857
3.6e-06	1.05041	3.6e-06	1.01624		3.6e-06	1.01538	3.6e-06	1.01612
4e-06	0.98641	4e-06	1.00506		4e-06	0.9748	4e-06	1.00458
4.4e-06	0.98652	4.4e-06	0.99457		4.4e-06	1.02264	4.4e-06	0.99386
4.8e-06	0.99681	4.8e-06	0.98469		4.8e-06	0.99256	4.8e-06	0.98388
5.2e-06	0.98739	5.2e-06	0.97536		5.2e-06	0.98968	5.2e-06	0.97456
5.6e-06	0.98468	5.6e-06	0.96655		5.6e-06	0.93231	5.6e-06	0.96585
6e-06	0.95445	6e-06	0.95819		6e-06	1.02376	6e-06	0.95769
6.4e-06	0.96585	6.4e-06	0.95024		6.4e-06	0.9787	6.4e-06	0.95002
7.2e-06	0.96186	7.2e-06	0.93546		7.2e-06	0.92161	7.2e-06	0.93599
8e-06	0.92391	8e-06	0.92193		8e-06	0.90954	8e-06	0.92344
8.8e-06	0.92166	8.8e-06	0.90944		8.8e-06	0.90822	8.8e-06	0.9121
9.6e-06	0.90005	9.6e-06	0.89783		9.6e-06	0.93387	9.6e-06	0.90176
1.04e-05	0.89239	1.04e-05	0.88694		1.04e-05	0.9198	1.04e-05	0.89225
1.12e-05	0.88002	1.12e-05	0.87668		1.12e-05	0.92174	1.12e-05	0.88343
1.2e-05	0.8944	1.2e-05	0.86694		1.2e-05	0.87332	1.2e-05	0.87518
1.28e-05	0.87079	1.28e-05	0.85766		1.28e-05	0.88816	1.28e-05	0.86742
1.44e-05	0.84324	1.44e-05	0.8402		1.44e-05	0.87859	1.44e-05	0.85304
1.6e-05	0.83073	1.6e-05	0.82394		1.6e-05	0.85696	1.6e-05	0.83984
1.76e-05	0.81895	1.76e-05	0.80863		1.76e-05	0.83243	1.76e-05	0.82751
1.92e-05	0.78253	1.92e-05	0.79409		1.92e-05	0.82168	1.92e-05	0.81585
2.08e-05	0.78219	2.08e-05	0.7802		2.08e-05	0.79039	2.08e-05	0.80472
2.24e-05	0.76209	2.24e-05	0.76688		2.24e-05	0.79515	2.24e-05	0.79403
2.4e-05	0.74015	2.4e-05	0.75407		2.4e-05	0.75805	2.4e-05	0.7837
2.56e-05	0.72365	2.56e-05	0.74171		2.56e-05	0.7687	2.56e-05	0.7737
2.88e-05	0.70381	2.88e-05	0.71823		2.88e-05	0.73243	2.88e-05	0.75454
3.2e-05	0.67606	3.2e-05	0.69622		3.2e-05	0.72355	3.2e-05	0.73636
3.52e-05	0.66384	3.52e-05	0.67552		3.52e-05	0.71619	3.52e-05	0.71907
3.84e-05	0.64005	3.84e-05	0.65601		3.84e-05	0.67529	3.84e-05	0.70256
4.16e-05	0.62411	4.16e-05	0.63758		4.16e-05	0.66118	4.16e-05	0.6868
4.48e-05	0.5988	4.48e-05	0.62015		4.48e-05	0.66334	4.48e-05	0.67172
4.8e-05	0.6032	4.8e-05	0.60363		4.8e-05	0.63666	4.8e-05	0.65728
5.12e-05	0.56751	5.12e-05	0.58796		5.12e-05	0.6471	5.12e-05	0.64345
5.76e-05	0.5483	5.76e-05	0.5589		5.76e-05	0.59198	5.76e-05	0.61742
6.4e-05	0.52365	6.4e-05	0.53253		6.4e-05	0.56942	6.4e-05	0.5934
7.04e-05	0.49604	7.04e-05	0.5085		7.04e-05	0.5592	7.04e-05	0.57115
7.68e-05	0.47938	7.68e-05	0.48652		7.68e-05	0.53214	7.68e-05	0.55048
8.32e-05	0.44712	8.32e-05	0.46632		8.32e-05	0.52472	8.32e-05	0.53123
8.96e-05	0.44149	8.96e-05	0.4477		8.96e-05	0.49968	8.96e-05	0.51326
9.6e-05	0.42428	9.6e-05	0.43048		9.6e-05	0.47561	9.6e-05	0.49645
0.0001024	0.41466	0.0001024	0.41452		0.0001024	0.47393	0.0001024	0.48069
0.0001152	0.3879	0.0001152	0.38583		0.0001152	0.43732	0.0001152	0.45193
0.000128	0.35961	0.000128	0.36077		0.000128	0.42001	0.000128	0.42637
0.0001408	0.3421	0.0001408	0.33871		0.0001408	0.39744	0.0001408	0.40349
0.0001536	0.32388	0.0001536	0.31912		0.0001536	0.38841	0.0001536	0.38289
0.0001664	0.30406	0.0001664	0.30163		0.0001664	0.36828	0.0001664	0.36426
0.0001792	0.29103	0.0001792	0.28591		0.0001792	0.34907	0.0001792	0.34731
0.000192	0.27781	0.000192	0.2717		0.000192	0.32914	0.000192	0.33184
0.0002048	0.27414	0.0002048	0.25879		0.0002048	0.30647	0.0002048	0.31765
0.0002304	0.24377	0.0002304	0.23625		0.0002304	0.29813	0.0002304	0.29255
0.000256	0.23277	0.000256	0.21721		0.000256	0.27674	0.000256	0.27104
0.0002816	0.20875	0.0002816	0.20091		0.0002816	0.26274	0.0002816	0.25239
0.0003072	0.19968	0.0003072	0.18681		0.0003072	0.24119	0.0003072	0.23608
0.0003328	0.1872	0.0003328	0.17449		0.0003328	0.23079	0.0003328	0.22168
0.0003584	0.17364	0.0003584	0.16364		0.0003584	0.21436	0.0003584	0.20889
0.000384	0.16308	0.000384	0.154		0.000384	0.2085	0.000384	0.19744
0.0004096	0.15364	0.0004096	0.14539		0.0004096	0.20437	0.0004096	0.18714
0.0004608	0.14691	0.0004608	0.13064		0.0004608	0.18372	0.0004608	0.16935
0.000512	0.12791	0.000512	0.11849		0.000512	0.17027	0.000512	0.15454
0.0005632	0.12093	0.0005632	0.10831		0.0005632	0.15845	0.0005632	0.14201
0.0006144	0.10965	0.0006144	0.09964		0.0006144	0.1449	0.0006144	0.13128
0.0006656	0.10237	0.0006656	0.09219		0.0006656	0.137	0.0006656	0.12199
0.0007168	0.09435	0.0007168	0.08572		0.0007168	0.12626	0.0007168	0.11386
0.000768	0.08788	0.000768	0.08003		0.000768	0.11689	0.000768	0.10669
0.0008192	0.07977	0.0008192	0.07501		0.0008192	0.11589	0.0008192	0.10033
0.0009216	0.07436	0.0009216	0.06654		0.0009216	0.10502	0.0009216	0.08953
0.00102	0.0691	0.00102	0.05966		0.00102	0.09629	0.00102	0.0807
0.00113	0.06197	0.00113	0.05398		0.00113	0.08945	0.00113	0.07336
0.00123	0.05601	0.00123	0.04921		0.00123	0.08248	0.00123	0.06717
0.00133	0.053	0.00133	0.04515		0.00133	0.0737	0.00133	0.06187
0.00143	0.04637	0.00143	0.04166		0.00143	0.07125	0.00143	0.05729
0.00154	0.04582	0.00154	0.03862		0.00154	0.06547	0.00154	0.05329
0.00164	0.04237	0.00164	0.03596		0.00164	0.063	0.00164	0.04977
0.00184	0.03687	0.00184	0.03151		0.00184	0.05305	0.00184	0.04387
0.00205	0.03107	0.00205	0.02795		0.00205	0.04912	0.00205	0.03912
0.00225	0.02803	0.00225	0.02504		0.00225	0.04885	0.00225	0.03521
0.00246	0.02595	0.00246	0.02263		0.00246	0.04425	0.00246	0.03195
0.00266	0.02371	0.00266	0.02059		0.00266	0.04191	0.00266	0.02919
0.00287	0.02048	0.00287	0.01885		0.00287	0.0369	0.00287	0.02682
0.00307	0.01977	0.00307	0.01735		0.00307	0.0358	0.00307	0.02477
0.00328	0.02004	0.00328	0.01605		0.00328	0.03248	0.00328	0.02298
0.00369	0.01926	0.00369	0.0139		0.00369	0.02965	0.00369	0.02001
0.0041	0.01645	0.0041	0.01219		0.0041	0.02617	0.0041	0.01765
0.00451	0.01389	0.00451	0.01082		0.00451	0.02435	0.00451	0.01573
0.00492	0.01267	0.00492	0.00969		0.00492	0.02376	0.00492	0.01415
0.00532	0.01071	0.00532	0.00875		0.00532	0.0211	0.00532	0.01282
0.00573	0.01286	0.00573	0.00795		0.00573	0.02042	0.00573	0.01169
0.00614	0.0123	0.00614	0.00727		0.00614	0.0206	0.00614	0.01072
0.00655	0.00853	0.00655	0.00668		0.00655	0.01935	0.00655	0.00989
0.00737	0.00794	0.00737	0.00572		0.00737	0.01661	0.00737	0.00851
0.00819	0.00736	0.00819	0.00497		0.00819	0.01294	0.00819	0.00743
0.00901	0.00557	0.00901	0.00438		0.00901	0.01301	0.00901	0.00656
0.00983	0.00578	0.00983	0.00389		0.00983	0.01125	0.00983	0.00585
0.01065	0.00598	0.01065	0.00349		0.01065	0.012	0.01065	0.00526
0.01147	0.00491	0.01147	0.00315		0.01147	0.01192	0.01147	0.00477
0.01229	0.00296	0.01229	0.00287		0.01229	0.01254	0.01229	0.00434
0.01311	0.0048	0.01311	0.00262		0.01311	0.01119	0.01311	0.00398
0.01475	0.00329	0.01475	0.00222		0.01475	0.00729	0.01475	0.00339
0.01638	0.00343	0.01638	0.00192		0.01638	0.00893	0.01638	0.00294
0.01802	0.00215	0.01802	0.00168		0.01802	0.00911	0.01802	0.00257
0.01966	0.000624266	0.01966	0.00148		0.01966	0.01023	0.01966	0.00228
0.0213	0.0018	0.0213	0.00132		0.0213	0.01032	0.0213	0.00204
0.02294	0.000944334	0.02294	0.00119		0.02294	0.00681	0.02294	0.00184
0.02458	0.00215	0.02458	0.00108		0.02458	0.00686	0.02458	0.00167
0.02621	0.000666816	0.02621	0.000984216		0.02621	0.00843	0.02621	0.00152
0.02949	0.00161	0.02949	0.000830714		0.02949	0.00715	0.02949	0.00129
0.03277	0.000101384	0.03277	0.000713368		0.03277	0.00711	0.03277	0.00111
0.03604	0.000437966	0.03604	0.000621276		0.03604	0.00664	0.03604	0.00096732
0.03932	0.00143	0.03932	0.000547446		0.03932	0.00517	0.03932	0.000853536
0.0426	0.000349186	0.0426	0.000487186		0.0426	0.00626	0.0426	0.000760464
0.04588	0.00069828	0.04588	0.000437184		0.04588	0.00511	0.04588	0.00068316
0.04915	0.00201	0.04915	0.000395232		0.04915	0.00584	0.04915	0.000618144
0.05243	0.00127	0.05243	0.000359582		0.05243	0.00449	0.05243	0.000562824
0.05898	0.00109	0.05898	0.00030245		0.05898	0.0065	0.05898	0.000474096
0.06554	0.000326186	0.06554	0.000259026		0.06554	0.00528	0.06554	0.000406464
0.07209	0.00106	0.07209	0.000225078		0.07209	0.00572	0.07209	0.00035352
0.07864	0.000976028	0.07864	0.000197984		0.07864	0.00577	0.07864	0.00031116
0.0852	0.000984032	0.0852	0.000175858		0.0852	0.00548	0.0852	0.000276624
0.09175	-0.000155434	0.09175	0.000157596		0.09175	0.00741	0.09175	0.00024804
0.0983	0.000914342	0.0983	0.000142324		0.0983	0.00593	0.0983	0.000224064
0.10486	0.000127144	0.10486	0.000129306		0.10486	0.00562	0.10486	0.000203712
0.11796	-0.000450846	0.11796	0.000108606		0.11796	0.00625	0.11796	0.000171168
0.13107	0.000296746	0.13107	9.2874e-05		0.13107	0.00629	0.13107	0.000146472
0.14418	0.000361054	0.14418	8.0592e-05		0.14418	0.00518	0.14418	0.000127176
0.15729	-0.000252908	0.15729	7.0794e-05		0.15729	0.00551	0.15729	0.000111768
0.17039	0.000262292	0.17039	6.2836e-05		0.17039	0.0054	0.17039	9.9264e-05
0.1835	-0.00023598	0.1835	5.6304e-05		0.1835	0.00516	0.1835	8.892e-05
0.19661	0.0015	0.19661	5.0784e-05		0.19661	0.00466	0.19661	8.0232e-05
0.20972	0.00049956	0.20972	4.6138e-05		0.20972	0.00501	0.20972	7.2888e-05
0.23593	0.000536866	0.23593	3.8686e-05		0.23593	0.00517	0.23593	6.1176e-05
0.26214	-0.000249182	0.26214	3.3074e-05		0.26214	0.00476	0.26214	5.2296e-05
0.28836	0.000148442	0.28836	2.8658e-05		0.28836	0.00487	0.28836	4.536e-05
0.31457	0.000145084	0.31457	2.5162e-05		0.31457	0.00489	0.31457	3.984e-05
0.34079	-0.00020907	0.34079	2.2356e-05		0.34079	0.00496	0.34079	3.5352e-05
0.367	-0.000549562	0.367	2.001e-05		0.367	0.0048	0.367	3.1656e-05
0.39322	-0.000100234	0.39322	1.8032e-05		0.39322	0.00486	0.39322	2.856e-05
0.41943	-0.000124706	0.41943	1.6376e-05		0.41943	0.00432	0.41943	2.5944e-05
0.47186	-0.000308016	0.47186	1.3754e-05		0.47186	0.00438	0.47186	2.1744e-05
0.52429	0.000317814	0.52429	1.173e-05		0.52429	0.00542	0.52429	1.8576e-05
0.57672	0.000887524	0.57672	1.0166e-05		0.57672	0.00528	0.57672	1.6104e-05
0.62915	2.0424e-05	0.62915	8.924e-06		0.62915	0.00368	0.62915	1.4136e-05
0.68157	6.486e-05	0.68157	7.912e-06		0.68157	0.00438	0.68157	1.2552e-05
0.734	0.000198766	0.734	7.084e-06		0.734	0.00402	0.734	1.1232e-05
0.78643	0.000122682	0.78643	6.394e-06		0.78643	0.00356	0.78643	1.0128e-05
0.83886	-0.000180872	0.83886	5.796e-06		0.83886	0.00366	0.83886	9.192e-06
0.94372	-0.000210818	0.94372	4.876e-06		0.94372	0.00315	0.94372	7.704e-06
1.04858	-6.8678e-05	1.04858	4.14e-06		1.04858	0.00326	1.04858	6.576e-06
1.15343	-6.7988e-05	1.15343	3.588e-06		1.15343	0.00265	1.15343	5.712e-06
1.25829	0.000148994	1.25829	3.174e-06		1.25829	0.00225	1.25829	5.016e-06
1.36315	-3.197e-05	1.36315	2.806e-06		1.36315	0.00214	1.36315	4.44e-06
1.46801	2.5438e-05	1.46801	2.53e-06		1.46801	0.00201	1.46801	3.984e-06
1.57286	-0.000251114	1.57286	2.254e-06		1.57286	0.00139	1.57286	3.576e-06
1.67772	-0.000252632	1.67772	2.07e-06		1.67772	0.00107	1.67772	3.264e-06
1.88744	0.000263856	1.88744	1.702e-06		1.88744	0.00076044	1.88744	2.736e-06
2.09715	5.8282e-05	2.09715	1.472e-06		2.09715	-0.000101712	2.09715	2.328e-06
2.30687	-0.00025323	2.30687	1.288e-06		2.30687	-0.000349104	2.30687	2.016e-06
2.51658	-0.000220662	2.51658	1.104e-06		2.51658	-0.000912768	2.51658	1.776e-06
2.7263	-0.000224204	2.7263	1.012e-06		2.7263	-0.000914904	2.7263	1.584e-06
2.93601	-0.000177974	2.93601	8.74e-07		2.93601	-0.00104	2.93601	1.416e-06
3.14573	0.000223698	3.14573	7.82e-07		3.14573	-0.00103	3.14573	1.272e-06
3.35544	-0.000260314	3.35544	7.36e-07		3.35544	-0.000982824	3.35544	1.152e-06
3.77487	2.3874e-05	3.77487	5.98e-07		3.77487	-0.00131	3.77487	9.6e-07
4.1943	-0.00026749	4.1943	5.06e-07		4.1943	-0.000515184	4.1943	8.16e-07
4.61373	-0.000328762	4.61373	4.6e-07		4.61373	-0.000474072	4.61373	7.2e-07
5.03316	-0.000269882	5.03316	4.14e-07		5.03316	-0.000239904	5.03316	6.24e-07
5.4526	-0.000132986	5.4526	3.68e-07		5.4526	-0.000239376	5.4526	5.52e-07
5.87203	-1.3478e-05	5.87203	3.22e-07		5.87203	-0.000326256	5.87203	5.04e-07
6.29146	-0.000119232	6.29146	2.76e-07		6.29146	-0.000290016	6.29146	4.56e-07
6.71089	-0.000174294	6.71089	2.76e-07		6.71089	-0.000348744	6.71089	4.08e-07
