# Supplementary material for: Reconfiguring hydrogel assemblies using a photocontrolled metallopolymer adhesive for multiple customized functions
Source: Nat Chem. 2024 Mar 8;16(6):1024–33. doi: 10.1038/s41557-024-01476-2 (PMC11164683; doi:10.1038/s41557-024-01476-2)
Supplement: Supplementary file 12 — The bending angles of P1/P2 gel assembly at different temperatures, and the bending angles of P1/P3 gel assembly at different pH. [file 41557_2024_1476_MOESM12_ESM.xlsx]

## Sheet: Fig.4b
P1/P2 gel assembly
Cycle number	Temperature (℃)	bending angle (°)
	70	0
1	25	180
	70	1
2	25	185
	70	0
3	25	183
	70	2
4	25	182
	70	0
5	25	180
	70	1
6	25	179
	70	0
7	25	182
	70	2
8	25	183
	70	0
9	25	184
	70	0
10	25	178
	70	2

## Sheet: Fig.4c
P1/P3 gel assembly
Cycle number	pH value	bending angle (°)
	4	8
1	10	336
	4	10
2	10	337
	4	9
3	10	337
	4	11
4	10	336.5
	4	10
5	10	340
	4	8
6	10	333
	4	11
7	10	338
	4	9
8	10	335
	4	12
9	10	340
	4	10
10	10	334
	4	11
